# Supplementary material for: Transcriptome analysis of the model grass Lolium temulentum exposed to green leaf volatiles
Source: BMC Plant Biol. 2019 May 28;19:222. doi: 10.1186/s12870-019-1799-6 (PMC6540478; doi:10.1186/s12870-019-1799-6)
Supplement: Supplementary file 1 — Table S1. List of primers for selected DES used for qRT-PCR expression analysis. This table contains, DES gene name, qPCR primers, amplicon length, annelling temperatures and efficiency (XLSX 9 kb) [file 12870_2019_1799_MOESM1_ESM.xlsx]

## Sheet: Sheet1
Supplemental Table S1. qPCR Primer, Amplicon Length, Annelling Temperatures and Efficiency
Gene Name	Forward Primer	Revers Primer	Aplicon Length (bp)	qRT-PCR Annealing Temperature	Primer Efficiency (%)
Eukaryotic elongation Factor 1-α	CCTTGCTTGAGGCTCTTGAC	GTTCCAATGCCACCAATCTT	103	57	96.6
Ubiquitin 5	AAGGAGTCAACCCTCCACCT	TCACCTTCTTGTGCTTGTGC	109	59	92.8
Aldo Keto Reductase	AATCTCGAAGATGGACAGG	CTCCCAGCTTCCTGTACTGC	87	58	98.1
Lipoxygenase Fragment	ACCTGACAAGCTCCTGCACT	ATGGCGACATTAAGGACCAG	63	58	93.2
Lipoxygenase	AGGTGACTCCTTTGGTGGTG	GCCAAGATGTTCGGATTGTT	145	58	96.8
Allene Oxide Synthase	GGAGCAGGTGAAGTCGAACA	GCCGACGTTCAAGATCTCCT	118	58	92.9
Allene Oxide Cyclase	CGCTACGAGGCCATCTACAG	AAGCTTGACCTGTCCGTACG	144	58	95.7
Calcium Binding Protein	GGTTTCCGCAGGAGTAATGA	TGCTCTTCTGCTTCTCACGA	142	58	95.3
ACC Oxidase	TGCTTGCTGTACACGTCCAT	ATCGCGTCCTTCTACAACCC	122	58	97.6
Cellulose Synthase	TTTCCACAGACCCAAGAGCC	CACGAGGCTGGCGATCTATT	120	58	93.5
WRKY	AGCAAGCATGTCCCAAAATC	CGTTCAGAGGGACCAAGAAG	88	58	93.3
Heat Shock Protein	ACGTTGGCTGGAACCATTAG	CCAGTCTCCATTACGCCATT	70	58	92.5
Xyloglucan endotransglycosylase	ACGTCCTGGTAGAAGTTGCC	GATGATGGCGTCCTGTTCCA	102	58	93.8
Receptor Protein Kinase	CGGTTACAGGGTCTTGCATT	TGCCGGTAAAGCTGTTCTCT	124	58	90.2
