# Supplementary material for: Transcriptome analysis of the model grass Lolium temulentum exposed to green leaf volatiles
Source: BMC Plant Biol. 2019 May 28;19:222. doi: 10.1186/s12870-019-1799-6 (PMC6540478; doi:10.1186/s12870-019-1799-6)
Supplement: Supplementary file 2 — Table S2. Table of sequence read counts and percent alignments, at 1, 2, and 6 h time points and their corresponding untreated controls. (XLSX 45 kb) [file 12870_2019_1799_MOESM2_ESM.xlsx]

## Sheet: Sheet1
Supplemental Table S2. Sequence Read Counts and Percent Alignments
	Replicate 1		Replicate 2		Replicate 3
Sample	Read Count	% Alignment	Read Count	% Alignment	Read Count	% Alignment
GLV 1 Hour	18785390	99.12	19555782	99.26	19386093	99.23
Untreated Control 1 Hour	18720331	99.15	18516299	99.04	18812595	99.09
GLV 2 Hour	16437990	99.02	20149909	98.91	18435063	99.08
Untreated Control 2 Hour	16714328	99.15	18066493	99.03	18147932	99.48
GLV 6 Hour	18813013	99.22	19616419	99.2	17618193	99.37
Untreated Control 6 Hour	18050929	98.86	21812729	99	15718340	99.3
