# Supplementary material for: Transcriptome analysis of the model grass Lolium temulentum exposed to green leaf volatiles
Source: BMC Plant Biol. 2019 May 28;19:222. doi: 10.1186/s12870-019-1799-6 (PMC6540478; doi:10.1186/s12870-019-1799-6)
Supplement: Supplementary file 3 — Table S3. Table describing the GLV transcriptome values, contig length range and # of unique sequences (XLSX 40 kb) [file 12870_2019_1799_MOESM3_ESM.xlsx]

## Sheet: Sheet1
	Supplemental Table S3 GLV Transcriptome Values
	Total: Contigs (isoforms)	207887
	Total: Unique sequences	159201
	Contig length range
	100bp to 250bp	53374
	250bp to 500bp	86868
	500bp to 1000bp	39522
	1000bp to 2000bp	21309
	>2000bp	6814
	Average length	562.89 bp
