# Supplementary material for: Transcriptome analysis of the model grass Lolium temulentum exposed to green leaf volatiles
Source: BMC Plant Biol. 2019 May 28;19:222. doi: 10.1186/s12870-019-1799-6 (PMC6540478; doi:10.1186/s12870-019-1799-6)
Supplement: Supplementary file 4 — Table S4. List of DES on spreadsheets for the up- or down-regulated DES at 1, 2, and 6 h time points. These spreadsheets contain the identified nucleotide sequences, annotation, Reads Per Kilobase Million and log2 values for GLV treated samples and their corresponding untreated controls, p-values, FDR and GO terms are on separate spreadsheets for the up- or down-regulated DES at each time point. (XLSX 2883 kb) [file 12870_2019_1799_MOESM4_ESM.xlsx]

## Sheet: UP 1 Hour
UP-REGULATED GLV 1 HOUR
LOCUS	Sample1	Sample2	Value1	Value2	log2(fold_change)	p_value	q_value	GO	transcript_length	sequence	annotation
TRINITY_DN10222_c0_g1_i1	U1	G1	485.019	1310.13	1.4336	5e-05	0.00248402	NA	202	AGAGTTCTACAGTCCGACAATCGGGACATGTGCGTGCATTTTTCTGTGAAGTAAAAAAAAAAAAAAAAGATTAAGTAAAAGAACATATACAAGTGTATGATTTTATTTTTCTCACTTCCGAAAGATGAACTTTGTAACTCTTGACTATGGGTAAATAAATAAAAAAACAGTTTAATATAAAAAAAAAAAAAAAAAAAAAAA	.
TRINITY_DN103004_c1_g1_i1	U1	G1	155.747	522.137	1.74522	5e-05	0.00248402	GO:0005524;GO:0000166;	441	ACATCCTCATCCATACCACCCGGCATTTCAGCCCCGGCGCCTTGGTACATCTTGGCGATGATGGGGTTGCAAATGCCCTCCAGCTCCTTCATCTTGTCATCAAACTCGTCGGCCTCGGCGAGCTGGTTGTTGTCGAGCCAGCTAATGGCGCCATCAATAGCGTCCTCGATCTTCTTCTTGTCAGCCTCTGGGAGCTTGGAGGCGATCTTGTCATCCTTGATGGTGTTACGCATGTTGTAGGCGTAGTTCTCCAGGGCGTTCTTCGAGTCCACCTTCTTCTTGTGCTCCTCGTCCTCAGCCTTGTACTTCTCGGCCTCCTGCACCATCTTCTCAATGTCCTCCTTGCTCAGGCGCCCCTTGTCATTGGTAATGGTGATCTTGTTCTTCTGGCCGGTGGTC…	CytHSP70, partial [Triticum aestivum];heat shock protein 70, partial [Triticum aestivum];predicted protein [Hordeum vulgare subsp. vulgare];Heat shock cognate 70 kDa protein [Triticum urartu];heat shock cognate 70 kDa protein 2 [Brachypodium distachyon];
TRINITY_DN10556_c0_g1_i1	U1	G1	0.05	1.69318	5.08166	5e-05	0.00248402	GO:0016020;GO:0020037;GO:0004497;GO:0005506;GO:0055114;GO:0016705;GO:0016021;GO:0016491;GO:0046872;	370	GGTTCGGATCTCGAGGTTGGCGGCATCAGAGTGCCCGAGGGCACAGCCCTGACGATCCCCATCGCGACGATACATCGTGACAAGGAGGTCTGGGGCGAGGACGCCGATGAATTCAGACCGATGAGGTTCGAGAAAGGTGTCACCATGGCTGCAAAGAACCTCAACGCATTGCTGTCTTTCTCTAGTGGGCCAAGGTCGTGCATCGGGCAGAACTTCGCGATTATCGAAGCCAAGGCCGTGATTGCCGTGATTCTTCAGAGGTTCTCCTTCTCCCTGTCCGCCAAGTACGTTCATGCCCCCATGGACGTGATCACGCTGCGCCCCAAGTTTGGCCTTCCCATGATCCTAAAGAGCCTGGAGGTGTAGAGA	cytochrome P450 [Triticum aestivum];Os07g0419000 [Oryza sativa Japonica Group];Os07g0419000 [Oryza sativa Japonica Group];unnamed protein product [Triticum aestivum];cytochrome P450 709B1-like [Aegilops tauschii subsp. tauschii];
TRINITY_DN106487_c0_g1_i1	U1	G1	0.05	1.87061	5.22544	5e-05	0.00248402	GO:0003964;GO:0006278;	406	CGACAGCATGCTACAGAAACAGAATCATACTAAACCATAGAAACAGCGACATGTGCTGCAGCATCAGATAAAACTTAGACACGACTTTGTGCCACGTCAAACTCCATTAGCAGTTCTTAATTTGCAACCTAGTAAACGATGATAATTTAGACTAAACCATCAGCTGGGCAGAACCATGAGGCAGCCACCTCAGTTGACCGAGACAGATACTACTACTACTACGGAGAGTTCTTGTTAAGCTATAACTAAGCTTGGCGTAGGATATAGTAATGTACACGTCATTTATAAGTAACTAGGATAAGATTACGGCAGCAGTGAGCTAGTGGCGAGATTAAACAATAGAGTGTGTCGCCTTGGCCGTCGTCGGTCAATTATTAAGGTGTGGTGATGTCGTGGATG…	RNA-binding; reverse transcriptase, putative (DUF1204) [Arabidopsis thaliana];
TRINITY_DN108625_c0_g1_i1	U1	G1	266.876	681.501	1.35255	5e-05	0.00248402	GO:0006024;GO:0016616;GO:0006065;GO:0055114;GO:0005829;GO:0016491;GO:0005634;GO:0003979;GO:0051287;	548	TCTTCGACGGCCGCAACGTGGTCGACGCCGAGAAGCTGAGGGAGATGGGGTTCATCGTCTACTCCATCGGCAAGCCGCTCGACGGGTGGCTCAAGGACATGCCCGCCGTGGCCTAATTCTCTCTCTCTCACTCCGTCGTCGTTCGGAGCTGCAGGGGAAAGAGGAGCGGTTTGACAATCATTCTTTATAGTTTGCTTTTTGCAGGAGACGCTACACATTTTCGATACCCGGGCATAAAACTTTGAGTTCTGTTTAGTAACCTCTGTGTTTAAGCTGTTTCGCTACATGTTTTCGCCACCCATCTGTAGATCATCTTATAATCAAATCCTCAGCACCTGTGCTGTCTGAGGAAGCTTTCCTTGTATCCATCCCAATGAACTTTGTAGCCGGTTGATCCTT…	predicted protein [Hordeum vulgare subsp. vulgare];predicted protein [Hordeum vulgare subsp. vulgare];UDP-glucose 6-dehydrogenase 4 [Brachypodium distachyon];PREDICTED: UDP-glucose 6-dehydrogenase 4 [Nicotiana sylvestris];UDP-glucose 6-dehydrogenase 4-like [Aegilops tauschii subsp. tauschii];
TRINITY_DN108629_c0_g1_i1	U1	G1	4.64242	17.1814	1.8879	5e-05	0.00248402	NA	772	TTTTTCTTTATTTAGAAAGTATAAAGTTCTTTTTCGAAAGGTTACCCCTGTCTTTGTTTATGCTTCGGATTAGAGCAAATGACTCTGATTCGTTTTTTTGAAATCATAAATTGCTCATTAATCAGAGAGATTAATATAAATAATATTTTACACTGAACAACAACAGCAAAATGCTCTTCTGGCTGGCTTCTTCCCTTACTTTCAAAGGAACTGCAACATGGGGAGAGTAGTCTCAGCAGTGCATCTGATGACATCTACTGATCGACCTCCCCATGCAAAAAAAAAAAGGAAAACAAACGCACGCACGCGATCTATGTACACCTAGTTACCCTGTTGGATCGATCTTCCTGGCAATTAAACGGCCGATTAACCTCTTACTAGTACACTAAGCTTGGATTC…	ribosomal protein L36 (chloroplast) [Microlaena stipoides];ribosomal protein L36 (chloroplast) [Oryza rufipogon];predicted protein [Hordeum vulgare subsp. vulgare];hypothetical protein BAE44_0020551 [Dichanthelium oligosanthes];ethylene-responsive transcription factor 4-like [Aegilops tauschii subsp. tauschii];
TRINITY_DN11929_c0_g1_i1	U1	G1	0.05	0.788858	3.97977	5e-05	0.00248402	GO:0016020;GO:0016021;	555	TCACATATTACATTCCCCAACTTTGTATCTTTACCTACCTGATGCCAGTTCAGCAATATGTTCTTTCGCTGTACTCTTTACTTTTCCATTCCATGTTGCATGTTGCAAATTGATGGCGTTTCTGACACTATCATCCTTAAGGTTGAAATACTTGCACCGTGCTTTGCGTAGTTGACATAGTGGATCGATTAATGTTCACTGTCAACAAGAATTGATAAGTTGAAAATTGGTAGTATTGATAACTGTGGCCTGGTTGTTTCTAGTTTAGTTCCAACTTTTGAAAGAGGTGTTCAATATGCTAAATATTAATATATCGTTCATAGCAACTACATGTTAGCAGTTTGATTTAGTTCACATGGCAGCAAGCAGAGCCTGTATACCTGTGTATGCTTGTGGCTT…	Q7FZR8_ARATH (Q7FZR8) T3E15.23 protein (Putative myosin-like protein);
TRINITY_DN12165_c0_g1_i1	U1	G1	0.05	2.06814	5.37026	5e-05	0.00248402	NA	319	AATACTAAGTTGACAAAGAATTCTTGCCCTTGTTGGACTTTCGAGTGCTTTTATTTAAAGAATATGGATGCTGGATTTATTCACCTTTTTCAAGGTGGGACATGCTGAGTACCAACTAAACTTGAAACTGAATCACAAAGTTAGACTGGACAATAGGTCAACTTTGTTGGTGTTGTCTCACCACGCAACGGTGTTCATTCTGTACTTTTATTATTTACTTTTGCTTCTCAACTTACTGGCAACCGAGAATTTTATTAATGGCACCATGGTAACTTGAATTTTCCCTCTGCCCATTTGCTGTTCAGCAAAAGAGATCGG	Regulator of chromosome condensation family protein isoform 1 [Theobroma cacao];
TRINITY_DN12378_c0_g1_i1	U1	G1	0.05	2.95634	5.88574	5e-05	0.00248402	GO:0016020;GO:0020037;GO:0004497;GO:0016709;GO:0005506;GO:0055114;GO:0016705;GO:0044550;GO:0016491;GO:0046872;	348	ACACGTTCAGAGTTCTACAGTCCGACGATCACTTCGACTGGGCGGTTCCAGATGGGGCGTCCCGGACGCGCTGGACATGAGCGAGGTGTTTGGGATCATCTTGCGCCCCAAGTCCAGCCTTTGCGCGGAGGCGGTCAGAAGCTCGCATTCTACAGAAGCAGTAGTGTACGTGTCTTAGAAATGGCAGCTAACATCCCAGAACCTTTACTAGTTGGGCAAACCGTAATAATACATAAAAGTATAGTGTCCATCCTTTCATAGCTCTCAACTATGTACTCCATCAATTCATATGTACTACTTTGAGATGTAACAATACCCTGAACCTATGAAGATCGGAAGAGCACACG	Premnaspirodiene oxygenase [Triticum urartu];hypothetical protein SETIT_9G359800v2 [Setaria italica];unnamed protein product [Triticum aestivum];ent-isokaurene C2-hydroxylase-like [Aegilops tauschii subsp. tauschii];premnaspirodiene oxygenase-like [Aegilops tauschii subsp. tauschii];
TRINITY_DN13118_c0_g1_i1	U1	G1	0.05	3.57429	6.15958	5e-05	0.00248402	GO:0016020;GO:0016021;	242	GGGGATGGCCGGGATCGCCTTCGACGCGGCCACCGCTACACTGACCCTCCCGGTCGTCCGCCTCGACGGAAACACGGAGGTGATCCTACGCAACCTGGTGGCATACGAGACCGCCGCCGTGCGCGGGCCACTCGTGCTGGCGCGGTACACGGAGCTAATGAACGGCATCATCGACTCGGCCAAGGACGTGAAGATCCTGAGAGAAAGTGGAGATCGGAAGAGCACACGTCTGAACTCCAGT	hypothetical protein TRIUR3_27080 [Triticum urartu];putative UPF0481 protein [Zea mays];putative UPF0481 protein At3g02645 [Brachypodium distachyon];PREDICTED: putative UPF0481 protein At3g02645 [Oryza brachyantha];putative UPF0481 protein At3g02645 [Aegilops tauschii subsp. tauschii];
TRINITY_DN13867_c0_g2_i1	U1	G1	0.05	3.72341	6.21855	5e-05	0.00248402	GO:0045543;GO:0052634;GO:0051213;GO:0009686;GO:0009416;GO:0055114;GO:0016491;GO:0045487;GO:0046872;GO:0009685;	267	GACGATCAGGGCAGCGACCAGGTGTTCCGGGTGAACCACTACCCGCCCTGCACCGCGCTGCAGGGCCTCGGCCACAGCGCCACCGGCTTCGGCGCGCACACCGACCCGCAGCTCATTTCCGTGCTCCGCTCCAACGGCACCTCCGGCCTGCAGGTCGCGCTCCACGACGACGGGCGGTGGGTCTCCGTGCCGTCCGACCGCGACGCGCTCTTCGTCAACGTCGGCGACTCCCTGCAGGTGCTGACCAACGGGAGGTTCAAGAGCGT	hypothetical protein GQ55_5G153700 [Panicum hallii var. hallii];hypothetical protein SETIT_5G323400v2 [Setaria italica];gibberellin 2-beta-dioxygenase [Brachypodium distachyon];gibberellin 2-beta-dioxygenase [Setaria italica];gibberellin 2-beta-dioxygenase 3 [Panicum hallii];
TRINITY_DN14479_c0_g1_i1	U1	G1	60.4814	337.519	2.48041	5e-05	0.00248402	NA	327	CGAGGAGGAGGACGCCGACATGCCCTGCCTGGAGGAGGAGGGCGCCGAGGAGAGCAAGATGGAGGAGGTCGACTGAAGATCGATCGGGAGGAACAGAGCTGCTGGTATCGTGTCGTGTCTGAGTTGCCGTCGTGTTGATTCGAGTCTAGTCCAGTATGTGTCTCTCAATTGGGTGCGAATGTAATGTAGTGTGTCCGGCGTGAGTGAGACCTGAAGGGAGTTTCTCCCTGTCTCTTCCAAACTGAAGGGAGTTTCTCCCTGTCTCTTCCAAACTGAAGGGAGTTTCTCCCTGTCTCTTCCAAACTGAAGGGAGTTTCTCCCTGTCT	TMV resistance protein N-like [Rosa chinensis];
TRINITY_DN15275_c0_g1_i1	U1	G1	18.6206	62.0693	1.73698	5e-05	0.00248402	GO:0016788;	308	GGTGGAGAGGGCGTTGAACTTCTTGAGGCATCCGAGGGAGTCGTAGTCGGCGGCGCTGGAGGTGCCGTAGATGGTGAGGTAGATGGGGAAGCAGCCGATGGGGAGCACCCCGGGCACCACGATGTCCGTCGCCCCCAGCGCGATCAGCTTCTCCACGCCGTCGCCGATGGTGGAGATGATCTGGGGCGTGTACGTGCTCGCCTGGTCCGTGTTGTAGTTGCCGAACAGCATCGCGTTGTAGTCGTTGCCGCCGAACTCGCCGAAGATGAAGAGCGAGTTCGCCAGGTAGCTCTTGCAGCCGCTCCCG	UCW116, putative lipase [Hordeum vulgare subsp. vulgare];predicted protein [Hordeum vulgare subsp. vulgare];GDSL esterase/lipase [Dichanthelium oligosanthes];GDSL esterase/lipase At5g45910 [Setaria italica];GDSL esterase/lipase At5g45910-like [Aegilops tauschii subsp. tauschii];
TRINITY_DN15972_c0_g1_i1	U1	G1	0.05	4.99251	6.64169	5e-05	0.00248402	NA	234	AAAATATGACACTGAAAACTCTCCCAAACATATAGGTTCTGCATCCACACAAAACGTTTGTGTAATAACCGTGCTCAACTTAAGGGGTTGCACACACGGGACACGGCAGGTATTTTCTTCGTCGTGTCAAACACAATCACTAACTCTAAAAGTAAGATGGGTGTAGCTACTCCCAAAACACAAAACTGAACCTTGCTCATTTGGACAATAAATCGTGGTAAGGATGAATTGGG	unknown [Medicago truncatula];mitogen-activated protein kinase homolog MMK2 [Medicago truncatula];
TRINITY_DN16017_c0_g1_i1	U1	G1	0.05	1.40176	4.80917	5e-05	0.00248402	GO:0005737;GO:0030001;GO:0046916;GO:0046914;GO:0046872;	426	ACTAATAACCAGAAAGCTTTGGGAACAATCAACACAACTAAAGCTAAATCCCGATTGAAGAACAGAAAGAATACCCAAGAACTCTATACATACGTTTGCGATTGCCTGTAAACCTTGCGTGTACCTACCGCCTACAAAAATCCGTCAGCTGAATCTACATTATGGAGCAGGTGTTCGGCCTGGAGTGGTACTGCTGGTAACCATAGGCGCCGGCGGGGTGCTCGTAAACCGGCACCGCCTGCGAAGGGTACTGGTAGTAGTTCCATGGGTACGTGTACTCGACGACGGCCGCCGCGGGCTTCTTCTCCTCCTTCTTGGCATCGCCGACCTGCACGAGCTGCGCGTGGCCGACCTTCTTGCGCAGCGCGGTGGTTAGCCTGACGGAATCGATGCCGTCGC…	hypothetical protein GQ55_1G279400 [Panicum hallii var. hallii];heavy metal-associated isoprenylated plant protein 47 [Brachypodium distachyon];heavy metal-associated isoprenylated plant protein 47 [Setaria italica];disease resistance protein Pik-1-like [Oryza sativa Japonica Group];heavy metal-associated isoprenylated plant protein 47-like [Panicum hallii];
TRINITY_DN16397_c0_g1_i1	U1	G1	0.05	1.78604	5.15869	5e-05	0.00248402	GO:0016020;GO:0009705;GO:0016021;GO:0055085;GO:0015711;GO:0008514;GO:0022857;	345	ACGTCTCGGAGAAGGACACCAGCTCGGCGGCCATCCTCGCTGCGCCCTGCGGGATGACGACGCACGCCAGGCTGCAGAGCCCGGCCGCCGCGGTGAGCCCGATCACGGAGCTCCGCCGGTTGATCCTGCCCATGAGGAGCCAGCAGAGGATGGAGGAAGGCAGCTCGGCCAGCGCGTTGTACATCACGCTCAGGTACAGGTTGGAGCCCAGGTTGCCGACGTTGAGTGGCATACCGTAGTAGACCGTGCCGACGCCGAAGCTGACCGTCATGATCGCCGCCAGCCTGCGGAGTGCCCACGGTCGCTCCCACATCGAACGCAGCGTGGCGAACACGCTGTTGCTG	Os07g0561800, partial [Oryza sativa Japonica Group];hypothetical protein OsJ_24738 [Oryza sativa Japonica Group];PREDICTED: organic cation/carnitine transporter 3-like [Oryza brachyantha];organic cation/carnitine transporter 2-like [Aegilops tauschii subsp. tauschii];organic cation/carnitine transporter 2-like [Aegilops tauschii subsp. tauschii];
TRINITY_DN1724_c0_g2_i1	U1	G1	20.7983	47.0526	1.17781	5e-05	0.00248402	NA	735	TTTTTTTTTTTTTTCAGTGGTAAAGGTATCGGAGTAGTATTTGTGTAGCGATTGATAAACCTAGGGAACTTTTCAGCACCTACCGAAAGCCAAATCCCAAATACGCATACAGGTGTCCTTGAAGACCGCTTGAACTTTTCAGAAGAGCTGGAAACAGTTAGCTGCATGTTAGGCGAGAAGAGACCAGCAGATCAATCAGCGATCCGCCTACTACGGAAGAAGGACAAGAACCAGAGTGAACCAGCTGTAGCAGACTAGCACACGGATTGCAGAGGTAAATCAAGTAAAAGAAAATGATATACACAGAGTCAAACCAAATCAACAGGCGAGGAGATTCTTCAAACAGATCCAACAAAACCAATATTACAGGCACCACCGATGAAAATCATGCAAGCCTAT…	hypothetical protein VITISV_043713 [Vitis vinifera];unnamed protein product, partial [Vitis vinifera];hypothetical protein TRIUR3_08169 [Triticum urartu];hypothetical protein BRADI_1g28926v3 [Brachypodium distachyon];uncharacterized protein LOC109732109 [Aegilops tauschii subsp. tauschii];
TRINITY_DN19398_c0_g1_i1	U1	G1	0.05	6.62098	7.04897	5e-05	0.00248402	NA	233	GGAAGAAAAAACTCACATTTTTTATTCGTTAGTTCTTACACCGTAGACTTACACCAACTCGATTGCGCACAAGCAGACACAGCTAGTTCGAACTTGGAAGCGAAAACAAAACAAAACACAACAGCTCTAGCAGGCGCAGGCGCAGGCCACAAAACTATCCGCGCCAGTGCAGTACACGCCATATTGAAAACAAGGAACCACTACTGGATATAAGACATGCCGGTGATGTCGA	hypothetical protein PHYPA_025904 [Physcomitrella patens];
TRINITY_DN21516_c0_g1_i1	U1	G1	0.05	0.833628	4.0594	5e-05	0.00248402	NA	517	GCGTGACTGGAGTTCAGACGTGTGCTCTTCCGATCTCATCTATAGAGAAGAAAATATAACGCCAGAGCATATAGAAAGCAAAATTATCCCAATTTACATTACAAAAAGAAGACACTATAACAATAGTAGTGTCAAGCTGCTTAACACACTAATGAAACTTTGTGATATACATAACGTGAGAGTTCAACAATATTACTATAAGCCTTTTTTTTAGAAAGCTAAACTTATTTTGAAACGGAGGTAGTATTTATTTTTTCAGGAAAAACCGGCAGGAGCTCTGCCTATTCATATTACATGGGAAGAAAGTCTAGATACAAGGCTAGGAGGGGTATGTTAAGGGACATACCCACAACCCGTAGTCCGTAGAGAAAAAACCGCATGCGGACTACTTGCCCTGAA…	.
TRINITY_DN23124_c0_g1_i1	U1	G1	0.05	1.66009	5.05319	5e-05	0.00248402	GO:0051015;GO:0086013;GO:0005912;GO:0007155;GO:0060047;GO:0015629;GO:0045214;GO:0003779;GO:0005198;	323	GAGTATTATGTATGTGTGGATCCGAGGATGCAGAAACTGCGAGGATTTGCCTTCCTTTTTGATTTTTTTTTTCTCGATGGCATATATATATTTTGCTTAATTGTTGGTTTCATCGTGCTATCTTAGTACTTTCTTTTAATGAAATGAAGAGCTTCTAGGCGTGTTCGAGAAAAGAAATTCAGATATTTATTTTCTGTTCAGTAACTAAAGATCATTACGTGATGACCTTTTTGGTGAACCAGAGCTTAGAATTAGATACTATTTATCATATTTGCAAAATTGCTATTAACATTTGTATACTTCTTTCATAGGTATTAACAAT	PREDICTED: putative ABC transporter C family member 15 [Cucumis melo];
TRINITY_DN23906_c0_g1_i1	U1	G1	0.05	0.958919	4.26141	5e-05	0.00248402	NA	469	TATTTGGCGAGTTAGGGCGACCTCGGCGACGAGCGGCCGACACCCCGGCGAGGTTGGGCGGCCACCGCTGCTCCTTCCCATATTTATGAGCCTCACATACGGGGGAATATCTCCAACTGCCGGTGTGCGGCACGCTCAGCCTCTCACCGGCTTGCCGCTTCAGGAAAAGAACCGCCTTCCGAAGTTCCGCCGCCGCCGCCACTTGCGGAAGAGAGTGGGCCGCGACCGTTCTCGAGAAATAGGGTCACGCCCCGAACAAGACTTGTGGCACCGATGACTTGGCGGCGCTCCCTTACTTTGCCGACGGTCTGTACGGAAAAGTCGCCAGTCCTCTCTGGTGGGGGCCGACGTCGTGTAGTGGGGCTGAAGCTCTCCAACGTGTCAACACCTGGATTTTTA…	putative phytosulfokine receptor precursor [Oryza minuta];putative phytosulfokine receptor precursor [Oryza minuta];putative phytosulfokine receptor precursor [Oryza officinalis];predicted protein [Hordeum vulgare subsp. vulgare];PREDICTED: LOW QUALITY PROTEIN: phytosulfokine receptor 1-like [Oryza brachyantha];
TRINITY_DN23968_c0_g3_i1	U1	G1	0.05	2.98064	5.89755	5e-05	0.00248402	NA	385	TTCAAGCAGAAGACGGCATACGAGATTGGTCAGTGACTGGAGTTCAGACGTGTGCTCTTCCGATCTCCAGCGCGCGTGCGCTAGAAACAACTCGCACGTTACAAGCTGGAGCACATCCTAGTATATTACAACAATTTACACTATATGTGTACCCCTGACAAAGAAAACGAGAAGATCACCGTCAAGGCGCGCTAGATCGGCCTACAAATCAAAGAACAGACGAAAGAATGTAGTATATGACTGGTCAACCAGTCGCGCGCGCGCGGTTTCTACCAACCTAAAACCGGGCAAAAGAGGAAGAAAACAAGATCTATGGCCATGCATGCATCAGAGCACGCAGCAGGCTGAGTGAGCGAGAGCGAGCTGATCCACCGTCCACGGTCA	late embryogenesis abundant protein 1 [Eutrema salsugineum];
TRINITY_DN24180_c0_g2_i1	U1	G1	8.13017	56.2196	2.78972	5e-05	0.00248402	NA	342	CGAGCTAGCTAAAAAAAATGAAAGAAATAAATCTACATGAATGGGTAGACAGTTCCAAATGACCAATTATTAAGACACTGGTAAACACTTGCAGTTATTAAAAAAAAATCGAAAATGACCATACTACAGCTAGCAACAACAGTTCAGTACCCATTTCTCATGATATCTCTCCATCAGGGGGTGCATATGGCCAACGCTGCAATAGGTTAGAGCAGAGTTGCCGTGGAGCCTGAACCGCGATCGACAAGGGCAACAGCAGCTCATAACCACGGAAGTACACCAACAAAATGGCATGAGCAAAAAAAAGCTTCCGGACTTTTGAGCAGCTGCTGCACCTTGGG	.
TRINITY_DN26080_c0_g1_i1	U1	G1	0.05	0.771335	3.94736	5e-05	0.00248402	NA	528	TCAGACGTGTGCTCTTCCGATCTCCGGAGTCGGCGGAGGACGGCGAGGGAAGCTCCTCGTCGGCGGCTTCCGCCGCCGTGGACGCAGGCGAGTGCTGCACCACCAGCGGCAATGTGTAATCTGAGCAGAGGTCAAAGAAACGGATGAGATCAGGGAAAGAATGTTTTGATTGCTCTTCAGTTTTATACTAATGGTCTTTCTGCTCTACAACGTCTGAAGCGATTGCCTAAGGACCTTTTTTCGGGGCATGACCAGGCAAGAATATTTTCCTCTATTTTCTTGCTCACTTGCTCTGTTTTATCCAATAAAAAGTTTGGAGAGTTTTTCGGAGTCTAAATTCAAGCAATTGCACGCTGAATACATGATCAAACGATCGAGTAGGTGAGAGACAAAGCTAGT…	.
TRINITY_DN27362_c0_g1_i1	U1	G1	86.3136	509.106	2.56031	5e-05	0.00248402	GO:0005524;GO:0000166;	259	GCAGGCGGTTCTCCGATCCATCAGTCCAGAGCGACATGAAGCTGTGGCCGTTCAAGGTCATTCCAGGGCCTGCTGACAAGCCGATGATCGTCGTCCAGTACAAGGGCGAGGAGAAGCAGTTCGCCGCTGAGGAGATTTCCTCGATGGTGCTCATCAAGATGAAGGAGATTGGTGAGGCGTACCTCGGCACCACCATCAAGAACGCGGTGGTGACGGTGCCGGCCTACTTCAACGACTCGCAGCGGCAGGCCACCAAGG	heat-shock protein 70 [Dactylis glomerata];Heat shock cognate 70 kDa protein [Triticum urartu];heat shock cognate 70 kDa protein [Brachypodium distachyon];PREDICTED: heat shock cognate 70 kDa protein 2-like, partial [Capsicum annuum];heat shock cognate 70 kDa protein [Aegilops tauschii subsp. tauschii];
TRINITY_DN27512_c0_g1_i1	U1	G1	0.05	4.29337	6.42404	5e-05	0.00248402	GO:0080043;GO:0008152;GO:0016740;GO:0016758;GO:0043231;GO:0016757;GO:0080044;	255	GTTCAGAGTTCTACAGTCCGACGATCTCTGCTTCGGGAGCGCAAGCTCGGTGCCCGCGGAGCAGCTAAACGAGATCGCCGTGGGACTGGACAGGAGCGGCCATGCGTTCCTCTGGGCCGTGCGCGCGCCCGTCGCACCGGACGCTGACTCCACGAAGCGGTTCGCGGGGCGGGGCGATGCGGCGGTGGAGGCGCTGCTGCCGGAGGGATTCTTGGACAGGACGAGAGGACGCGGCATGGTGGTGTCGTCCTGGG	predicted protein, partial [Hordeum vulgare subsp. vulgare];predicted protein [Hordeum vulgare subsp. vulgare];predicted protein, partial [Hordeum vulgare subsp. vulgare];UDP-glycosyltransferase 88F3 [Brachypodium distachyon];phloretin 2'-O-glucosyltransferase-like [Aegilops tauschii subsp. tauschii];
TRINITY_DN27851_c0_g1_i1	U1	G1	7.22028	22.2893	1.62622	5e-05	0.00248402	GO:0003735;GO:0005622;GO:0006412;GO:0005840;	580	ACGTGTACGGCAGCAGCATGCCGCCGCAGGTGACCGTGGCGGCCGTGTCCCAGAGCGACTCCGACTCCTCGTCGGTGGTGGATCTGGCGCCGGCCGCCGCCGCGTCGGCGCAGAGGGCGCCCGTCGATTTTGACCTGGACCTGAACGGCCCGCCGCCGGCGGAGCTGCTCTGATCGTTCTGGCGCCGGAGTTCTTTTTAGCTGATATGATCATGACTCGCTAGTAGTTTCGTTCGTCGGTTCTTTTTCCTGTATGTTTAGGCGTCCGGCCCTCTCGCGTAACGGAGGCGAGGGGTAGATCTGTAAATACGGTTTCCTTTTTTTCGCCGGAGGAGGAGAGCAGTACAGTGGTTAGCTTGAGATGGAAGAAGACCCGAGATGTACTGCCGCCCAAGGCAAG…	PREDICTED: rho GTPase-activating protein 7-like isoform X2 [Raphanus sativus];PREDICTED: rho GTPase-activating protein 7-like isoform X3 [Raphanus sativus];
TRINITY_DN27999_c0_g3_i1	U1	G1	0.05	2.56369	5.68015	5e-05	0.00248402	NA	300	GAATCAGATCAGAACCCCGCTCCCCATTGGCTCCTCCCGCTCCCCGCTTCGCCTGCCGCGTCTCTCGTGCTCTGCTCTCTCCGCCGCTGGAACTGTTGGCAACTGAGCGAGCTGGGGTGGAAGCGGCGGGGGTGCGGCGCGTTCTTGCAATGGATACGTCGACGAGTAATTGCGGCGGCGCCCGCGGGCGGAGATGGAAGGGGAAGGCCGTGACCTCGGCGGCGGAGGAGATCGGAAGAGCACACGTCTGAACTCCAGTCACCTTGTAATCTCGTATGCCGTCTTCTGCTTGAAAAAAA	cytochrome c biogenesis protein (chloroplast) [Fargesia denudata];
TRINITY_DN28738_c0_g2_i1	U1	G1	0.05	0.96943	4.27714	5e-05	0.00248402	GO:0006457;GO:0005524;GO:0006950;GO:0051082;	561	GAAATCGCTGAGAACAAGGAGGACTACAAAAAGTTCTACGAAGCGTTCGGCAAAAACATCAAGCTGGGCGTGCACGAGGACACCGCCAACCGCGCGAAGCTCGCGGAGCTGCTGCGTTACTACTCGACGAAGTCTGGCTCGGAGCTGACGTCGCTCAAGGAGTACGTGTCGCGCATGAAACCGGAGCAGAAGTCCATTTACTACATCACCGGCGAGTCCAAAGAGAACGTCGAGAACTCGCCGTTCCTCGAGGGCCTGAAGAAGCGCTCGCTCGAGGTGCTGTACCTCACCGACCCGATCGATGAGTACGCCATTCAGCAGCTCAAAGACTTCGAGGACAAGAAGCTGGTCTGCGCGACGAAGGAGGGCCTGGAGCTCGACCTGTCGGAGGAGGAGAAG…	heat shock protein 90, partial [Brassica rapa];heat shock protein 90, partial [Arabidopsis thaliana];predicted protein, partial [Hordeum vulgare subsp. vulgare];hypothetical protein BVRB_037620, partial [Beta vulgaris subsp. vulgaris];hypothetical protein CRG98_016180 [Punica granatum];
TRINITY_DN28759_c0_g1_i1	U1	G1	0.05	0.916342	4.19589	5e-05	0.00248402	GO:0016020;GO:0016021;	454	AAGCAGAAGACGGCATACGAGATCACTGTGTGACTGGAGTTCAGACGTGTGCTCTTCCGATCTAATTTTTTTTTTCTGAAAACACCAGAGATTCAATTAACCACATCTAAATCAAATCCAATCTTCCCGCCATATCATTTATCTCTCCTTTCTAGTTCAGCCCCCTCTCCGGCGAGCGACGGGTTCCAGACAATGGGAGCTAGCGCGCCGTCGCTCCCTCCGTCCTTGACAAAAACACAGGACGATTAATCGAGGGAGGTGCATCGATCGGAGCGGACATTGCCCGGGAACGCGCCGTCGGTCGCCGGAGAGACGGAGCCGGAGATTAACCGAAAAGAATCGACGGAGGAGACCCACACGTACGTACATGTTGACACCCCTTTCTTCGTTTGCTGAACC…	Q8Y1A4_RALSO (Q8Y1A4) Hypothetical protein RSc0786;
TRINITY_DN29160_c0_g1_i4	U1	G1	0.05	8.50138	7.40963	5e-05	0.00248402	NA	609	GACCACCGAGATCTACACGTTCAGAGTTCTACAGTCCGACGATCAAATTTTAAAATTAAAAAATAGAAAAATTATTTAAATTTTTTATTATAATATGATACGCATAAAATGATTGGAAGTGAAAAAAACATTTATTGGGACCCTGTATATTATAAAAAGAAATTATTATGACGAAGAAAAAAAAATAAATGAAACATCTTATTATTTTAATGAAATAAATCAAAAGAGATTTTATTAGTAATGGTGAGTGAACGTAAAAGAGTTGATAGAATAAAAATAGATCGATTATATCTTTAAGGTTATTTTACGACGGGTAGCATGCTCTCTGCTTTATTATGTATTTTATTTAAACAAAATAAATTAATAAGTTTAGATTAATTGAAAAGAGGAGAACCATCT…	.
TRINITY_DN29660_c0_g1_i1	U1	G1	35.1234	149.764	2.09219	5e-05	0.00248402	GO:0016020;GO:0016310;GO:0004672;GO:0016301;GO:0006468;GO:0005524;GO:0016021;GO:0005886;GO:0004674;	295	ATAACTTGTTCATCAGCTACTACTACCACTGATCAAAGACAGAAACTAGACGACACGACAGACACCAAAGACAGAACATCCATCAGGAGAGGGCCTGGATGTTGGCCTGGTAGGCGCTGTTGGTGGTGTAGTTGCCGTTCTTGCCGCAGCTTGGCCACCGGGAAGCGGCTAGCGGCGGGAGGAGGAAGGCGAGGAGGAGGGCTAGGTAGGAGGGGAGGTGGTGCGAGGCCATGGTGTTTGCCTGTTTGGCCGGACCTTTGGGTGAGCGGTGGAGAGAATGCGGTGGTGCCGTGG	predicted protein [Hordeum vulgare subsp. vulgare];unnamed protein product [Triticum aestivum];hypothetical protein TRIUR3_25887 [Triticum urartu];Cysteine-rich receptor-like protein kinase 19, partial [Dichanthelium oligosanthes];PREDICTED: LOW QUALITY PROTEIN: cysteine-rich receptor-like protein kinase 10 [Oryza brachyantha];
TRINITY_DN30440_c0_g1_i3	U1	G1	0.05	3.26286	6.02807	5e-05	0.00248402	GO:0005737;GO:0006559;GO:0003824;GO:0016841;GO:0045548;GO:0009800;GO:0016829;GO:0009698;	278	GGTCTGCGGTACTCTTCCACCATCCGCTTCACGGCATCCAAATGGCTCCCGGACAGCTCCTCTGCTGCCTTCCCCCAGTTGAGAGGGTCGGCCCGGGATGGCTGCGCCACGCAGAGGCCATCGCCGTTGGTGGCAACGTGCCCGTTCTCGCACTCCATGGAGATATGCAAAGAACTAGGAAAGCAAGTAAGGTTTAGACACCGGTATGTGTGTGTATGTATTCTGGAAGTGGTGCTGGATTGTTGTCTGGCACTCCGGTGGAAGTACTTGTGCTGAA	putative phenylalanine ammonia lyase, partial [Triticum monococcum subsp. aegilopoides];phenylalanine ammonia-lyase, partial [Hordeum vulgare subsp. vulgare];unnamed protein product [Triticum aestivum];phenylalanine ammonia-lyase-like [Aegilops tauschii subsp. tauschii];phenylalanine ammonia-lyase-like [Aegilops tauschii subsp. tauschii];
TRINITY_DN30561_c0_g1_i1	U1	G1	0.05	2.71734	5.76412	5e-05	0.00248402	GO:0003964;GO:0004523;GO:0003676;GO:0090502;GO:0006278;	268	TCTACAGTCCGACGATCATGTCACCACACTGGTAAGAAACTGCTACACCACAGGTATTATACCACCTCATCTCAATGATACTCACATTGCTCTCATCCCTAAGAAGGTAGCTTGCCATGTGCCTTCTGATTTTAGACCCATAAGTTTGTGCAATGTCATTTACAAAATAATTGCAAAATCGCTAGCCAACAGATTGAAGGAGCACTTACCGGATTACATTCACCCTTCTCAACAAGCTTTCATTGAAGGTAGACGAATTAGCAATAA	Os06g0484800 [Oryza sativa Japonica Group];hypothetical protein OsJ_21387 [Oryza sativa Japonica Group];ribonuclease H [Trifolium pratense];unnamed protein product [Triticum aestivum];uncharacterized protein LOC105636626 [Jatropha curcas];
TRINITY_DN30591_c0_g1_i1	U1	G1	0.05	0.706667	3.82103	5e-05	0.00248402	GO:0008610;	685	ACAGCACTATGATCTGAGTAATGATTTCTTCTCGCTTTTTATGGACAAATCGATGACATACTCTTGTGGAATTTTCAAGACAGAGGACGAAAGTCTAGAAGCAGCCCAGCTACATAAACTGAGCCTTCTAGTTGACAAGGCACAAGTTGAGAGACACCATCAAGTTCTTGAAATCGGCAGCGGCTGGGGCAGCTTTGCAATACAAGTGGTCCTGCAAACTGGCTGCCAATACACCGGAATAACTTTGTCAGAGGAGCAGCTTAAATACTCCCAGAGGAAAGTGAAAGAAGCTGGATTAGAGGATCACATAACTTTCATGCTGTGTGACTACCGTCAAATGCCAGATCACAAATATAACAGAATCATAAGCTGCGAGATGGTCGAACACGTTGGCCATGA…	Os07g0474600, partial [Oryza sativa Japonica Group];hypothetical protein GQ55_2G314600 [Panicum hallii var. hallii];hypothetical protein GQ55_2G314600 [Panicum hallii var. hallii];uncharacterized protein LOC109781546 [Aegilops tauschii subsp. tauschii];uncharacterized protein LOC112880375 isoform X4 [Panicum hallii];
TRINITY_DN30763_c0_g1_i1	U1	G1	6.28489	26.03	2.05022	5e-05	0.00248402	GO:0016020;GO:0004672;GO:0006468;GO:0005524;GO:0016021;GO:0030246;	475	GTGGCCATGCCGGAGGTGGTGCCGACCTTCTTCAGCTACACCACGCTCGCGCTCATGCAGAACGACGGGTTCGACTCCTTCGCCGTGTCCTTCCCTTCCACGGTGAGCACCGACGCCAGCCCCGTGTCCGGCGACGTGTCGGCCGTCTCCGGCCTCTCCGGCGGGAGGTGAATAATAAACAAACAAGGCGAAACGTAGTAACGTATCAGACGGCTATTTCTCTGTACTGTACACCTGTACGTTTTCTCGTGTAGTACTGTAGTAACATACAGAGCACTAGTGACACTGCTTACTACTACTAGAACCTAGTACTGGATGATTAGATTGATGCTCGTGTAAACTGTAACCAGCGAGTGCGATGTTTCTGAAGTCATCGCAAACATCAGCGCGACGTCCGGT…	predicted protein [Hordeum vulgare subsp. vulgare];OSIGBa0125M19.7 [Oryza sativa];hypothetical protein BRADI_5g16597v3 [Brachypodium distachyon];L-type lectin-domain containing receptor kinase IV.1 [Brachypodium distachyon];L-type lectin-domain containing receptor kinase IV.1-like [Aegilops tauschii subsp. tauschii];
TRINITY_DN31085_c0_g2_i1	U1	G1	0.05	2.7916	5.80302	5e-05	0.00248402	GO:0016020;GO:0016021;	366	TGGCGTCGACCTACGCAGCGTCGTCGTCGGCAGCCAGCGTGACGACAGTGGCCGTGTGGGCTGCCGCGGAGGAGACCGCCCTGCAGGGAGGCGGCGACGGGTTCTCTCTCATAATCTACCTCTGGGAGAGGAAGAAGAGGTCACGATGATGCATTCAGCATGGCAATGCCGCGGAAGCTGCATTGCTTTGGATTTTAGGAACAGGTCGAAGAGTCTAGCGATTCACACTAAGACCTACGCTCTAAAACATGAACTTCAAATTCTTGTAACTTTTGATCTTCAAATACGATTTACATGGGTCTTCTTTCTTCGGGTTACAAATTAAATTATCTTTCCAATACAGCTGGTCCCATCATGATGATTGG	Q7V6Y6_PROMM (Q7V6Y6) Possible tRNA synthetases class I (E and Q);
TRINITY_DN31116_c0_g1_i1	U1	G1	0.05	2.08741	5.38364	5e-05	0.00248402	GO:0004364;GO:0016740;	302	TATTAATATCTTTTTCGCAAAAAAGGAAAAAAGTACTGGCCAGTGACGACGTCATCACCTTCTTGGGTTATCTCGTGTACGTGGGCTGTGGCTGTTCCTTGTTAATTCTGTAGCCACGCCGCCGTGCTTGATCCTCCACTTGCTAATTATGTAGCTGCAGACCCGGCCGCAAAGAGTGCCATTATCATCTTGGCATAGTCGACCACCTTGTCGACATCCTGAAAGACCGCCTTGGCGGCGTCGAGCTCGCCGAACCGCTCCATCCAGGCCGCCAGGAGCGGGGTCCTGGCGGCGTCAAAGA	glutathione transferase35 [Zea mays];putative glutathione S-transferase GSTU6 [Zea mays];probable glutathione S-transferase GSTU6 [Sorghum bicolor];probable glutathione S-transferase GSTU6 [Brachypodium distachyon];PREDICTED: uncharacterized protein LOC102710054 [Oryza brachyantha];
TRINITY_DN31183_c0_g2_i1	U1	G1	0.05	0.85912	4.10286	5e-05	0.00248402	GO:0005622;GO:0000160;	578	GGACGCCAGCACTTTGTTTTCTTGCAAAAGCACAGTGGCTTACACATAACGATTGTTGCTTTAGAGTGCTATTTTTATGGTTTCAGGTTTTGTGATGGCCTCCAATTTATTAAACAGTTCTATAGTTGCATATATATAATTTCCTCTACAGTTATAATTTAACTTTTAAGAGACAGAGTGACATTGAACTTTTAAACGACAGAGTGCTCTTTTGGATATGCTCAAATTAAACATTTATTGAAGCCACTAACAGTAAATAATATAATAAAACAAGTGAAAATACATCGTTGTAACTCAGTAGGTGGCACAATAACAGTCCGGACCCATCATTGCAGATCAAAGGAGAGGCATCCCAGAGCTAGCAAATTAGCACGGAGTATTTGGCCAGCAATAGCAAGC…	Q9RUG8_DEIRA (Q9RUG8) Response regulator;Q8D814_VIBVU (Q8D814) Transposase;Q8E829_SHEON (Q8E829) ISSod12, transposase;Q8EC48_SHEON (Q8EC48) ISSod12, transposase;
TRINITY_DN31248_c0_g1_i1	U1	G1	0.05	1.42606	4.83396	5e-05	0.00248402	NA	443	CCTATTAACAAGAACACCAACATATATCTCCAACACTAGTTGACCAAACAAAGCCGCTTAAATAATTGTACAAGCATAACTGCTATTTCTCACACATATAAGGACACTTCCACAAGTGATTGTGATGACGGGGTAGTACCTTACTCAGACCCAAACCTACTAACAAGAACGCCAACGTATATCTCCAACACTACTTGACTAAACAAGGCTGCTTAAATAATTGTACAAGCACAACAGATATTTTCACACATATAAGGATACTTCCACAAGAGATTGTGTTGATGGTATTCCAGTGGATCATTTCAGGTTAACGTAGGAACCCAATAAAAATATAAATCACTATAACATCATTTGCAAACAACCTCTAGAGAAATAATAGATTAGCAGGTGCTCACCTGT…	Q7ZV54_BRARE (Q7ZV54) F-box only protein 9;Q6P3K3_BRARE (Q6P3K3) F-box only protein 9;Q6DG26_BRARE (Q6DG26) F-box only protein 9;Q7SY92_XENLA (Q7SY92) Fbxo9-prov protein;Q6P8E7_XENTR (Q6P8E7) Hypothetical protein MGC75727;
TRINITY_DN31525_c0_g2_i4	U1	G1	0.05	1.83509	5.19778	5e-05	0.00248402	GO:0003700;GO:0003677;GO:0006355;GO:0005634;GO:0006351;	396	CTCTTCCGATCTCAACTTCCTCGTAGTCCTTCTCCAGGAACATATGCTTAATAAACTGGAAGTTGCGTGTCCCGTTTCGAAACAGAAACTGGAAATTAAATTACATGTAGAAGACACCACGAATTTCGTCATCAGATTAGATATGTCCGGCCGTGTGGATGTCGTCGAAGCTCCAGAGCTGCTCCATCATGCACTCCTCCTGCCTGGGCAGCTGGTGCACGTACACGGGCGCTTCCTCGTGCGCCACCGAGACGGCGTCAGGCATGTAGGGCTGGTGCTGGAAGAAGCTCGCCATGTCGACGACGGCGTCGTCGTAGCCGTCCATGAGGTGGCCGCCGCAGGGCGGCACGGCGTGGACGTTGTCGTCGTAGTGATCGTCGGACTGTAGAACTCTG	unnamed protein product [Triticum aestivum];ethylene-responsive transcription factor RAP2-3 isoform X2 [Sorghum bicolor];ethylene-responsive transcription factor ERF071-like isoform X1 [Aegilops tauschii subsp. tauschii];ethylene-responsive transcription factor ERF071-like isoform X2 [Aegilops tauschii subsp. tauschii];ethylene-responsive transcription factor RAP2-3 isoform X1 [Sorghum bicolor];
TRINITY_DN31668_c0_g2_i1	U1	G1	0.05	0.9938	4.31296	5e-05	0.00248402	GO:0016787;GO:0008152;GO:0003796;GO:0016798;	439	CACCACAGGCACCGCAGGTTGACCAGTACTTCCAAGTGTTTCCACCCCAGCCAAAGACTTTCTTAGCGCAGGCAAGGTTGGTGTTGCCATCACATGGAGCACCACCACCACTGCAGGAGGACCAGTTCATGTCATTGATTTGCCACAAACCAACATCATAACTACCACCATTACCATTTTGGTTGACGGCATTAGCATTGCCACCACTTTCATGTCTCATGATGCATTCACAACTAGATTGTCTCCATCCAGAGTACTTAGAGCACCAAGAGGCAACATCAACATAAGCATTGTTTGACCCACATGGGCAGGATTGGCAGCCACCAGGACAGTTGCCACCACAGTTAGAGGCAGTGGTAGAGTTGAAATCAGCTCCTGCAACAAGAGTGATCAATCCAA…	Q6IUF5_BRABE (Q6IUF5) Lysozyme C;Q95V68_ORNMO (Q95V68) Lysozyme precursor;Q52DL0_MAGGR (Q52DL0) Hypothetical protein;Q6XHI6_DROYA (Q6XHI6) Similar to Drosophila melanogaster LysS (Fragment);Q68KS6_9NEOP (Q68KS6) Lysozyme II;Q5GA85_9RHAB (Q5GA85) Polymerase;
TRINITY_DN31687_c0_g2_i1	U1	G1	0.05	3.87193	6.27498	5e-05	0.00248402	NA	328	TTTTAATGATACGGCGACCACCGAGATCTACACGTTCAGAGTTCTACAGTCCGACGATCACCAAGAGATGTTAACAACTTGTTAGCATGTTAGAAGTAGCTTGCTTACAATTGTTCTTGTACTATAGTAGTTTGATCGGTGTTGTAGGACAAGAAAAAATCCCCTGATATGTCGGCCAACTTAGTGTTGCCGGCGGTGCTGCTCTGGTATGCCAGTGTCTGATAGGTAGTGCTCAATTTGGAAGAACATCATGACATTAGCCAGCTGCTCCATCCACATTCGTCCTAAACAAGGTATGTGAGTTCATTAAGAATTGGGTCCCAATTG	fatty acid amide hydrolase, partial [Aquilegia coerulea];
TRINITY_DN31703_c0_g2_i1	U1	G1	0.05	0.694189	3.79533	5e-05	0.00248402	NA	619	TGTTAGAAGGGTGGGGGAGTTGAAACTTCTACTGGACTGGACTTTAGTGCCGGCTTGTTTGGCTTGACTTGTAGTCACCTTCCCCAGATGATTGAGAAAATCCTGAGACACAAAAGAACTTATGACAGGGATGTGGGTGTGCATATACCAGTCCACCAATCATGGAAATTTTAACTGAGTTAATAACTGGTAAAAAGGCGAAAAATTGGCTACGCAACTTTATCACTTAGGGGAAATTCTTGTGACAACACCTAACAAACAATACATATTCATGCCAGCATATGGTACAGACTACAGTTGGCTGGAAACCAATCTTATGGATGAGAGTACAGGTACAGTTCAGGACGTATCCTATTGCAAGCCCAGGCCAATTAGTTAACTCTGCGAACTGCCAAGTCA…	hypothetical protein ACMD2_20436, partial [Ananas comosus];uncharacterized protein LOC109725938 isoform X1 [Ananas comosus];uncharacterized protein LOC109725938 isoform X2 [Ananas comosus];
TRINITY_DN31908_c0_g2_i3	U1	G1	0.05	1.77432	5.14919	5e-05	0.00248402	NA	378	AATAGGACCACTGCCTTTGCTTAGTTTGGCACCAAATAGGACCACAACTTTTGCTGCTACCACTTTTTCCTTCCTCTTCTTCCTTCTCATGGTTTCTCATTCCTCATCTGTACCGGGCGGTCATGAAGCTCGCCGGTGACGGGAGAACTATGGGTACCATGGATGGGGAGGGAGGGGGAAGAGCAGAATTGTCCAACAGAGGGAGCGCTCGGGTGGAGTCGCCAGCGGCGCGACATTAGCGTGGCCATGGCGGCAAGTGACCGCCGACGAGAGGCTGGACAAGGATGGGCACAGAGGTCGCCGACGACGGAAGGGCTAGAGGAACCGGGGATCGGGAGGGAGGCGGAGAAGGGCGGAATCAAGGGAGAGAGCGATGG	PREDICTED: lipoxygenase 6, chloroplastic isoform X1 [Nicotiana tomentosiformis];PREDICTED: lipoxygenase 6, chloroplastic isoform X2 [Nicotiana tomentosiformis];PREDICTED: lipoxygenase 6, chloroplastic isoform X2 [Nicotiana sylvestris];PREDICTED: lipoxygenase 6, chloroplastic-like isoform X1 [Nicotiana tabacum];PREDICTED: lipoxygenase 6, chloroplastic-like isoform X2 [Nicotiana tabacum];
TRINITY_DN31926_c0_g1_i2	U1	G1	0.05	2.16918	5.43908	5e-05	0.00248402	NA	352	GATCTCGTCAGCACCGTCGTCTTGTCCTTCTGCCATAATATTATTTGATTTGACATGTTAGACTATGTATATGGTACCTATAAATATGCATGCTAACCTAAACAATGGTTTAACTTAATGGCTGATCTGCCTAATTTGCTCACTTGACAAAGATGGCTTTTGCAGTCAATCAGGATGTACGTTGTTTCCTAGCAACCCCTCAGAAACTACAAAGCAGTGATGTGCCGTTGTGTTTGCCAAGTTATCTTAATGATGTGATGATGTGACTTTGTGTTTGTAAAGTTACCATCATGTGTTTTTGTGTTTGTCAAGGTACCAAGAGAGCTGTATTTAGAATTTTGGACCTTTTCT	.
TRINITY_DN32531_c0_g2_i1	U1	G1	0.05	1.56477	4.96788	5e-05	0.00248402	NA	358	ATTAAGTTTAGCACTACTTAATTAAGTTTAGCAAATAATTAATCGAGTTGAGAATAATTAATCGGGTGATTATCTCACCCATTCCATTCCATTCTTATCCCATTCTAAAATCAAACACAAGGATGGAACCGTTCCATCCCCAAACGGAACACACCCTAAGTTTACATTGCCGCCGTAGTCCAACATGGGACCCACCAGTACAAAGTCTAGAACCGCGAAGGTGCCGTTGGCAGATTTTTTGGAGATCCCAACCAGACTCCACCGGCGAGTAGCGACGCACCAGCTGTTCCCCCGACGTGGAGATGTACGCCTTCAGAAAAGTAGGTGTTGAGCTGGCGGACGAAGCTGGAGAAGTTG	growth-regulating factor 1-like [Momordica charantia];
TRINITY_DN32599_c0_g1_i1	U1	G1	0.05	0.980527	4.29356	5e-05	0.00248402	NA	506	GTTCTACAGTCCGACGACCTTGCAGGTTTAGACCGTCGTTCCTGCTGATTCGCCGTGCCATGTTCTAGATTGACGAACTTCTCATGCTCGTGGTTTGGGGGTCAACAGTTATACATGCGCGGTTTTTTCTGTACTTGTCCACTGTTATTGCGGTGAATCTTGTGTGCAGCAGTGTCGGTGCTGGCTGTGGAATTTCATGCAATTCTCTTCTATTTCAAAAAAGTTTCCTTTTTTGTGCGTAGATCTGCCCACTAAGTGAGCAATAACTTGTAGGGATTAACATTGCCACTAAGGTGACAATACTTGTTTATTGGATTGTGCTATGTGTCATTCTGACCATTATTAACATTTCAGTTGACATTCTGAATCTTGTATGCAGTAGTGTGAGTACTGGCTATG…	.
TRINITY_DN33805_c0_g1_i1	U1	G1	0.05	1.54981	4.95402	5e-05	0.00248402	NA	389	AGAGTTCTACAGTCCGACGATCACTCCCCTCTCAATCGAGCTCATATATCTCCCGCCATAACACGCTCCACTCGCTACGACAACGAGCTCAGCCAGGATTTGAGGAATTCGTTCTGCGGCTGTCTGTTCGATTAGCGCGCGAGTGAGCAGGGAGCTTACAGCGATCGTGAATTCGACGTGATGGTGGTGCTCATGGAGTACGCCCCCGGCGTCGGCATGGCGCAGAAGAGGAAGGGCGCGGAAGAGCCGGGCTTGTTTGCGTGGCCCGACGAGGGCGACCTCGACGGCGCTCCGATTTCCTGCCGCGCGACCAGATCGGAAGAGCACACGTCTGAACTCCAGTCACCGATGTATCTCGTATGCCGTCTTCTGCTTGAAAAAAAAAAAA	hypothetical protein OsI_29916 [Oryza sativa Indica Group];uncharacterized protein LOC100846009 [Brachypodium distachyon];PREDICTED: uncharacterized protein LOC102699804 [Oryza brachyantha];uncharacterized protein LOC4346066 [Oryza sativa Japonica Group];uncharacterized protein LOC109787434 [Aegilops tauschii subsp. tauschii];
TRINITY_DN33851_c1_g1_i6	U1	G1	44.4178	91.4529	1.04189	5e-05	0.00248402	GO:0008233;GO:0010951;GO:0010466;GO:0030414;GO:0006508;GO:0005576;GO:0004867;	811	GAAGCACTCAGCTTTTTTGCACGCGGCAGGTAGAGTCGATGACCACATAAGCTTGGCTGCGTGTCGATCCGGATCCAGATCTCCACATGGCTATATATGCCGGCACAAATGCGATGCAAACGCCACACAGCGAGCGAACCCACTACATTACTACAGAACTGCTACTGTTAGTCTCCTCCCATCTCGCCGAGTTTGCAGCCATGGAGAGACGCGCCACCGCCATCCTGCTGATGCTTTCTCTCGTCGCTGTCCTCCTCGTCGGCGCCGCCGTTGCCGACGACATGATTCGCCTCCCCAGCAATGCAGCGGTGGGCGAGCCGAGCACGTTGGGGTGCTGCAACGACCCCAAGTGCAGCGATGGGGGGTTCTGCTACTGCCAGGACCTGTTCGACGACAAGG…	unnamed protein product [Triticum aestivum];Bowman-Birk type trypsin inhibitor 3 [Triticum urartu];hypothetical protein BAE44_0024443 [Dichanthelium oligosanthes];Bowman-Birk type major trypsin inhibitor-like [Aegilops tauschii subsp. tauschii];Bowman-Birk type major trypsin inhibitor-like [Aegilops tauschii subsp. tauschii];
TRINITY_DN34370_c0_g1_i1	U1	G1	0.05	1.51242	4.91879	5e-05	0.00248402	GO:0020037;GO:0006979;GO:0098869;GO:0042744;GO:0055114;GO:0005576;GO:0016491;GO:0046872;GO:0004601;	376	GAGTTCTACAGTCCGACGATCACGACTGCTTCGTGCAGGGCTGCGACGCCTCGCTGCTGCTCGACGACGCGCCGGGCATGCAGGGCGAGAAGAACGCCGCGCCCAACAAGAACTCAGCCAGAGGGTTTGAGGTCATCGACGCCGTCAAGGCCGCCGTCGAGAAAGCCTGCCCTGGCGTCGTCTCATGCGCCGACGTTCTCGCCGTCGCTGCTGAGGAGAGCGTCGTCTTTCTGGGTGGTCCGAGCTGGGAGGTGAAGATGGGGCGGAGGGACTCCACAACGGCGAGCTTCAACGGCGCAAACAACGACATCCCCCCGCCGACTTCGGGGCTTGCCAACCTCACCTCCCTCTTCGCCGCCAAGGGGCTCTCCCAGA	predicted protein [Hordeum vulgare subsp. vulgare];Peroxidase 4 [Triticum urartu];peroxidase 4-like [Aegilops tauschii subsp. tauschii];peroxidase 4-like [Aegilops tauschii subsp. tauschii];peroxidase 4-like [Aegilops tauschii subsp. tauschii];
TRINITY_DN34599_c0_g3_i1	U1	G1	0.05	1.16644	4.54404	5e-05	0.00248402	NA	535	GAAGATGCCTCCTATGTAAATACCTAAGTATGTGAGACCTCTTCTTCACGAATAGCCAATGCTTCTGTCAGTTTTCACGAGTGAATTTCTAGAATATTTAGCATCCCAATTGGAGCCATGATTCAAAATTTGCATGCACACAACGATTTATAAAACTATAATACATTCATAATGATATACTTAATTTAAAGATTACACATGCGAGTGATCGAAATAATGGAGAAGTGGAGGCGGAAATTTACTGAATTAGAAAGTTTAGTGTAATGCACATGTTGTCAAATGTATATAACCTTCGTATTCAAATATAATGTCATCACATTGGAACTCTTTTTGGATGCTTTGTTCAAATTTTAGCAAGCTATCACAATTTTATAATATTAAAAAAAATACTACAACCAT…	.
TRINITY_DN34600_c0_g1_i1	U1	G1	0.05	0.920583	4.20255	5e-05	0.00248402	NA	466	ACTAGTAGTAGCAGGCTATTTACATGTTAAATGTGATTCTGAAGAAAAAAGTTACGATTTTATCATAAGGTTTGCCAAACCCCAAACCAGACACCGCGTAACCCCCTCAAAAGGGGCTTATTCACCACCACAAGCTTGCCAAGTACAGGTAGGCAAACCGCCTAACAAAACCACTCTAAGGGTTGTCCATAGGGGCAAACCTCAGGCCAAAATACGTTCCCTTTTTTGACATTTTTTTACCAAAAATGGCCCTGGGAGAACTAAATTGAGATCATCGACAGTTCAAGGATTTGATAATTAAGTTTGAGCCAGACCAGAATGCATGATTATTATGTTTTTTACATGTTCAATGTTCCTAAACAAAGTCACACAAAGAGCCTTTAAGAAATAATAAATGAA…	hypothetical protein LR48_Vigan07g097400 [Vigna angularis];PREDICTED: extensin-like [Cucumis sativus];
TRINITY_DN34663_c0_g1_i2	U1	G1	0.05	3.47587	6.1193	5e-05	0.00248402	GO:0016020;GO:0016021;GO:0055085;	311	CGAGTACTCGATTCTGATGCCATCTACGGCGGCGTCGGAAAGGCGACCGGAGATGCTCTTAACGAGAAAATCCGGAGGTCGTTGTCGTTTTGAGAAACAAAAGTTTCATACGGCTCACCCACCGGCGACCTCTGCCTTGTACAGCGTGCTACTACCGACTTGTGGTTGTACTATCGCTCTCGTGGCGCGGCCATGGCAGGAGCCCCTCAGCCTCGGGACGCCGCAGGCTGAGTCTGATGCATGCTCCTTCGCGGCGCGGCCGGCGCACAGCCAGGCGGATCGTCGGACTGTAGAACTCTGAACGTGTAGA	predicted protein [Hordeum vulgare subsp. vulgare];Pathogenesis-related transcriptional activator PTI5 [Zea mays];uncharacterized protein LOC109753761 [Aegilops tauschii subsp. tauschii];zinc finger protein CONSTANS-LIKE 10-like [Dendrobium catenatum];
TRINITY_DN34684_c0_g1_i1	U1	G1	0.05	1.45627	4.86421	5e-05	0.00248402	NA	587	TTCCGATCTTTTTTTTTTTTTTTTTTTTTTTGTGATCACTCGCCACCGAAAAAAGTTCACAACATATGGTCACGTTACATTTTCCCTCTCGTACATGGCCACCCTCATAATCAAACTTGTAGTTGTAGCGATACATGTCACTAAGCAGATGGCTTGGGATTGATTGATGTATTAATTATTTTGTAATTCTTTGTAAATAATAATATAATTTTTTTATGTGTAGGCTTGTTTTACGGTACCGAAAAAATACTTTAACTCGAGAGGGAATTAATTGAGGAATCATATACTTATTGTTATAGCCTGAAGAACTAGGAGAACTTTATCTTGTGAGCGCTGAAGAAGTGTTTGGCAGCTGCGCCCATCTGCCCCGTCGGGCTGTTGCTAGCACCGTCGCCGACG…	unknown protein [Oryza sativa Japonica Group];hypothetical protein [Oryza sativa Japonica Group];hypothetical protein CCACVL1_06423 [Corchorus capsularis];hypothetical protein POPTR_004G113000v3 [Populus trichocarpa];hypothetical protein GQ55_1G371600 [Panicum hallii var. hallii];
TRINITY_DN34740_c0_g1_i1	U1	G1	0.05	1.65747	5.05091	5e-05	0.00248402	NA	369	GGCGACCACCGAGATCTACACGTTCAGAGTTCTACAGTCCGACGATCAACGGAGGTTATAATAACTGAATATCTTAAGAACTAGTTAGCAGCATTCGTATTTGGATGTCTTGTGAGCTAATGTATACCAAATTTTGTGTGTGAGCTCTTCTTGTTTGCAGGCTATTTGGGAATTTCAAAAGTGCAATGCTGTTATTTGCTCCTGTGAGAAGCTGCACCAGATTGAGGTACCTGATTTCTCTTGTCAGTCCATTCACTTCTCTATGTTTGCACATTTTTCTTGAATACGTGTCAAAACATGTGTTGTTCCGTGTTATTAGAAGAGTGCCAGGAAGGTGTTAAGGCTTGCAAGGGTAAACCTGCAAAACA	hypothetical protein F511_27971 [Dorcoceras hygrometricum];Chlorophyll synthase, chloroplastic [Dendrobium catenatum];
TRINITY_DN34868_c0_g3_i1	U1	G1	0.05	4.07762	6.34966	5e-05	0.00248402	GO:0016020;GO:0051537;GO:0010277;GO:0055114;GO:0016021;GO:0016491;	236	GACGATCAGTCAGTCAGTGATCGTCTTGTCACAGTGTTGGCACGCCAGTCGCCAGATGTCTGTCTTGACAAGTGTACAGTACCTGAATAACCCAAATTTGTGCAAGAAAAATCAGCAATCCATCTTCATATGTTCAGATTAAACCTCCATGATCAGCAACTAAGATTCAAACTTCCATGGTCGTCCGTCAGGTTAGCCAAGCTCTCGGAAGGGCAGCTCGTCGACGGCAAGCTGG	hypothetical protein OsI_09250 [Oryza sativa Indica Group];Protein TIC 55, chloroplastic [Ananas comosus];protein TIC 55, chloroplastic [Brachypodium distachyon];protein TIC 55, chloroplastic [Oryza sativa Japonica Group];LOW QUALITY PROTEIN: protein TIC 55, chloroplastic [Ananas comosus];
TRINITY_DN35505_c0_g1_i3	U1	G1	0.05	1.25782	4.65285	5e-05	0.00248402	GO:0016020;GO:0020037;GO:0004497;GO:0016709;GO:0005506;GO:0055114;GO:0016705;GO:0044550;GO:0016491;GO:0046872;	535	GACCACCGAGATCTACACGTTCAGAGTTCTACAGTCCGACGATCTGGTCGGCTTGTTGGCGACGGCGAGCAGGACGATCACCGAGACTTCGTGGACGTGCTATTGGATGTGAGCGAGGCGGTAGAGGACACCGGAGGTGTCGAGTTCGACGCGATTGCCATCAAAGCCATTGCCATGGACATGTTCGCCGCTGCGACCAACACGACCTACACGACTCTGGTCTGGGCCATGGCGGAGCTCATCAACCAGCCAGCCGAAATGCGCAAGCTCCAGGAGGAGATCCGAGCGGCCGTCATCAACAATGGCGGCAGCCATGTGAACGAGGACCACCTCGCCAAGCTGCAATACCTCAGGCCGGTTATCAAGGAGACACTCCGGCTGCACTCGCCTCTCCCGCTC…	putative ferulate 5-hydroxylase [Phyllostachys praecox];predicted protein [Hordeum vulgare subsp. vulgare];predicted protein [Hordeum vulgare subsp. vulgare];unnamed protein product [Triticum aestivum];cytochrome P450 71A1-like [Aegilops tauschii subsp. tauschii];
TRINITY_DN35727_c0_g3_i1	U1	G1	0.05	2.82778	5.8216	5e-05	0.00248402	GO:0008234;GO:0006508;	467	GGACACCGCCCTCAATGAAGACGTCACCCTCGACCGAGCCGGTCGTCGAGAACGACCAGCACGAGCCACACTGGCCCTGGTTCTTGATGGGCGTGACGGCGCCCTTCGCGACCCAATCAACCGACGTCGCCGTCGAGTGCGGCGCCGGGCACGCCGATTTGCCGACCTTCGCGCCGACCGTGTTCTTGGCGCGCGCGTACGAGCGGTCGACCTTCTTGTAGCCGAGTTTGGCGGCTTTGAACTCGTCGTGGGTCATGTCGCCCATCTCGTTCATGCCCAGGGTGTACGTGAAGTTCTGTTTGTTGCCGAGGAAGACCTTGTCCATGTTCGCTTTGAACACGGTGTAGCGGAAGAAGAAGTTCTCGTGCGTGTACTGATCGTCGGACTGTAGAACTCTGA…	cysteine protease 1 [Brachiaria hybrid cultivar];cysteine protease 3, partial [Brachiaria hybrid cultivar];cysteine protease 1 [Brachiaria hybrid cultivar];Cysteine protease XCP1 [Zea mays];senescence-specific cysteine protease SAG39 [Brachypodium distachyon];
TRINITY_DN35765_c0_g3_i1	U1	G1	0.05	0.967245	4.27388	5e-05	0.00248402	GO:0005783;GO:0016787;GO:0008152;GO:0005788;	698	GGTACGAGCACCCCGTCGCCGGCACCGGCGTCGTCGCGGCCGTGGGCACCGGGGGCCCCCCGTTCGTCGCGCTGCGCGCCGACATGGACGCGCTCCCGCTGCAGGAGGAAGTGGAGTGGGAGCACCGGAGCAAGGTGGCCGGGAAGATGCACGCCTGCGGCCACGACGCGCACACCGCCATGCTGCTCGGCGCCGCCAGGATCCTCCACGAGCGCCGCCACGAACTGCAGGTTAAGTACCACCACTCTTTTTCCCTTCTCTCCGTCCACGCACATTCCATCATGATCGGAGATTTTGACTTCTTATGAACCACTGCACTGTTCGTGCGTCACCTTGATCGAAGCAGCTAGCTTGATTTTCTAGCTACCTGTTGCCTGATTCGAATTTAGTCATCGATCG…	unnamed protein product [Triticum aestivum];IAA-amino acid hydrolase ILR1-like 2 [Brachypodium distachyon];IAA-amino acid hydrolase ILR1-like 2 [Setaria italica];IAA-amino acid hydrolase ILR1-like 2 [Aegilops tauschii subsp. tauschii];IAA-amino acid hydrolase ILR1-like 2 isoform X1 [Panicum hallii];
TRINITY_DN35891_c0_g1_i1	U1	G1	0.05	4.29625	6.42501	5e-05	0.00248402	GO:0020037;GO:0006979;GO:0098869;GO:0042744;GO:0055114;GO:0005576;GO:0016491;GO:0046872;GO:0004601;	345	AGATGGTCTTAACAACAAAGGAAAACACCGACAACTGAACATGGAGCACAAGAGCATGGCTATTTATTTTTCTTGCCGTTTTATTATGATCTCGTGCGCCTGTCTACCCAAAAGGGGGCGGTTTTGAAGATCTCAAGGCTCTCAAGCCTTCACCCGTTCGACATGTACTCTCAATTCTTCGCTGAAGTCGTTCATCCAGAGACGAATCAGACAGACCTCACGAACGAAAAGCTTGAAAATGCTGGGCACCATGCCATGGGTGATACCAATGGGGATATATCAATTCCAACATGATTAACGTTTTTATTACAAGCACCGTGCAGTGCGGCCAGAGTATATTACAT	arogenate dehydrogenase, partial [Neurachne munroi];uncharacterized protein LOC8072123 [Sorghum bicolor];putative receptor-like protein kinase At3g47110, partial [Jatropha curcas];
TRINITY_DN35911_c0_g1_i1	U1	G1	0.05	1.89507	5.24418	5e-05	0.00248402	NA	325	GCTTAGTTAGTGACATCAGCTGATGCGGATAAACAGCAACATAAAACCACCAAAACCTTGCTAGAACAGCAAGAATATTATGCATCTTTCTTTCCAAATTCAATCTACTTTGAAGACAAAAGTGCAAGTGGTAAATATCAGGGGTGGCATGGAGCACCGGCGCAGCTAAGTATGCATGCCCGTCTATTTAATTTACGAGTGCTACTAAAACAAGACTAAAAAGTTTAATGTGTCAAGACTGACATAAGCACGCCACATCCACAGCGCCTGATCGTCGGACTGTAGAACTCTGAACGTGTAGATCTCGGTGGTCGCCGTATCATT	Glutamate receptor 2.1 [Glycine soja];hypothetical protein GLYMA_06G233700 [Glycine max];hypothetical protein GLYMA_06G234000 [Glycine max];glutamate receptor 2.8-like [Cajanus cajan];glutamate receptor 2.8-like [Glycine max];
TRINITY_DN36376_c0_g1_i1	U1	G1	0.05	5.59585	6.80629	5e-05	0.00248402	GO:0005509;	304	CCGTCGGCGGGGCGGAGGTCGGCCGGCTCTTCGCCTTCGCGCAGAGGCAGCTTGGGATCAAGATCACCCAGCTCGGCTCCTATTGATTGATCAGCTCGACCTGAGTTGATTTGCCGCTGTACCTGTGATCGTGTGGGTGTGTTGAGATCAGTCCTTGAATGTTGAAGTGTGGAGTATGAGATGAACGTTGGTACTTTTGAAATCCTTTTTGCAAACCTTTGTGGAGGTTTCGAAGTTTTTTACTACCCCCTCCGTCAAACACGTCTTACTTTGTTTAAATTTAGGTGTATCTGTTTCACGGAT	uncharacterized protein LOC100825166 [Brachypodium distachyon];uncharacterized protein LOC109739254 [Aegilops tauschii subsp. tauschii];calcium-binding protein CML38-like [Aegilops tauschii subsp. tauschii];uncharacterized protein LOC109780013, partial [Aegilops tauschii subsp. tauschii];probable calcium-binding protein CML17 [Aegilops tauschii subsp. tauschii];
TRINITY_DN36380_c0_g3_i1	U1	G1	0.05	2.23943	5.48506	5e-05	0.00248402	NA	370	TACTGCTCTATGGATTGCAAGGTTGAGTACATATTACGGAAGAAAAAAGACTTATCAGCATACTTGCGTCCATGCAAGACATTGCAGCTTGGTCCTGACTTCTTCATTCCTCATGACGCTGATGATGAGACGACCCACTCAACCCTTGTTGATGTTGACGAGCCTATGGGATCATCCGACTCCGATAATTTGAGCACACCATACCCAAGTTTTGTCCGGAAGAAGCGGAGTGGACCATACATCTGTGCACGATCTGCAAACCGAGTCTCTGATGATGACATGGCCACAAACATGAGCAGAAGGAAAGGGGTGCCTCAACGATCGCCTTTGTGCTAATAAACATTAAAAAATAAATAGTTCTTCATTTTT	predicted protein [Hordeum vulgare subsp. vulgare];hypothetical protein TRIUR3_16881 [Triticum urartu];uncharacterized protein LOC100836033 [Brachypodium distachyon];uncharacterized protein LOC4328522 isoform X1 [Oryza sativa Japonica Group];uncharacterized protein LOC109781668 [Aegilops tauschii subsp. tauschii];
TRINITY_DN36463_c0_g1_i1	U1	G1	5.46468	39.7252	2.86185	5e-05	0.00248402	GO:0016020;GO:0016760;GO:0030244;	388	CATACCATATGGGACAATGCCTACTGAAAAGAATTTCCACAGACCCAAGAGCCCACCGAAGCACTTGGTTCAGACGATCTGAAAGGTTAATAGGAGCAGACCCCTTGAAAGCTGGTGGATTAGGCATGCAGTAAATAGATCGCCAGCCTCGTGCATGCATCTTGAACCCAGTGAGAATATCCTCTGTAACAGAGCCATAGATCCAACCAATCTCTCTTCCCCAATCACTTTTGTCCTCATAACCACAGCTGATCACATGGATTGCTTCTTTCAGAAGAGTCTCTTGAGTTGCGGACTGTGGAACACCACCATATTCCATCAGAGTGGAGGCTACAAAAACACTGGACTGGCCAAATCTCTTCTCCAGGCTCATTTGAGACATAAGAA	cellulose synthase, partial [Nicotiana tabacum];cellulose synthase catalytic subunit, partial [Arabidopsis thaliana];Os03g0808100, partial [Oryza sativa Japonica Group];LOW QUALITY PROTEIN: probable cellulose synthase A catalytic subunit 8 [UDP-forming] [Asparagus officinalis];cellulose synthase A catalytic subunit 3 [UDP-forming]-like [Prunus persica];
TRINITY_DN36702_c0_g3_i1	U1	G1	0.05	1.79085	5.16257	5e-05	0.00248402	NA	352	TCTAAAAGCTTCGTTAGATGCTACCAGCCAACCATTTAGTTAAGTGGTGTGGCAGAGCCCTAAACCCTAAACCCTAAACCCTAACCCTGAACCCTATTTTCAACAGATAATCATAGACATGAACCATGTAGCACTATATTAGTTATGCACCTTTCTAAGAGCTTGCTGGACACTACGAGACAGCCGTGTGGCTACGCCATGTAGTTATGTAGCAGAGCTGGTCAAGATATTAAAATCGCAGTTCTCTAGATAAAAGAACAGCAGATACCTATCCAGCAAAAAAGTAGTTAGACTGAAAAACAGAACTTACAGAGCTATTCGTGAGTATTATGATCGTCGGACTGTAGAACT	.
TRINITY_DN37603_c0_g1_i3	U1	G1	0.05	0.859426	4.10337	5e-05	0.00248402	NA	630	AGCTAGTGACTGGAGTTCAGACGTGTGCTCTTCCGATTTGCAGATTGTGCGAAAGAGCACACCACAGGGGAAAGCCACAAAGTAACATTTGAGAAATGGAGTAAAACTAATGTATGCTTTACTTGCATCAGCTTGGTACTAAATCCTAAAACGCATGCACGGTGTGAAGAAAATTCTAAGATTTTAAAGCCATAATCTGGTAAAAGAGAAGTTCCAGGATCAATGATAATGAACTGATATCAGCATACATGCAATTACGAGTCAGAAGTTCAACTTTCCGTTATAGATCAGCTAAGCCAAAAATATATTCATGGTAACAAACTAGCGGTTATTGGCAGCCATAAGCACACCTGAACTTGGCTAAGGCTTCAAAGAGAAAAGGAAGTTATCAAGTATGCT…	hypothetical protein 2_9295_01, partial [Pinus radiata];SNF2 family amino-terminal protein [Medicago truncatula];SNF2 domain-containing protein CLASSY 4 [Medicago truncatula];
TRINITY_DN37632_c0_g1_i1	U1	G1	0.05	7.22077	7.17408	5e-05	0.00248402	GO:0016020;GO:0004672;GO:0006468;GO:0005524;GO:0016021;GO:0005886;GO:0004674;	247	GATCATCGGGGGTTTGACTGCTATGCAGTACATGTCTCTTGGCATCAACGCATTATCTGGACCTGTACCAAAGGAGCTCGGGAACCTTACAAATCTTGTATCACTGAGCATTAGCTCGAACAACTTTAGCGGCTCGCTTCCTTTGGAACTGGGAAACCTGCCAAAACTTGAGCAACTGTACATTGACAGTGCTGGCCTTACTGGTCCACTACCATCCTCGCTTTCCAGGCTCACGAATATGAAAAC	Putative leucine-rich repeat receptor-like protein kinase family protein [Zea mays];Putative leucine-rich repeat receptor-like protein kinase family protein [Zea mays];Putative leucine-rich repeat receptor-like protein kinase family protein [Zea mays];Putative leucine-rich repeat receptor-like protein kinase family protein [Zea mays];probable LRR receptor-like serine/threonine-protein kinase At1g…
TRINITY_DN37643_c0_g1_i2	U1	G1	9.2074	39.8779	2.11472	5e-05	0.00248402	NA	406	CCATTCAACCTAAATTTCAACCCAGTTTCGGATAATGGTTTTGCAATTCTCGCATTTCTATAGTTCAAGAGAAGTTCATGTACGTGGCAGAATTTCAATTTTAACTTGAAAAGTTTCATTTAGCACAAATCAGATTATAAACGAAACCATCACAAACTGACACGACACCGTCCAGGCTCCAGACGCCATACAAGCAGATAAACGAAAACACATCACTCGTCACAGCAAGCTCGTTCACTAACCATCGAAAAGTATCCTCTCGATCAGCTCCGTTTGTTCGACGTGCAGGCAAGTCCTCTGGTTCTCCATCTCAGGCGACCTGTACCTGGATGGTCTTGGGCTTCTTGGGCTCTGGCGGCGGCAGCTTCTCGACAGAGACGGTGAGCACGCCGTCGCGGC…	Protein ABIL1 [Cajanus cajan];protein ABIL1-like [Cajanus cajan];
TRINITY_DN37703_c0_g2_i1	U1	G1	0.05	1.0258	4.35868	5e-05	0.00248402	NA	565	AGGGATATCAGTTGATTTGAAAAATGTCACGGTTTTAGAATGTTCAGGGATATCAGTTGATTTGAAAAATGTCACGGTTTTAGAATGTTCAGGGATATCAGTTGATTTGAAAAGTGTAAGTGGACCAAGCTGTGAAATGGGACCCACCATCTGATGGAGGTTAACAAACCCATGTTGCTTCTATCTCCTGATTAAAACTTATGCAGCCTTTCAGCCTACACTTTTGACGGTTTACCCATGAGGTAACTGAACATACCAAGATAAATAGCATGATACACAAGAACAATCCATCAACCTAGAGTTATAATTTATAAACAGGAAATGCAGTGCAACTTATTCCCTGGAACTGAAACAAGCGGTTGAATCAAATGCTGAGAAGTAGAAGAAAAATTCCTAGAG…	receptor-like protein kinase HERK 1 [Phalaenopsis equestris];
TRINITY_DN37718_c0_g1_i1	U1	G1	0.05	1.73736	5.11882	5e-05	0.00248402	NA	344	TATCATCATCACGTAATGGGGAATTTGAATTGGCAGAACACCTGGGACATACAAGTCGGATGGCTTGTGAAATACTAGTGTTAATTTGCGTGGACTTGAAGTACTTGGACGTTGCATCATTGCTAGTGTCTACAACCAGTTGATCACTCTAATTGGATTTGAACTTTGGTTTGTCGTTTCTCCAACGAGCTTTGATTTGTCATAAACTTACACGAACACACACTAAGCCGAACAAGTTAATTTACCGTTACTTTTGGTTTCAGCTTGATTCTCACTGCAATCAACTTGGAATAGAATCTGTACTAAATGCTGATCTATCTCTTGCACCATATCTACCAATACA	.
TRINITY_DN37766_c0_g1_i1	U1	G1	0.05	7.03867	7.13723	5e-05	0.00248402	NA	213	GGTATCTAATGAGGCGAAGATACACGTTCTTAGTGTATAGATACATTTAAATTTAGATACATTCCCTACATGATAATACCTTAATGCAAAGAACGTACTGCAATACAACTTTTCCCCCCGGCAGGTACTAAACAGAGCCACAACATTGAACTATTCTAAGATTAATCCAAACTGATCGTCGGACTGTAGAACTCTGAACGTGTAGATCTCGG	hypothetical protein VIGAN_01103700 [Vigna angularis var. angularis];PREDICTED: disease resistance protein At4g27190-like isoform X1 [Vigna angularis];PREDICTED: disease resistance protein At4g27190-like isoform X2 [Vigna angularis];PREDICTED: disease resistance protein At4g27190-like isoform X3 [Vigna angularis];PREDICTED: disease resistance protein At4g27190-like isoform X4 [Vigna angularis];
TRINITY_DN37923_c0_g1_i2	U1	G1	0.05	3.43737	6.10323	5e-05	0.00248402	NA	262	GACTGGAGTTCAGACGTGTGCTCTTCCGATCTCTCCAGCAGGGTGTTGAGCAGGTGCATGTCGTCGCTGTCGCCCATGTCGAACGCCGACGATGAGAACAGGGACGAAGCTGCCGGCGACGGGAAGACGCCGCTCAAATGATGTAGTTCCATGAAAGTTGGTCGGCTACCGGCCGGAGTAATGTGTTGCTTGGGTTGGGCTCTTGGCTGGGTGACAAGTTCAACAAGTAGAAGAAGGTGGTGGTGCAGACAGAGGAGAGGA	Ethylene-responsive transcription factor 1B [Triticum urartu];ethylene-responsive transcription factor ERF094-like [Aegilops tauschii subsp. tauschii];ethylene-responsive transcription factor 1B-like [Aegilops tauschii subsp. tauschii];uncharacterized protein LOC111402234 [Olea europaea var. sylvestris];
TRINITY_DN38034_c0_g3_i1	U1	G1	0.05	0.646815	3.69335	5e-05	0.00248402	GO:0020037;GO:0009506;GO:0006979;GO:0098869;GO:0042744;GO:0055114;GO:0009664;GO:0005576;GO:0016491;GO:0009505;GO:0046872;GO:0004601;	661	TTTTCGGGTGCGATGTTTTGTGTTATGAGATGGCGTTAGGAGTTGTACCTAGGGGTTTCAATCCTCCTACCCCAACTCCATCGTCTTATCCTCCTAGCCCTAGCCCTAGCCCTAGCCCGAGTGCATATGGCCCTGCGCCTGCCGTTTATCCTCCTACCTCAAACTCACCTATTGATTCTCCTAGCCCAAGTCCTGGACCTGATTCTGGTCTCAGTGTCGACCACTACAGCACTTCCTGCCCAAATGCGGAAGCAATTGTCAGGGAAGCAGTGAAGAAGGCCATCGACAGCAACCGCGGAACTGGTGCAGGGCTCATCCGTCTCTTCTTCCATGACTGCTTCGTCCGGGGGTGCGACGCTTCGGTACTCCTCAACACGACTGGCTCCGACGAAGCGACGG…	Peroxidase 2 [Triticum urartu];hypothetical protein GQ55_2G450300 [Panicum hallii var. hallii];unnamed protein product [Triticum aestivum];peroxidase 2-like [Aegilops tauschii subsp. tauschii];peroxidase 2-like [Panicum hallii];
TRINITY_DN38156_c0_g1_i1	U1	G1	0.05	1.29471	4.69456	5e-05	0.00248402	GO:0008725;GO:0003824;GO:0006284;GO:0006281;	487	TAGAGATTTTTATGTCATGTGAGTCACAACGCCGAAGAGTATAGATAAGTATGGCGAGGGGAATTCGCCCACGCGGTACATGAGAAGAAAAGGACGAGGGGGCCACTACGCAACAGGTCACCATCCTACATGATGATTATTGGCCATAATTAACAGACGTGGACACGATGCATTTCAATCTGTGTCTGGTAGCTGGCTCGGATTGGACTACCTAGATTTCGAGAATGGGATCTTGGATGGTCCAGTTTTCGGTGTTTGTTTGGATCGAAGGGATAGCATGCGATTAAGACAAGCTGCAGTTATGTATAATGGTTAACAACACTTGTCTTAGACTTAGATTGTTAGAACAGTTAACAACAATTAATTCTAGAGCGCTACAATTAGCCGGGGAAACGGGAG…	uncharacterized protein LOC109743499 [Aegilops tauschii subsp. tauschii];
TRINITY_DN38278_c0_g3_i1	U1	G1	0.05	1.24293	4.63567	5e-05	0.00248402	GO:0007365;GO:0032368;GO:0003700;GO:0040009;GO:0000915;GO:0008361;GO:0048190;GO:0007275;GO:0045944;GO:0051493;GO:0097150;GO:0003677;GO:0006355;GO:0008283;GO:0007611;GO:0005634;GO:0035327;GO:0006351;GO:0061629;GO:0032783;GO:0007366;GO:0008023;GO:0042051;GO:0007379;	474	GATCTCATCGAAAAAACATGGAAATACCATCTGCTTATTGGAAATTAACACATGTTAGCAATGTGCAGCAGATCTTAAGCAATTAATCTCAGTTCAATAGAATGCTGCTAGCTTGCTGAGTGGCATCCTCTTAATCCTTGCATAGTTTTCTCTCAAGACGATATACCCAAAGGTTACCCAGGTATTGACAAAGTAGCATCAGACTTGCTTTAGGGCATGTTTGTTTGTGCTGGATGTGCTGTCAAACCTGTTGTGGTGTGAAAGCTGATGTTCTGAGTTTTCTTAGCCTAAATAGCATCCCTTTCTAAAAAAAAGGATGTCAAACTAAGTTAACATTGGGGATCTTTTTATCAAATGGCTTACATAACGACATGCAACTTTGTAATATCCAATTGGCAT…	PREDICTED: proline iminopeptidase-like isoform X1 [Gossypium hirsutum];
TRINITY_DN38665_c0_g1_i1	U1	G1	0.05	3.99146	6.31884	5e-05	0.00248402	GO:0016020;GO:0004672;GO:0006468;GO:0005524;GO:0016021;	271	GCTCTTCCGATCTGGCGAAATCCCATGACGACTTGAGTACGCCACTGGGATCAATCACTGATTGTTGAACAGACTTCAGGCACTGGATATCAAGTTCAGAACCAAAACACAACGATGAGCTGCTCAAGAGCAGCAACCAAAGAAGAGACTTGTTACCACTAGCCATCCCAGATGCACAGACGTGGAGTGGGACCAACAGTTTGCTCAGCCCAAAGTTGGAGTCGGCTTCTCAAATCTGGTGTTCCCCAGTTAGTCCAGCCAAATCAGAAG	RLP1.804.2 [Triticum aestivum];predicted protein [Hordeum vulgare subsp. vulgare];unnamed protein product [Triticum aestivum];hypothetical protein TRIUR3_06204 [Triticum urartu];probably inactive leucine-rich repeat receptor-like protein kinase At5g48380 [Oryza sativa Japonica Group];
TRINITY_DN39402_c0_g1_i2	U1	G1	0.05	3.74159	6.22558	5e-05	0.00248402	NA	290	GCTAGTATTATATACTCCGTACATGAGATGAATGAATCCCCAGATGATTCAAAAACTGACACCGATTACAGAACTGAAACGCTAATCGGCTAGATCGAGCAATGAACACATCTCATTCTAAAGTCATTTACAGGTCCTCAACTAAAGAAACGGTCAGAAGATCCAGCTAGTGCTAGCTACACGAACAGCTCGAGCAAGACTGGCGGCCTGTCGGCACCGTGCCGCACCAGCTCCTGATCCGGCTGCGCGATGAGCCAGCGACCGTGGCCGCCACCGGAGAGCGCCATTT	.
TRINITY_DN39566_c0_g1_i1	U1	G1	0.05	3.08784	5.94853	5e-05	0.00248402	NA	352	GCGCACGCCAACCGCGGACGCCTGCACGTGCGCGAGCTGGCTGTCGCGCCCGTACACGAGGAGCGGAGACGCCGCGCCGCCGTACGCGAAACGGAACAGCCCCCACACCGGCTGCGTCGCCGGACGAGCGTAAAGCTCGCGGGCGATCGCGGCGCGGTCGCGGGTGTTGAACGCGTTCGCGACGTCGGCGAAGATGGCGATGTTCTCGCTGTCGGCGTCGAGCGCGGCCTGGATTTTGAGCACCGCAGTGTCGCATCCGCCGGGCGTCGACACGCCGAACTGAATCCCGCTTTTCCACAGACCGGCCATGATCGTCGGACTGTAGAACTCTGAACGTGTAGATCTCGGTGG	uncharacterized protein LOC110709482 [Chenopodium quinoa];uncharacterized protein LOC110728456 [Chenopodium quinoa];uncharacterized protein LOC110876095 [Helianthus annuus];uncharacterized protein LOC110932259 [Helianthus annuus];uncharacterized protein LOC111885958 [Lactuca sativa];
TRINITY_DN39649_c0_g1_i1	U1	G1	0.05	1.08672	4.44191	5e-05	0.00248402	GO:0008420;GO:0016591;GO:0070940;	573	TTTTTAATGATACGGCGACCACCGAGATCTACACGTTCAGAGTTCTACAGTCCGACGATCATAGCCATTGTGTTTGATCTCGACGAGACCATCATATTTGCCAGCAACGAGAAAAAATTAGAAACTCACATGGAAGAGATCAAATCAGACCTGAAGAATTCTGAACTTGATGCGGTTACACAATTGGTACTTCAGAATCAACTCTGTAGGCTCTCTAAGGATAATACATTTCTGAAGGATTTTGTACATAAAGGTGCTATCACTGTCGATCATGAGATTGTGAGGAACCAACATGAGAAGGGCATGTTGTATAAACCTGGCGGACTACAACTTGTTCGACCTGTAATCAGGGTCCCGAAAAGGAATGCGGTTCTGACTCGCCTTAACCCAATGGATCCT…	C-terminal domain phosphatase-like protein [Oryza sativa Japonica Group];Os01g0857000, partial [Oryza sativa Japonica Group];uncharacterized protein LOC100382420 [Zea mays];RNA polymerase II C-terminal domain phosphatase-like 2 [Brachypodium distachyon];RNA polymerase II C-terminal domain phosphatase-like 2 [Sorghum bicolor];
TRINITY_DN39787_c0_g1_i1	U1	G1	10.4422	54.8687	2.39356	5e-05	0.00248402	GO:0008152;GO:0003824;GO:0004425;GO:0006568;	404	GATAGGTGGTGCCATGGCGCGACAACATAACCACATCCGCTGTTTGCTCAAAAGGTAAAAACCCAACCAGTCAACCACCTGATATTTCTTTGTGCTTGATACACAACCAGCAGATCATATGTTTATTCCTCGCCAAAAAATGATCATACATTTTATTACCCATCCCAAAGAAAACAAGAGATTTTGTTGCTCATCTAAGAGAAACCAAGAGGAAGTTACTTCCTCACGCTGTACTTTGGCAGCTACTACTAGTCTACTACCAACAAGCCTGATCTAGTTGTCTCAATGCAACAGTTCTTTCCCAAAGAGCCCAGCAATGGCTCGTCCAGGGTCTTCTTGCTTCACCAAGGATTCTCCTACCAAAACAGCGGAGACGCCAGCATTCTGCACATAAGCAAC…	Os08g0320400, partial [Oryza sativa Japonica Group];hypothetical protein GQ55_4G351400 [Panicum hallii var. hallii];indole-3-glycerol phosphate synthase, chloroplastic isoform X1 [Setaria italica];indole-3-glycerol phosphate synthase, chloroplastic isoform X2 [Setaria italica];indole-3-glycerol phosphate synthase, chloroplastic-like isoform X2 [Panicum hallii];
TRINITY_DN39789_c0_g1_i2	U1	G1	0.05	1.52758	4.93318	5e-05	0.00248402	GO:0016746;GO:0016740;GO:0016747;GO:0050734;	451	GCAGAAGACGGCATACGAGATAAGCTAGTGACTGGAGTTCAGACGTGTGCTCTTCCGATCTCATCGAGTCATGTATACGTTTGGTAACGATTAGTCCATGGAGTAACAGATCTGCCTGAAGGTGTCGACGTGCTCGTCATCTAGCGCCATGAACAAATCGACGCCGCCCTTGGCGGCGCATGATGGCACGAAGATCATAATCCCTTCGATGGGCAGGTCCGGCGGCAGGAAGGCGCATGGTGGGCCGTAGCCAAAGTCGAGGTCGTGGAAGCGGAAGCCGAGCCAGCTGTCCACCTCAAGGTCAGGGCAAAACACCATGCCCGGCGTCGCCGCCGTGGACGCTAGCTCGTCGCCGCCATCTTAGGTTGGCGAACGCGTGGTAGGTGATGATGATGTTCT…	predicted protein, partial [Hordeum vulgare subsp. vulgare];predicted protein [Hordeum vulgare subsp. vulgare];Agmatine coumaroyltransferase-1 [Triticum urartu];tryptamine hydroxycinnamoyltransferase 2-like [Aegilops tauschii subsp. tauschii];tryptamine hydroxycinnamoyltransferase 2-like [Aegilops tauschii subsp. tauschii];
TRINITY_DN39840_c1_g2_i1	U1	G1	0.05	1.06329	4.41046	5e-05	0.00248402	GO:0016020;GO:0016021;	442	GGTGAAGCAATCCCTTGAATTAACCATGAGAGAATTCTTCCAACAATAGGGTCTGCAAGGGATGGTTTTTGTATGATTCACCATGTACTCGAACGGGCACCAATGGAAGGGAGGTTGTTGTTTCCACTTCTGATACCGCACTATGTTGTACCACATCCATGATATGAAGCTCCATATTGGCCAAACGAGGCATCTCGGTCATGAAGTAGGCAATTGTGCCGATCAAGATTTCAGGGTAATAATCCAAGGTAGTGAATTGGTGTCTCATAGAGTGCGTCACCAGAGTCCGCAAAGCTGCAACTTTGACGGGTGGAAAATCCATGATGTGTAGAGTGCTAAATGTGGTGTATATTCTATAGATTTTAAGAATACCATTGTCGGTGATCATTAGACATCCCA…	hypothetical protein BRADI_4g10715v3 [Brachypodium distachyon];Sec23/Sec24 protein transport family protein [Zea mays];hypothetical protein SORBI_3002G273000 [Sorghum bicolor];EIN3-binding F-box protein 2-like [Sorghum bicolor];F-box/LRR-repeat protein 7 [Brachypodium distachyon];
TRINITY_DN4015_c0_g1_i2	U1	G1	82.4551	201.6	1.28982	5e-05	0.00248402	GO:0016762;GO:0016787;GO:0008152;GO:0010411;GO:0016740;GO:0048046;GO:0006073;GO:0004553;GO:0005975;GO:0005576;GO:0071555;GO:0042546;GO:0016798;GO:0005618;	214	CGTGAACACGTTGGTGTGCAGCGTGTACGGCTCGCCGGTCTCGTTGCCAAGGAACTCGAAGTCGATCTCGTCGTGCGTCGCCCCCATCGACGACAGGTAGTATGCGGTGACGGTGCCGGCGGAGTTACCGGCGACGAGCTTGAGCTGCATGTCGATCTTTCCGAAGAGGTACTCGTGCTTGGACTGGAACCCGGAGCCGGAGATCTTGTCCAG	putative xyloglucan endotransglucosylase/hydrolase protein 25 [Triticum urartu];putative xyloglucan endotransglucosylase/hydrolase protein 23 [Triticum urartu];probable xyloglucan endotransglucosylase/hydrolase protein 25 [Aegilops tauschii subsp. tauschii];probable xyloglucan endotransglucosylase/hydrolase protein 25 [Aegilops tauschii subsp. tauschii];probable xyloglucan endotransglucosylase/hy…
TRINITY_DN40481_c0_g1_i1	U1	G1	0.05	4.30829	6.42904	5e-05	0.00248402	NA	315	TTCATCCACATCGTGCCCATGGCGAGGAAGGCGGTCGAGGAGGAGAGGCGGAGGAGGGCGGCCGAGGAGTCGCTGCGCACCGTGATGTTCCTCTCCATCTGGGGCCCAAACACTTGATTTTCTTGTAGCAGAACATGATATTTTGAGTTGTGTATAGCCGCGTGGTGTGAAGTGGTTTTGTGAGTGCTTAACTTTGTGCAAATTCCGTATGTTTCACGCGAAATTAAGCTCCAAATATTTGTTCCTGTGTCAAAAAAAAAAATTAGATCGGAAGAGCACACGTCTGAACTCCAGTCACGCCAATATCTCGTATG	hypothetical protein SORBI_3006G230500 [Sorghum bicolor];hypothetical protein BAE44_0012806 [Dichanthelium oligosanthes];hypothetical protein SETIT_7G125000v2 [Setaria italica];PREDICTED: uncharacterized protein LOC101510089 [Cicer arietinum];uncharacterized protein LOC4337127 [Oryza sativa Japonica Group];
TRINITY_DN40496_c0_g1_i1	U1	G1	0.05	0.994774	4.31437	5e-05	0.00248402	GO:0071704;GO:0000287;GO:0016868;GO:0005975;GO:0016853;GO:0046872;	436	GGCATGTATCCATCTTTACAGATCTATAGGAAACTGAAACTGTTTGTTTTGAACAACAGTCCAAGAGGCAAACAATGCTGTCTTGATGAAGTCATGCAGCAAGCTGTAAACACTACACAGTGAAGTGGTAATTGCTTCAACGAAAGGAGCACATAACCACCGCTTATACTATTCTAATGAGTAAACCTGAACATGAAGATCATTGTAACTATATCATTGCTGCCTGTTAATGCTCACGCGCTTCTATGAACAAGCACAAATGCACAATTAAAGGATAAAGGAACATTTACATCTAATATCCTGGCACTGAAGTTATGGAAGATATAACTTCAAATACTGCAAATGCAGAAATTCTACTACTTAACTTGATATAGAACATTTCTGATGAGGGTTTTAAAA…	protein BPS1, chloroplastic-like isoform X2 [Cucurbita moschata];protein BPS1, chloroplastic-like [Cucurbita pepo subsp. pepo];
TRINITY_DN40525_c0_g2_i1	U1	G1	7.19994	25.302	1.81319	5e-05	0.00248402	NA	483	TTTTGTTTTAAAAAGTAAATGATAAAAGGCTATATGTTATGGGCAAACACTTGGTTACATATGGACAAGTTTTGTACAGTGATACAACATCACTCTTTGTACAGTACCTTATTATAGGTTTACAATATCTTTGAAAAGCCTTTAACCAGCTTTTTTGAAAACCAAACCAAATCATAAACGTACGAAGCAATTGAGGACCATGCCTAATACTCCGTATCATGGTTACACAAGGCTTACCAACATTTGGCGCCAATGCAACGCAACCTTGATAAAACGTTAGCTAGCTATATATAGGTACATCAGTACATGCCAGATTGCATGTCTAAACCTTTCCGAACGATCACATGTATGCATGCACTAGAGTAAGGCACCAAAGCCATGCCCCATGCGTGCAGCATT…	Receptor homology region transmembrane domain- and RING domain-containing protein 2 [Zea mays];hypothetical protein GLYMA_20G069200 [Glycine max];
TRINITY_DN41055_c0_g2_i1	U1	G1	2.77004	36.4895	3.7195	5e-05	0.00248402	GO:0016787;GO:0008152;GO:0006629;GO:0016042;	389	TGTGTATATAATGGCTCCACTTGGACTCACTGGACGCATCGCACTCCGACCACTATCCACATCGACTCGATTGCACACAGTCTCAGGTAGTAGAACAAAGTAAGCTAGCTTCAATTGCTTTTCGCTGCTAGCAGCTGCAACAGAGGCAATGGCGTCGCCGCTAGCCATGGACGTCGACAAGCTCAGCTACGAGATCTTCTCCCTGCTGGAGAGCAAGTTCCTCTTCGGCGCCGCCGGAGGAGCTGCCGGTTGCCTCTCCGGCCCGGGCACGCCGTTCCGCGGCGCCAACGACGGGCGTGTCCGTGTGCTAGCCATCGACGGCTGCGGGGCGGGCGCAGGGGAGATCGGAAGAGCACACGTCTGAACTCCAGTCACCGATGTATCTCGT	predicted protein [Hordeum vulgare subsp. vulgare];hypothetical protein OsI_12764 [Oryza sativa Indica Group];hypothetical protein GQ55_9G151600 [Panicum hallii var. hallii];patatin-like protein 3 [Brachypodium distachyon];patatin-like protein 3 [Aegilops tauschii subsp. tauschii];
TRINITY_DN41315_c0_g2_i1	U1	G1	0.05	2.89531	5.85565	5e-05	0.00248402	GO:0003899;GO:0003677;GO:0006351;	280	GTAATCACGACTGCCAGAGCGCAGAAAATAACCATTTTGTTGTTCTTCACAAGCTCCACGCCCCCGGTAGCCATCGCTTCAGCTGGCTACATGCACACAAGATATGAACGCCGTGGTTTAGAGAGATACTATGAACTAACAATGACACGAAGCTGTAGGATATGTTGCCCTCAAAACGTATGATGAATGGCACATGATAAAAAGACGAGCAGCAATGCCTTACCAATCAGACTTTACTAGCTCAACTGATGGATGATTGGCGGTAGCTCTCCTTTGCTG	hypothetical protein MTR_3g011490 [Medicago truncatula];
TRINITY_DN41330_c0_g1_i1	U1	G1	0.05	2.43159	5.60383	5e-05	0.00248402	GO:0055114;GO:0016491;GO:0070330;	346	CAGTCCGACGATCGAGCGTCCAGGGCAACTTCTGGGAGGATCTCCCGCCTTCAGGCCCGGTGTACGAAGCAATCTCCGGTAGTGGAAGCACTATAGACCCGTCGCACGGCTGCAACTAGCTAGATATACAGAACGCGAGCTGTTGTTCTGTACTTGGATACTTGCTATTTTCAAACTTGGTTTTGGTAATTCGTTTTTCTGGCGAGGTGAAGCCCTCCATTTTCTGGCCTTCAGGCACTTCCTAATTAAGCAGCTAAGCTAAAACATGGACGTGCCGGCCGGGGGACGGACCGGGAATCGTCCCTTCGGGGGCTTTCCCCGAGCATGAAACAGTCGACTCAGAAC	hypothetical protein BVRB_011870 [Beta vulgaris subsp. vulgaris];Regulator of rDNA transcription protein 15 [Capsicum baccatum];Regulator of rDNA transcription protein 15 [Capsicum baccatum];Regulator of rDNA transcription protein 15 [Capsicum baccatum];Regulator of rDNA transcription protein 15 [Capsicum baccatum];
TRINITY_DN41332_c0_g1_i1	U1	G1	44.3932	125.384	1.49794	5e-05	0.00248402	GO:0016762;GO:0016787;GO:0008152;GO:0010411;GO:0016740;GO:0048046;GO:0006073;GO:0004553;GO:0005975;GO:0005576;GO:0071555;GO:0042546;GO:0016798;GO:0005618;	269	TCCGTCTTGACGCGGCCGCCCTGCGTGGCCCAGTCGTCGGCGTTCCAGAGGCTGGCGTAGAGGCGCATGGGCTGGTTCTTGGGGAAGGACACCCCGCGGGCCTCGTGGTTCTTGAAGTCCCGGATCGGGGTGCCGTCCACGGCGAATATGACGTGCTGCGGGTTCCATACGATGGAGTATGTGTGGAAGGCCTTGGTTGGGTCGAACCAGAGGCGGAACTGCTGCTCCCGCTTGCCCTGCCCCTGCGCGAAGACGTTGGTGTGCAGCG	endotransglucosylase/hydrolase XTH5 [Triticum aestivum];xyloglucan endotransglycosylase (XET) [Hordeum vulgare subsp. vulgare];Xet1 protein [Festuca pratensis];hypothetical protein GQ55_4G029500 [Panicum hallii var. hallii];probable xyloglucan endotransglucosylase/hydrolase protein 23 [Aegilops tauschii subsp. tauschii];
TRINITY_DN41337_c0_g1_i1	U1	G1	0.05	1.80749	5.17592	5e-05	0.00248402	GO:0040008;GO:0005737;GO:0016874;GO:0009611;GO:0003824;GO:0007275;GO:0009694;GO:0031348;GO:0009733;GO:0009416;GO:0009640;GO:0010193;GO:0009585;GO:0070566;GO:0080123;GO:0009753;GO:0009627;GO:0009864;GO:0005773;GO:0006952;GO:0010119;GO:2000377;	365	CATCAATCCTTATATTGTCACTTGCTATGTGGGTTGATATACTCGGACGAGGTCCGTTTCGTGTCATCAACATTTGCTCACAGCCTAGTGCAGGCATTTCAGACGTTGGAAGAGGTCTGGGAGGACCTGTGTGCTGATATAAGAGAAGGTGTTCTCTCGGAAAAAGTCACGGTACCGTCAATCCGCCAAGCTGTTTCAAGAATTTTGAAGCCCAACCCTCAGCTTGCTGATTGGATCTACAACAAGTGTGTGAGATTGAGCAGTTGGTACGGTGTGATCCCAGCACTGTGGCCCAAGGCCAAGTACGTGTATGGCATCATGACAGGGTCCATGGAGCCATATCTGAAGAAATTAAGGCACTATG	hypothetical protein TRIUR3_31351 [Triticum urartu];Jasmonic acid-amido synthetase JAR1 [Zea mays];Jasmonic acid-amido synthetase JAR1 [Dichanthelium oligosanthes];Jasmonic acid-amido synthetase JAR1 [Zea mays];jasmonic acid-amido synthetase JAR1 isoform X2 [Zea mays];
TRINITY_DN41476_c0_g1_i2	U1	G1	0.05	1.03933	4.37758	5e-05	0.00248402	GO:0006313;GO:0003677;GO:0004803;	448	TTTTTTTTTTTTTTAATGATACGGCGACCACCGAGATCTACACGTTCAGAGTTCTACAGTCCGACGGATCCTAACTCCGTTCGACGCCAGCGGCCACGGTGTTGATGTGGATCAACCCGGAGTGAGAGATCAAAAGCCAATATTTCCGTTTCCTATCCCCCGTCCTAAGGTTCGCTGCCCGCCCATCATCTGCCACGGCGCTCCCACCAAGGCAGCACATCCATGAAAAGAAGATTACGGCGGCGATGTAACCATGCTACTTGGAGGTGGGAACAAATAATCCTATCTGCGTGCATGGCCTGTCGATGGAGACCACTTATCTGTTTCTCGCCGCCTAGTTTGTTCTCTTAGTTTGTCAGGATCAAGCTAATCAATCTTATGTTGAAGAAATTATTCATC…	Q9I4Y3_PSEAE (Q9I4Y3) Hypothetical protein;Q9APV1_PSEAE (Q9APV1) Transposase A;
TRINITY_DN41631_c0_g3_i2	U1	G1	0.05	0.796719	3.99407	5e-05	0.00248402	NA	471	TATTTTTCAAACAGAAGACGGCATACGAGATATTGGCGTAACTAGAGTTCAGACGTGTGCTCTTCCGATCTCTTCAATTAATCGCCACCTTTCAGCAAAAGGCAACTGCATAAAAAAATTCCACAAATTGAAAGCAATACTAAGGCCAAATATTAATTTGCGACGATAAGGTCTAGCTGTAAACAAATCCTACCAAAAAAAAGTAACTTATACTGGTAAAATAGTATGTATAGTCAATACCATCTTTAATCCTAACTTCAACAAAGTTTCAATCAACAAAATCAGATGAAAACACAAAGGGAAACTGTGATTACTGTTTCCAAAAACATGTGCGGCAACAGGATCGTTATAGTCTCGTTCATATAATGTTGGAGGTAAAATGACTAGGAATGGCTCACA…	PREDICTED: mRNA-capping enzyme-like isoform X1 [Phoenix dactylifera];
TRINITY_DN41871_c0_g1_i2	U1	G1	0.05	3.99729	6.32095	5e-05	0.00248402	GO:0020037;GO:0006979;GO:0098869;GO:0055114;GO:0004601;	257	AGGACCGCCAGCCTGGGGCGGGACTTCGTGCCGGACCTCGGCGCCATTGCGGAGTAGCTGGCCAGCTCGCCGCTCGTCCGGCGAGGATAGAGATCGAATCCAACGCTAGCCCGCGCGCGCGGCGGTGTATACTAATCGGCCAACGGAGACTTTGACTAATGCTAATCTAGCTAGCGTAGCTTAGCTGGCTCGCTGTAGCAGATCGGAAGAGCACACGTCTGAACTCCAGTCACGCCAATATCTCGTATGCCGTCTT	PREDICTED: DNA-directed RNA polymerase V subunit 1 [Eucalyptus grandis];uncharacterized protein LOC109782588 [Aegilops tauschii subsp. tauschii];
TRINITY_DN42017_c0_g1_i1	U1	G1	6.54119	24.7555	1.92012	5e-05	0.00248402	NA	537	CCAAGGGCCGGGACGCCTCGCGGGTGCGCGACGCCGTCTGGAGCCGAACGGGATTCCCCGGCTGACCCCAACAGGATTCCGGCACCGGCTGAGCTGAAACCGGATCGACCCGGGCTGCTCGGATTGTAGAATATCCCCTTTATTTTTACCCCTCGACATCTTTCTTTTTGGTCACAAAATTTTGTACTATATGGTTTGTTTGTTTGATTTTTGTTTAAATTAATGAGAAGCAGCAATTTGCGAGACGAAGACGAGGGAGAAAAACGTGTGGTGTGGTGTAGCCTAGTACTGTACTACATTGATTCAATTGGTGTTGATTGTGTATGTACTTGGCTACATACGTAGCTCCAACCGAAGTGGTTGGAGTCTGAACGTTGTGTTCTTTTGTTAGTTTGTTGA…	predicted protein [Hordeum vulgare subsp. vulgare];uncharacterized protein LOC100822827 [Brachypodium distachyon];PREDICTED: uncharacterized protein LOC105969110 [Erythranthe guttata];eukaryotic translation initiation factor 4B1 [Oryza sativa Japonica Group];uncharacterized protein LOC109753108 [Aegilops tauschii subsp. tauschii];
TRINITY_DN42054_c0_g1_i3	U1	G1	0.05	1.40707	4.81462	5e-05	0.00248402	GO:0016887;GO:0005524;GO:0000166;	379	TATTGGCGTGACTGGAGTTCAGACGTGTGCTCTTCCGATCTCGCGCCAGTCCATCTTAGCCTGGGTACACGCATGGTCACAGTAAGGATGAAGCAAGATTAATAGAAACCCAAGCAAAGGGCTATAAAGAAAAAGAAGACGATGTTCAGCTAGTCGTGGTGTGCTAGCTGCCGCTGATGGTGGTCTGTGGCCAAGAATTAACGCCGGGCGGCCGCCGTTGCGCGGGCCGTGAAGGCTGTCACAGTCGCCGCAGTCGCCTGGTGATCGTCAAGGAACATGATCGATGGCCAGCAACAGATGAGATCGGTTTTCTTGATCGTCGGACTGTAGAACTCTGAACGTGTAGATCTCGGTGGTCGCCGTATCATTAAAAAAAAA	Q83FW1_TROWT (Q83FW1) ABC transporter ATP-binding protein;Q83I89_TROW8 (Q83I89) Putative ABC transporter ATP-binding subunit;
TRINITY_DN42587_c0_g2_i1	U1	G1	0.05	1.30437	4.70528	5e-05	0.00248402	GO:0005978;GO:0004373;	401	TTTTTTTTCAAGCAGAAGACGGCATACGAGATTGGTCAGTGACTGGAGTTCAGACGTGTGCTCTTCCGATCTAGGCGCAGCAGCCGCCACGCTTTCCTGCCGATCGACGCCTTCCTCAACGCCTTAGGCGTCGCCATTGTAGTCATGTAGTGGCACTGCCCGCCGGAATGGAGCGAGCAACAAAGACCGCGACGTCGTAGGTGCTCGACTGATTGCCTGATGCTCTGCTCTCTTGCTTTTTGCTAAGGAAGATAAGTTCGGTTAATGGAGCTGGTGATGAGATGAGTGGGGCAGGAAGAATGCTTCATATATAGGGAGCTGGGATGATCGTCGGACTGTAGAACTCTGAACGTGTAGATCTCGGTGGTCGCCGTATCATTAAAAAAAAAAAAAAAAAATA	uncharacterized protein LOC109785350 [Aegilops tauschii subsp. tauschii];
TRINITY_DN42626_c0_g1_i1	U1	G1	0.05	4.29708	6.42528	5e-05	0.00248402	GO:0016020;GO:0008150;GO:0003674;GO:0016021;GO:0005575;	355	GCGACCACCGAGATCTACACGTTCAGAGTTCTACAGTCCGACGATCACCGTGACTGACAGGTGTGCCCGTTGTCTGACGCTGGCCAAAAGTAAAGAGAACCCGGCAGGTACAGGCAAAGGAAGAAAAAAGAACGAGGCCGATCCATTTTTCACGTCGCACCGTCAACGTGTTCAGACTGACGGCGATTTTTTGAGCTTCTTGTGGAATTTCTGCGAAATTTGTGACAATCTATTTTTTTATTGATCTCCTTTTGTATGTCTAAGACAAAGATGCTACCGTGCTAAAAGGAAGAAACTCATGCGGTGCAAAAAAATGACGGGAAATGCTAATACTGAGAAAAGTTATACTACGTA	pre-pollination inflorescence-specific protein 4 [Oryza sativa Indica Group];Glutamate receptor 3.3, partial [Mucuna pruriens];PREDICTED: myb-related protein 3R-1 [Cucumis melo];KH domain-containing protein At5g56140-like [Helianthus annuus];uncharacterized protein LOC110900546 [Helianthus annuus];
TRINITY_DN42945_c0_g1_i1	U1	G1	0.05	2.08019	5.37864	5e-05	0.00248402	GO:0020037;GO:0006979;GO:0098869;GO:0042744;GO:0055114;GO:0005576;GO:0016491;GO:0046872;GO:0004601;	324	GTTGGGCGCGGCGTTCTTCTCGCCCTGCATGCCCGGCGCGTCGTCGAGCAGCAGCGAGGCGTCGCAGCCCTGCACGAAGCAGTCGTGGAAGAAGAGGCGGACGATGGAGGCGCCCACGCGCCGCTCCCTGGCGATCGCTGGGTGCAACGCCGACCGCACTGCGGTGAGCATGTCCGGGCACGAGTAGGAGTAGAAGCCCGTCGACAGTTGCGCCGACGCGCTGCCGGCGATGACCAGCGCGAGGACGAGCGAGAAGGCGACGGCAGTGGCGCGCGCTGCCATGATGTAATCACAATCGTTTGTTAGCTAGTTGGGTAGATAGT	predicted protein [Hordeum vulgare subsp. vulgare];peroxidase 4-like [Aegilops tauschii subsp. tauschii];peroxidase 4-like [Aegilops tauschii subsp. tauschii];peroxidase 4-like [Aegilops tauschii subsp. tauschii];peroxidase 4-like [Aegilops tauschii subsp. tauschii];
TRINITY_DN43101_c0_g1_i2	U1	G1	3.88178	59.8269	3.946	5e-05	0.00248402	GO:0005783;GO:0009408;	351	TGTGCTCTTCCGATCTGGAGGACACCGCGAGCGGCGTCTGCTCCAGCACCCGGAACGGGTCGTCGAACAGGTCCCATAGGCCGCCGCTCAGGCCGTACGGCACCAGCGCGGCCACGGGCGAGGCCAGCACGGCCATCGCGAGAAAAGCCGCTGCAGTCAGGGCCTTCTTGGACACAGCCGCCATTGCTACACTCGATCTCCTGTATACGAAGCTTCAACTACTATTGGATGAACCGCTTTGTTTCGCGCTAGCTCTCGATCGTGTTAATTCGTCAGCGTGTGTGTCGATTCTTTTCCTTACTGATCGTCGGACTGTAGAACTCTGAACGTGTAGATCTCGGTGGTCGCCG	22.6 kDa class IV heat shock protein [Zea mays];predicted protein [Hordeum vulgare subsp. vulgare];hypothetical protein TRIUR3_23889 [Triticum urartu];heat shock protein [Zea mays];21.9 kDa heat shock protein-like [Aegilops tauschii subsp. tauschii];
TRINITY_DN43295_c0_g1_i4	U1	G1	0.05	3.80561	6.25006	5e-05	0.00248402	GO:0016787;GO:0005992;GO:0003824;GO:0004805;GO:0016311;	443	CAGCGTGGCCAAGCAGTTCCCGACGGCCATCGTCAGCGGCCGGTGCCGCGACAAGGTGTTCGAGTTCGTCAAGCTGGCGGAGCTGTACTACGCCGGCAGCCACGGCATGGACATCAAGGGCCCGGCCAAATCCTCCGCCGGCCACGCAAAGTCCAACAAGGCTAAAGGAGTTCTGTTTCAGCCAGCAAGCGAGTTCCTGCCCATGATCGAGCAGGTACGCACGCACCTTGGCTTCGACCTCACAACCACATCATCGACCCTAGAACTGCTCGCCTGTTTACATCAGCTGTTGTTAAATTCTGCTACTCGATTTGTTCCTTCAGGTGAACCAACGGCTGATAGAAGAAACAAAGCACGTACCCGGCGCCAAGGTGGAGAACAACAAGTTCTGCGTATCCG…	ramosa 3-like protein, partial [Eragrostis tef];ramosa 3-like protein, partial [Phalaris canariensis];predicted protein [Hordeum vulgare subsp. vulgare];predicted protein [Hordeum vulgare subsp. vulgare];putative trehalose-phosphate phosphatase J, partial [Mucuna pruriens];
TRINITY_DN43688_c0_g1_i2	U1	G1	0.05	2.21408	5.46864	5e-05	0.00248402	NA	314	TTTCCACGTCTGCCGCTATATATGCTCGCGCGCGCACCACAAAACGGTCTCTCGCTTTTCAATTCCGCATCGCCATCTCGCCTCGTCTCGTCTCGCTCTCGCGTTTCTTGCTGCTAGCGACGACTCACCAAGACAGTCGCGTTCCTGAACCGGGCTTCGATCCGACCGACGCCGATGGAGCGCGAGAAGCGGCCGGCGTCGCTGCTCGGGACCCTCCGGACGGCGGTCAACAAGGTGCGCTTCCTGCTCTCCTTCCGCGCCACGCGCTGGATCCTCACCTCCATCGCCGGCCGGAGCCCCGCCGGCGCCGACG	hypothetical protein OsI_29420 [Oryza sativa Indica Group];hypothetical protein TRIUR3_23523 [Triticum urartu];uncharacterized protein LOC100846517 [Brachypodium distachyon];uncharacterized protein LOC4345718 [Oryza sativa Japonica Group];uncharacterized protein LOC109752183 [Aegilops tauschii subsp. tauschii];
TRINITY_DN43709_c0_g1_i1	U1	G1	0.05	2.68675	5.74779	5e-05	0.00248402	NA	337	AGAGTTCTACAGTCCGACGATCCGTGGCTCGGCTACTGAGGTCGCAGACAGTCCCCGCGCGCCCGCGCCCCGCGTTCCAGTCCGGAACTACAGCGATGGCATGAGCTGGCTGCCTCACCAATTCACCACCAACGTTCTACCGTAGATTAGTACTGGAGTATAGTAGTATTTGTTAGCGCTATTCAGTGTGTTTGCTTGGATGATTAGCACTAAGCTAGTAGTAATGCTCGTATTATGTGTGGTCTTTTTGTTTTGAACAAATTGTGCGACGTCCGTCGATGGGACGGTGATGTGATGTACTGCTGTCGCTAAATCTACATGTATATACTCTTTTGG	probable protein phosphatase 2C 4 [Arachis duranensis];ubiquinol oxidase 4, chloroplastic/chromoplastic [Chenopodium quinoa];probable protein phosphatase 2C 4 [Arachis hypogaea];
TRINITY_DN43987_c0_g1_i2	U1	G1	0.05	6.14824	6.9421	5e-05	0.00248402	GO:0000932;GO:0017148;GO:0090503;GO:0030015;GO:0004535;GO:0043928;GO:0003676;	217	CAGGCAACGTGGACTACGAGTTCTGGCTGATCCGTCAGGCGGCGGAGAAGTACCCGTACGTGGCCATGGACACGGAGTTCCCCGGCGTGGTGCACCACCCCAGCAAGCCCCACTACCTCCTCACCCCGTCGGAGCGCTACGCGGCGCTCAAGTCCAACGTGGACGCGCTCCACCTCATCCCAGAGGGAATTTCCGGTGGAGCGGTGAAATGCATTG	predicted protein [Hordeum vulgare subsp. vulgare];putative CCR4-associated factor 1 like 11 [Apostasia shenzhenica];unnamed protein product [Triticum aestivum];probable CCR4-associated factor 1 homolog 11 [Setaria italica];probable CCR4-associated factor 1 homolog 11 [Aegilops tauschii subsp. tauschii];
TRINITY_DN44412_c0_g1_i1	U1	G1	0.05	1.2369	4.62866	5e-05	0.00248402	GO:0016020;GO:0016787;GO:0004519;GO:0016021;GO:0003676;GO:0004518;GO:0090305;	396	AGAATGACATGCTGACGCATGAGCGTCTAGCATTGCTTGTGCTTTATGGGAACCACCGCTACTCATCTGCGGGTGTCGAAGGCGTGAGCCGTGCGGGCAGTGTACTTATTTCGGTTGCAGCCCATAGAATGAACCAGCATGGGCACAATTCGTGCAGTCAACGCGCTATGCGATAAAGAAGCAACAACAGCCCCGCACGGGATGCATCCAAGCAAGACGGTCCGAAGGTCCGCCGGACAGTGCCTACCATCCGACGAACAGAGCCGGGGGCAGGTAGCCCAGTCCAATAGATCATGCTTTCTACTCCTCCATCAAAGATCCACCAAGTGAAGTGAGGTGCCACCGCGGTGAAAGGCCCACGTAACAGCAAAACCCACGAGCCGACGAGGTTCACA	Cytochrome cd1-nitrite reductase-like, C-terminal haem d1 [Medicago truncatula];WD40/YVTN repeat containing domain-containing protein [Medicago truncatula];PH-interacting protein [Medicago truncatula];PREDICTED: F-box/kelch-repeat protein At1g80440-like [Musa acuminata subsp. malaccensis];
TRINITY_DN44597_c2_g1_i3	U1	G1	20.5587	106.509	2.37315	5e-05	0.00248402	GO:0005515;GO:0031347;GO:2000022;GO:0009611;GO:1903507;GO:0003714;GO:0006355;GO:0005634;GO:0006351;	1846	TTTTTTTTTTTTTTTTTTTTTTTTTTTTTTTTTTTTTTTTTTTTTTTTTTTTTTTTTTTTTTTTTTTTTTTTTTTTTTTTTTTTTTTTTTTTTTTTTTTTTTTTTTTTTTTTTTTTTTTTTTTTTTTTTTTTTTTTTTTTTTTAAAAACAGATCTAAGAACAAATCGTGTAAATATTAACCCGTAGGCATATGAAGATAATTTGAATCCATTACAATCACTTGCTTTTACAAATCAAGGATAAAACCAATGATAATGCCGACTGATCAGAGTTACATAGCATAGATACATGTTTTCTTTGTACTAACTTTTGCTTAGCATGGCCAAAATCAATGTCACCATGTGTTAACATGCCAAAACTTCTCTCAGGCTCTCGGCACTGGTCATCGTTTGCTACTTT…	predicted protein [Hordeum vulgare subsp. vulgare];predicted protein [Hordeum vulgare subsp. vulgare];hypothetical protein BRADI_3g10820v3 [Brachypodium distachyon];protein TIFY 10b [Brachypodium distachyon];protein TIFY 10b-like [Aegilops tauschii subsp. tauschii];
TRINITY_DN44597_c2_g1_i6	U1	G1	60.1144	256.828	2.09502	5e-05	0.00248402	GO:0005515;GO:0031347;GO:2000022;GO:0009611;GO:1903507;GO:0003714;GO:0006355;GO:0005634;GO:0006351;	1648	TTTTTTTTTTTTTTTTTTTTTTTTTTTTTTTTTTTTTTTTTTTTTTTTTTTTTTTTTTTTTTTTTTTTTTTTTTTTTTTTTTTTTTTTTTTTTTTTTTTTTTTTTTTTTTTTTTTTTTTTTTTTTTTTTTTTTTTTTTTTTTTAAAAACAGATCTAAGAACAAATCGTGTAAATATTAACCCGTAGGCATATGAAGATAATTTGAATCCATTACAATCACTTGCTTTTACAAATCAAGGATAAAACCAATGATAATGCCGACTGATCAGAGTTACATAGCATAGATACATGTTTTCTTTGTACTAACTTTTGCTTAGCATGGCCAAAATCAATGTCACCATGTGTTAACATGCCAAAACTTCTCTCAGGCTCTCGGCACTGGTCATCGTTTGCTACTTT…	predicted protein [Hordeum vulgare subsp. vulgare];predicted protein [Hordeum vulgare subsp. vulgare];protein TIFY 10b [Brachypodium distachyon];protein TIFY 10b isoform X2 [Brachypodium distachyon];protein TIFY 10b-like [Aegilops tauschii subsp. tauschii];
TRINITY_DN44790_c0_g2_i3	U1	G1	0.05	0.981233	4.2946	5e-05	0.00248402	NA	602	CAAGCAGAAGACGGCATACGAGATTACAAGGTGACTGGAGTTCAGACGTGTGCTCTTCCGATCTCGACAGCTCCCCGACCTCACCAACCTGCCCAAGAACCAAGGTAAGAACATGAAGAATATAAAAGATGATGCAAAGTTCTATCCAATTGACCAAAGCGACAACAAGTTCTCTCATCCGGAGTAGTGCGCGCGTCCTGCCCAGGCGAGATAAGCATGTACAGCAGCAGGATGACACGTGCCTTTTCTCAAAACAAAGCTCAGTGCAGAATTTGTTCTTAAACACCAGATTTCTCTCCTATGAAAAGGACAACATGAGAGCATGTTTCATTTCCAAATAAGAAAAGATGATCACTGAATCACATTCCTTCTTCAGAAAATTCAGCCAGCATTCAGAGG…	.
TRINITY_DN44813_c0_g1_i1	U1	G1	23.5724	51.7324	1.13397	5e-05	0.00248402	NA	399	GAGTGCTTCTGAGAATCCATTGCAAGGTCTCTCATCAGGATAAAAACAGAAGACGTCTTGGTCATGTGTCGATGCATCTCCAAATCCAAAGCAGGGAATCAAGTTATCTTCGTCGAATTTCGACAATGTCTGCCCAAGAATGGAGATTCCTTGTTCATAAGGATTTGGTACACTGCTAATGTGGTGTAAACTACGTCCATGGAAGGAGAATTTGCCTGTCCACTCGTTGCTCTTTGTGAAATCAATACCGACGATAAGATTGGAAGACTCGAGTCCAGCTTGCGCTAGAGCATCGGTAACCTGTTCGACGGACTGGAAGTCGTCGGCGATCCGCGAGTAGCGCCGGTCGAGGGTCCGCGGCTTGGATGCCCCTCCTCCCCCGCGCGCCGGCTGCGGCG	predicted protein [Hordeum vulgare subsp. vulgare];E3 ubiquitin-protein ligase RGLG1 [Dichanthelium oligosanthes];E3 ubiquitin-protein ligase RGLG2 [Brachypodium distachyon];PREDICTED: E3 ubiquitin-protein ligase RGLG2-like [Oryza brachyantha];E3 ubiquitin-protein ligase RGLG2-like [Aegilops tauschii subsp. tauschii];
TRINITY_DN44935_c0_g1_i1	U1	G1	0.05	5.08282	6.66756	5e-05	0.00248402	NA	218	TCTTTCTTGTCTTCCTTCTCCTTGGTGCGCTCGCCGCTGACAACGAGCACATTGCCGTCTTCCACCTCAACCTTGACCTCCTCCTTCTTCACGCCGGGCAGGTCGGCCTTGAAGACGTGCGCCTCCGGCGTCTCCTTCCAGTCCACGCGAGCGTTTGATCGTCGGACTGTAGAACTCTGAACGTGTAGATCTCGGTGGTCGCCGTATCGTTAAAAAA	heat shock protein 16.9C, partial [Triticum aestivum];cytosolic class I small heat shock protein [Elymus sibiricus];17 kDa class I small heat shock protein [Hordeum vulgare subsp. vulgare];16.9 kDa heat-shock protein [Aegilops peregrina];unnamed protein product [Triticum aestivum];
TRINITY_DN45430_c0_g1_i1	U1	G1	6.96474	24.744	1.82894	5e-05	0.00248402	NA	670	TGCTTCCCAGCAAATATAAGCCTCTGCTGATCTGGAGGAATACCCTCCTTGTCCTGGATCTTGGACATTCACATTATCGATGGTGTCAGAGCTCTCCACCTCAAGCGTGATGGTCTTTCCAGTTAGTGTCTTGACAAAGATTTGCATCCCTCCTCGGAGGCGCAGGACAAGATGAAGGGTGGATTCCTTTTGAATGTTGTAATCAGCCAGCGTACGCCCATCTTCCAACTGCTTCCCAGCAAAGATGAGTCGCTGCTGATCAGGCGGGATTGCCCTCCTTGTCCTGGATCTTGGCTTTGACATTGTCTATGGTATCAGAGCTCTCCACTTCAAGTGTAATGGTCTTTCCAGTTAGTGTCTTCACAAAAATCTGCATGCCACCGCGGAGGCGGAGGACCA…	Putative ubiquitin family protein, partial [Zea mays];polyubiquitin 4 UBQ4 [Arabidopsis thaliana];hypothetical protein CARUB_v10007326mg, partial [Capsella rubella];polyubiquitin [Capsella rubella];PREDICTED: LOW QUALITY PROTEIN: polyubiquitin-like [Raphanus sativus];
TRINITY_DN45450_c0_g1_i2	U1	G1	189.198	441.884	1.22377	5e-05	0.00248402	GO:0016829;	283	AGTTCTTTTAGATTGATGATCTCAGGGCTGACTAGATCTGTTGGGTGCACATGTTTGTTCACAGGTATGTTCAACCATTTGATAAACTGCAAAAGTAAAGAACAGACATATGTCAAAGTAATTTCTACCTAGACTGGATCATTTGTGAGACAACAAACAATCTTTTGCATGAGGATCAAGTATCAATATATATGACACTGAAAGCAGAGATGAGTACTCACGTTGACATAAAGTTTTTCTATGCAGGGAAAACACCTTAAGACACCAGTAGTAGCATCCAAA	hypothetical protein BRADI_2g36521v3 [Brachypodium distachyon];hypothetical protein GQ55_2G095400 [Panicum hallii var. hallii];F-box protein At4g09920 [Setaria italica];putative F-box/FBD/LRR-repeat protein At5g52460 [Aegilops tauschii subsp. tauschii];FBD-associated F-box protein At5g56380-like [Aegilops tauschii subsp. tauschii];
TRINITY_DN45491_c0_g1_i1	U1	G1	0.05	2.17389	5.44221	5e-05	0.00248402	NA	281	ATGGTACCGGTTTCGGGGCATCACATTTGAGGAGACTAAATCTTAACAAGATTCAATGAGAGGAAATTATTTTTCTTAAAAAGAAGAAACAAATCCAACCAACATGTTACTTGTATGGTGATGCTAGAATAGCTTGTGTGAACCATTTGTGTGCTTAGTCTAACTCTTAAACCCTGTTTGGTGACTGTTACCTCGTATCCGTTTTTAGACGCTAGTACCGAGGAGTACCAGGAGGAGGAGGTCTACTTCCAGGAAGAAGAAGACCACTTTGATCAGTACA	hypothetical protein GOBAR_DD31956 [Gossypium barbadense];
TRINITY_DN45755_c0_g2_i1	U1	G1	0.05	2.04914	5.35695	5e-05	0.00248402	GO:0016020;GO:0036065;GO:0016740;GO:0006486;GO:0032580;GO:0016021;GO:0008417;GO:0016757;GO:0005794;	365	TATAACATAAAATCTATTATACAAAAATCGTGATTAACTAAATTTTCGGATTACATGTATTTGGTATTACGGGTATTTTTTCTCTACAATCATGGTCAAAATTTTGAAAAAATTAACTTTAACTAAACCCATACGAACTAAATAAAATCGACCGACGTGGATACCAAATTCTAGGACTACAAATTTGTCCTGGTTAACCCTCCTCGGTTTCTCTGCAAGCAGGCATGGTAAGGAACTACTAGCAAAAGCTTGAGATTTCCACTCTGGCGTGCCGATCTGACGATCCTCCGATCGTCTTGCCCGGCGCCGCACGCCGGCTGTGGAACGCGTCACGGCGCTTCCTGACGAGGATCTCGATCTCCCG	predicted protein [Hordeum vulgare subsp. vulgare];hypothetical protein TRIUR3_26835 [Triticum urartu];uncharacterized protein LOC100832899 [Brachypodium distachyon];PREDICTED: uncharacterized protein LOC107303740 [Oryza brachyantha];uncharacterized protein LOC109749056 [Aegilops tauschii subsp. tauschii];
TRINITY_DN45852_c0_g1_i2	U1	G1	0.05	1.23584	4.62742	5e-05	0.00248402	NA	388	GGTATATACTTTTTTTTTTTCAAGCAGAAGACGGCATACGAGATACATCGGTGACTGGAGTTCAGACGTGTGCTCTTCCGATCTGATGTGACTTCATACTAAGGAACCATATGGAAAAAGAACCTGGAAGTATCATCCCTAATGAACTTAATTTTTAGCAAAATGACAGGATTCCGTTCCATTTGTCCGTTCTTTTCCTGTTCCTACTCTACCCACAGGCTGAACAAAGTTGGATCATGAGCCATAGCTTCCGCGAGGCATGCTGCTAGGCATACTACTAGGACTGTGGACCATGGGCCTACAGCCGGCAGGCTGCACAAGGGGCAGCGAGCCGGAGTTATCTGAGATAGTGCTGCATTAGTTAGTTGAGGTAGGATCAGGTTTGTA	.
TRINITY_DN46320_c0_g1_i1	U1	G1	0.05	3.85145	6.26733	5e-05	0.00248402	NA	536	GCGGGTTCTTGGGCCTCGGTGGATGAATGTTCAGTTATTTCCTTTCCCATCTTGTCAAGGAAACGGGTCATCACCTTGAGACTTTCCTCATCTGCATGACAACAAGCATGGTTATACTTTGGCGGTTTGGCATTCATAAAGAAAGGACTAGCAACTAAAATAGCTTGGTCAATGTAAGGACATCCTGTTTAGAAATATGTTTAGCGTGTAAGGACATCCTGAATTAGACACGAGTGGTTTTAATATGACACCTGTGGAAGTCCTCCCATTCAGAAATATGTTTAGCGTGTAAGGACATCCTGAATTAGACTAACAGAGCTACACTGAAGTTTTTTTCCAGCAAAAGTTTCCAATCCTGTTGCCTCCTATCACAGACAGGTCATGTTTACAGTTTACCTA…	hypothetical protein, partial [Lolium perenne];hypothetical protein BAE44_0016461 [Dichanthelium oligosanthes];Dihydrofolate reductase [Zea mays];dihydrofolate reductase [Setaria italica];dihydrofolate reductase-like [Panicum hallii];
TRINITY_DN46345_c0_g1_i2	U1	G1	31.3442	94.595	1.59357	5e-05	0.00248402	GO:0005524;GO:0000166;	443	TGGTTGTTGGATCAGGTTCACGTGTTCGTGCTATAATCAGGATTATCACTGAATTCTTTGGGAAGGAACCACGGAGAACTATGAATGCAAGTGAATGTGTTGCCCGTGGATGTGCTCTTCAGTGTGCTATACTTAGTCCCACATTCAAAGTCCGGGAGTTCCAGGTAAATGAAGGTTTTCCCTTTTCAATTGCTTTATCATGGAAACCAGATTCCCAGAACAATGAGCCCCAGCAAACAGTGGTATTCCCAAAGGGGAATCCGATCCCTAGCGTCAAAGCTTTGACCTTCTATAGGTCCAATACATTTGCCGTAGATGTCCTGAATGTCCAGACAGATGATTTGCAAATAACAGAAAAAATTAGCACTTACACGATTGGCCCTTTTCAATCAAGCAAAG…	70 kDa heat shock protein, partial [Lolium perenne];predicted protein [Hordeum vulgare subsp. vulgare];Heat shock 70 kDa protein 4L [Triticum urartu];heat shock 70 kDa protein 15-like [Aegilops tauschii subsp. tauschii];heat shock 70 kDa protein 14-like, partial [Aegilops tauschii subsp. tauschii];
TRINITY_DN46515_c0_g4_i1	U1	G1	0.05	1.20136	4.5866	5e-05	0.00248402	GO:0001002;GO:0006359;GO:0001003;GO:0009304;GO:0000127;GO:0042791;GO:0000995;GO:0006384;	426	CCTTTTCAAGGTACATCTTATAACGTATTGCAAGAATGTTGCAGATTTGGTTCACAGCATTTCTAATGTTTGCTTTAGCTCTTAAGGTTAACATCCTTTTACAACATGCAGTTGGTGGAGCTGGAAGATCAGAGATAGAGCTCCAACCTACACGAGACATTTTTGCTCCATGTGTTGTACGGTATCTAGTGTATATCATGAGCAATTTTCTGTCAGATTCAGATGTCCAAAAGGATTTTTTCTTTCCCATGCATCTTTTCGTTAACAGGGTATACCGACTGACCAGTGGGCTGCTCTCATTATCTTTATTTGTATGCAAGGGAGTGCTGCCAGTTCGATCATGTTTTTCTGGTATGCCACTGAATGATGGAGAGATTCTCTCTGTCGCTTCTTCATCCA…	hypothetical protein SORBI_3004G239200 [Sorghum bicolor];uncharacterized protein LOC8072962 isoform X2 [Sorghum bicolor];uncharacterized protein LOC8072962 isoform X3 [Sorghum bicolor];uncharacterized protein LOC8072962 isoform X5 [Sorghum bicolor];uncharacterized protein LOC8072962 isoform X7 [Sorghum bicolor];
TRINITY_DN47146_c0_g3_i1	U1	G1	6.89614	25.3936	1.8806	5e-05	0.00248402	NA	440	CCAACCTGCCCGAGGTCTCGGACTACGATTTCCCTTACCCGCTGCCGCTGATGCCCACCCCGACGCTGCTGCGCCCGCACGAGCTGCTGCTCAACGGCCTGGGCGGCTTCCAGTGAGCAGAGCTTGCGCAGTGAGCTGTAGATAGGCGCCATGGAGAAACAGAGACGACGAGTACTACTACTCTTAATTAGGAGATTAGGTTGCTATATGCTAGGCCGATTCCATCTTCCAAGACCGTGGAGCTGTGGATCTCTTTTTGCAGATTAATAAGCCTGTGAATCTCGTATTTTGCTGCATTTGGGTCGCTTGTGTGATGCTTCCCCATTTCCGTTTCTGGCCACGACAGTCTGCTGCGATTTCACAAAGAAAGAAGCGGCGAGACCAGGAAAGTCTGGCTTC…	Q96RS4_HUMAN (Q96RS4) Complement factor MASP-3;Q5HYM1_HUMAN (Q5HYM1) Hypothetical protein DKFZp686O1553 (Fragment);Q8IUV8_HUMAN (Q8IUV8) Similar to mannan-binding lectin serine protease 1 (C4/C2 activating component of Ra-reactive factor) (Fragment);Q68D21_HUMAN (Q68D21) Hypothetical protein DKFZp686I01199;Q9BLV5_LEIMA (Q9BLV5) Hypothetical protein L2027.10 (Fragment);
TRINITY_DN47284_c0_g5_i1	U1	G1	0.05	2.67273	5.74024	5e-05	0.00248402	NA	323	AGACGGCATACGAGATATTGGCGTGACTGGAGTTCAGACGTGTGCTCTTCCGATCTTGTCCGCTCCAGTTCTGAGTTGGTTGTTCCACGCCTAGGGAAACATGAGCTGCCGAAACAACCCATTCTCAAGCCCGCCGAAGGGCAGCGCTCAAGAGTCCGCACCGCCCGTGAAGGCAGCGCAGTCTCAAGAACTGCCGCCACAACCTTGGTCCTGAGACCCCTAGGCCCAACCCTCAGAGCCAATCCTTTTCCCGAGGTTACGGATCCATTTTGCCGACTTCCCTTATCTACATTGTTCTATCGACTAGAGGCTACACACCTTG	hypothetical protein Csa_3G848246 [Cucumis sativus];hypothetical protein BVRB_011870 [Beta vulgaris subsp. vulgaris];hypothetical protein CQW23_34970 [Capsicum baccatum];hypothetical protein CQW23_34333 [Capsicum baccatum];Regulator of rDNA transcription protein 15 [Capsicum chinense];
TRINITY_DN47364_c0_g4_i1	U1	G1	0.05	2.3618	5.56181	5e-05	0.00248402	GO:0016787;GO:0005992;GO:0003824;GO:0004805;GO:0016311;	321	CCTTCAGGTGAACCAACGGCTGATAGAAGAAACAAAGCACGTACCCGGCGCCAAGGTGGAGAACAACAAGTTCTGCGTATCCGTCCACTTCAGAAACGTCGACGAAAAGGTATGTAGCTAGGCGACGGAAATATAATGGCTGCCGCTTTCCTTCCCATTTCTTGCTAGTGTCACTTTACCAATCTAGTGCTAAAAATTTGGTTTAGCTAGTGGGGAGGTTAGTTAGGCCTAATCAATTTTCTAGTGACTAACCAACATGGACGATGATGATGGTGGCGGCGTGCAGGGTTGGGCGGCGGTGGCGGAGACGGTCAAGTCCG	ramosa 3-like protein, partial [Phalaris canariensis];predicted protein [Hordeum vulgare subsp. vulgare];predicted protein [Hordeum vulgare subsp. vulgare];Trehalose-phosphate phosphatase [Triticum urartu];probable trehalose-phosphate phosphatase 7 [Aegilops tauschii subsp. tauschii];
TRINITY_DN47416_c0_g1_i3	U1	G1	0.05	1.35315	4.75825	5e-05	0.00248402	GO:0040008;GO:0005737;GO:0016874;GO:0009611;GO:0003824;GO:0007275;GO:0009694;GO:0031348;GO:0009733;GO:0009416;GO:0009640;GO:0010193;GO:0009585;GO:0070566;GO:0080123;GO:0009753;GO:0009627;GO:0009864;GO:0005773;GO:0006952;GO:0010119;GO:2000377;	395	ATTGATGCTCAGCATGAGACTTCTACGACAGATGAACTGGAGCTGGGGTGTTGAGTTGTGGAATCCAGCTATTTTTACGATGTCTCCTAATCTGTAACGATATAGGCCTGCAAAGGTAGTTAGTACAACTTCATATATTTTGCCGACCTCAACTTCTGTCAAGCCAACAGGACCAGTCTCAATGTAATGAATAGAGGCGCTGTTCTCCATCTCCCCTTTGGATTTCTCCAAAGGAATGAACTCATAATAACCAGTATTCGGCAGAACAGCATATGTCACCTGTTCAGGTGGCACTGTGGGGTCTATGTTACATCCAACATATCCTTCTGATGCACCGTAATCAGCACTTATCAGTGGCAAGTGCCCAGCATAGTGCCTTAATTTCTTCAGATAT	hypothetical protein TRIUR3_31351 [Triticum urartu];hypothetical protein GQ55_3G152700 [Panicum hallii var. hallii];jasmonic acid-amido synthetase JAR1 isoform X2 [Aegilops tauschii subsp. tauschii];jasmonic acid-amido synthetase JAR1 isoform X3 [Aegilops tauschii subsp. tauschii];jasmonic acid-amido synthetase JAR1 [Panicum hallii];
TRINITY_DN47689_c0_g1_i3	U1	G1	2.84935	19.3529	2.76385	5e-05	0.00248402	NA	373	CGTCTCGTCCCTGGCCGTCAGAACGACCGTGATGCCGCTGTCCGCCAGCTGCTTGCACACCTCTAGCCCGATCCCTTTGTTCCCGCCGGTGACCACAGCGATCCTTGTGTTGGAGGACATCGGAATGGTTCCTTCCATCGTCAAACTTGCAGTTCCAGCTCACAGATCGAGCCTTCAAATCAGAGTCGAGTTTCAAGTAGATTACTGGGATCCAAAAATTTCAGCTCGCAGAGATCAGGTCAAACACCGATCGGTGGAAGGAGTCTGCGAGAGGGTGTGTGGTCAGGCGGTGGAGCTGCGGTCACCTTTTGTAGAGTGATGAGAAGAGATGAGACGCGGAGGCGATAGCGGATATACAAGTAAAATAAAGAT	hypothetical protein GQ55_7G224600 [Panicum hallii var. hallii];hypothetical protein SETIT_7G178900v2 [Setaria italica];hypothetical protein SETIT_7G179100v2 [Setaria italica];short-chain dehydrogenase/reductase 2b-like [Setaria italica];salutaridine reductase-like [Brachypodium distachyon];
TRINITY_DN47707_c0_g1_i1	U1	G1	0.05	1.67868	5.06926	5e-05	0.00248402	GO:0016020;GO:0016310;GO:0009738;GO:0005737;GO:0004683;GO:0004672;GO:1901001;GO:0016301;GO:0006468;GO:0009737;GO:0046777;GO:0018105;GO:0016740;GO:0005524;GO:0035556;GO:0000166;GO:0005516;GO:0005886;GO:0005634;GO:0046872;GO:0004674;GO:0005509;GO:0009931;	596	GCCTAAGTAAGTCGACCCCGTTAACTTTGCAGCATACACACATATATGTGACACAAAAATCACAACTCTGCAGGAGGATTAATTGATCCATCTAATAGAAAGAAACTGACAAGAAGTTGGGTTTGATTCACGAAGAAGAGGAGGCTTCTTTGCAGAGCTTGCGGCTAAGGCTGCTGAAGTTGGCACGCGAGTACTGCCTAGACCCGTTCCTCCAGTCCGTCCCTGACTTCATCATGAGCTCGAACTCCTGGTAGGAGATGCGTCCGTCCTTGTCGGTGTCGACGTCGCGGATGATCTCGAGGATGGCCTGCTCGTTGGGGCCGAGCTCCTGCCTGAGCTCGTCGAGCTCGATGAAGCCGCTGCCGTCCTTGTCGAAGTAGCGGAAGGCGGCGGTGAGGT…	Putative calcium-dependent protein kinase family protein [Zea mays];predicted protein [Hordeum vulgare subsp. vulgare];Calcium-dependent protein kinase 32 [Triticum urartu];hypothetical protein SORBI_3007G185801 [Sorghum bicolor];calcium-dependent protein kinase 21 [Brachypodium distachyon];
TRINITY_DN47840_c0_g2_i1	U1	G1	0.05	1.01892	4.34897	5e-05	0.00248402	NA	430	TTTGCTACTCAAAGCAAGGTATTTTGGTCAGTTTTCTGTTCGTCAAGCGTCTTTTTTGTCCATTTTCAAAGCTTTCAACTTTGTAGCACTGGCAGCTTATTCACTGTTTTGCGAGTATGAACTTTGTCATCGTATCACCGTATTGTAATAACACATAAGTAGCCGTAATATCAGTAGGCATTCCTTGGATTGAATTAAGCTCTGGATAGTTAATGCTTGACTGCTACTTGATTATAGGTCAAACCCTGTTGTCTCTTCTTAAATGCTTTTTCCCCCTTTTTTTTGCTGGATAGTACCTTGAGCAACCCATGTGGCCGATTGGGTTATTATTTAGCGGATTCGAGATTTGTTAGGACTGCGGTTCACAGCGAATCGGATTCATTAAGGGGTATACATATC…	.
TRINITY_DN47849_c0_g1_i2	U1	G1	0.05	1.30125	4.70183	5e-05	0.00248402	GO:0006032;GO:0004568;GO:0008061;GO:0005975;GO:0016998;	467	TCGACGGGCTGAGGAGTCCGCAGACGGTGGCGCAGGACCCTGTGGTGTCCTTCAAGGCGGCGCTCTGGTTCTGGATGACCAACGTGCGCGGGGTGTTGCCGCAGGGGTTCGGCGCCACCACCAGGGCCCTCAACGGCGGCGTGGAGTGCGACGGCAAGAACCCCGCGCAGATGAACGCGCGGTTGGGCTACTACCAGGATTACTGCCGCCAGTTGGGCGTCGACGCCGGGGGCAACCTCACTTGCTAGACATGCACTGTATACGATCGTACGTACATATCTGAATAATGGAGCACCAATAATATTCTGTGGCCGCCGCAGATTTGCTAGTCAGCCCAATGCTCCCTCTATCAATTTGTTCTTGCTCCTTGTAACTTCCAAGCGTTTTTGGGAGAGAAGA…	chitinase [Zea mays subsp. parviglumis];class IV endochitinase [Dactylis glomerata];hypothetical protein GQ55_7G194900 [Panicum hallii var. hallii];endochitinase A [Setaria italica];endochitinase A-like [Panicum hallii];
TRINITY_DN48314_c0_g1_i2	U1	G1	0.05	3.5681	6.15708	5e-05	0.00248402	GO:0016020;GO:0006839;GO:0005743;GO:0016021;GO:0055085;GO:0022857;	252	GAGATCACTGTGTGACTGGAGTTCAGACGTGTGCTCTTCCGATCTCCTCGTCGGGGAGGTAATTAAACAACTGTAGTACTACTGAACTGAATCAAATTATCCCCTGCAGATTTCAACGGATGCACATTCTGGGGGTTGAAAACACAGTAAGAGGACCGGCACTGGTGAGTCAACGATCCATTGCTAATACAGTGCTAGTCCAGTGCCGCAGATTATATGGAGTAGTAATTAGAGATGAGATTAGGATCTGG	Q8IQW4_DROME (Q8IQW4) CG33075-PB, isoform B;Q8IQW3_DROME (Q8IQW3) CG33075-PD, isoform D;Q98HK1_RHILO (Q98HK1) WD-repeart protein, beta transducin-like;Q5KFV2_CRYNE (Q5KFV2) Alpha-glucoside transport-related protein, putative;Q7ZD72_9HIV1 (Q7ZD72) Envelope glycoprotein (Fragment);Q8Q6C6_9HIV1 (Q8Q6C6) Envelope glycoprotein (Fragment);Q8Q6A8_9HIV1 (Q8Q6A8) Envelope glycoprotein (Fragment);Q977V7_9E…
TRINITY_DN484_c0_g2_i1	U1	G1	0.05	2.19711	5.45754	5e-05	0.00248402	NA	330	GAGTTCAGACGTGTGCTCTTCCGATCTGTCCAAGACAAGATTATAAGACTTCTGGTTCCAGAGAGATAATGGGCTGTAAACATGGATCACATGATCTTATTTTTCTTGACAACAAATTCAATAATACAATGCAACACCCTGGTGGCAAAAAGATAAGAAAAAAAAGAAAGAAAACAGGACGAAGGACGGAAGGAGGAGGCACTAATTTTATCTCCTAAATCTTACACCTGCACAGAGGAAGAACTCTAGTGTTCTTCCCTCCTCTGTCTCTGGACAAACGCCAGAGCTCAGAGGGTGGTCACCTGAAGCTGCGTCTCCAATCTCTAATA	.
TRINITY_DN48647_c0_g1_i2	U1	G1	0.05	1.19656	4.58082	5e-05	0.00248402	GO:0016310;GO:0004672;GO:0016301;GO:0006468;GO:0048544;GO:0016740;GO:0005524;GO:0000166;GO:0004674;	461	CTCGAAGGCTGGAGAGGACTGCAACACGGTGGTGGATGTCGATTTACGTTGGAGGTGATAGCAACTTCCTTGACACCTTCCAGCATTCCCTTGTAAACTTTCCCAAAACCTCCTCTTCCAATTTGCTTAGAATCAGCGAAATTATCAGTTGCGGCGACAATATCCTTGAAGCTAACAAAAGGAAATTCTGCACTTTCGACTCCAGTTTCACTGAAAGAACGAAGGTATCCTAGCATTGGCCTCTTCTTGATTTCCGTCTTTCGATGTTTGCTTGCTTTGTATTTGCATATCATGACAAAGACTACGCATGTAAGCATCAGCGAGCATGCTACGGTCGGGAGCACAATCTTTACCGATTTCCTATTCCTTCGAACTGCAACAGGGGAGTCGGAAAGCCGG…	predicted protein [Hordeum vulgare subsp. vulgare];unnamed protein product [Triticum aestivum];G-type lectin S-receptor-like serine/threonine-protein kinase B120 isoform X1 [Aegilops tauschii subsp. tauschii];G-type lectin S-receptor-like serine/threonine-protein kinase B120 [Aegilops tauschii subsp. tauschii];G-type lectin S-receptor-like serine/threonine-protein kinase B120 [Aegilops tauschii s…
TRINITY_DN48706_c0_g3_i1	U1	G1	0.05	0.7497	3.90631	5e-05	0.00248402	GO:0016020;GO:0009607;GO:0016021;GO:0005516;GO:0006952;	731	CTACCTCGGCAACCCCAACCTCGTCCACGCGCAGAGCATCCTCGCCGTGCTCGGCTTCCATGGCCGTGTTCCATGTCAGCTACAGTGCCATCACCATGGCACTCGGCAGGGCCAAGATACGAGCATGGAAGGAGTGGGAGAAAGAGGCGGCGGGAAAAGATTTCGAGTTCTCCAACGATCCGACGAAATTCAGGTTTACCCACGAGACATCGTTCGTCAGGCAGCACATGAACGTCCTGAACAAGACCCCGGCCTCGTTTTACATCAGCAACTTCTTCAGGCAGTTCTTCAGGTCTGTCCGGAGGGCCGACTACTGCGCGCTGCGCCACAGTTTCGTCAATGTTCATTTGGCTCCCGGCAGCAAGTTTGATTTCCAGAAGTACATCAAGCGGTCTCTCG…	MLO-like protein [Zea mays];MLO-like protein 5 [Dichanthelium oligosanthes];hypothetical protein SETIT_7G288000v2 [Setaria italica];MLO-like protein 9 [Oryza sativa Japonica Group];MLO-like protein 9 [Panicum hallii];
TRINITY_DN48732_c0_g1_i1	U1	G1	0.05	1.95128	5.28635	5e-05	0.00248402	NA	344	TCCTCTCTTATTCCCTGGAATTACCCTTAATTGTATTCCTATTTTGCGCTGTTGCCAGTCGGTATTATTTGCCCAAACCTTTTTTTTTTTTTTGGCGATCTGTTGAATCATCTCGTCTCTGGAGCAATTGATGTTTCCAATTGCTTGAATTGGGTATGTTTACTTGCTGGATGCCAGTGGATATGAGTAGCTAAATGAATACTAGTAGTTGCTGGATGCCAGTCCATCAACCATAACATGCAACTGTATTCTTGTTAATATGATAGTAACATTACATCTTGTGAAGATAGGCACCATCTTTATCTGCAACAATATTACGGTCTCACATGCTTGCTTTTCTATG	BRASSINOSTEROID INSENSITIVE 1-associated receptor kinase 1 precursor, putative [Ricinus communis];
TRINITY_DN48788_c0_g1_i1	U1	G1	0.05	5.65632	6.82179	5e-05	0.00248402	GO:0003700;GO:0003677;GO:0006355;GO:0005634;GO:0006351;	295	CTACAGTCCGACGATCCATCGCAGAGCAAAACCACTTCACTTCAGCAAACAAAAATCATCAAGAACCCTCCATGGCCAAGGAACAGGGACACTGAGGTAGCGCTAGCTCCTACTGTATTAGATTGTGATTCGGATCAACACTCAATTCGCCATCAGAAGATGTGTCCGATCAAGGAGGAGATGGGCGAGGAGTCAGGCTCGCCGTGCAGCGGGGACTATTACTCGCCCTCGACGTCGTCGGAGCTGCAGCAGGTGCATAGTCAGAAACAGACGCCGTGGACGAAGCGGCCGGCG	C-repeat/DRE-binding factor 3 [Lolium perenne];C-repeat/DRE-binding factor 3 [Lolium perenne];C-repeat/DRE-binding factor 6 [Festuca pratensis];dehydration-responsive element binding protein 1 [Agropyron mongolicum];putative DREB1A protein [Festuca arundinacea];
TRINITY_DN48967_c0_g1_i1	U1	G1	0.05	0.703063	3.81365	5e-05	0.00248402	GO:0016887;GO:0005524;GO:0000166;GO:0015833;	700	CATCATTCAATCAAAGGAGACAGATCATTGATGCTATTCATAAATAGCTGAGCAATAGTGACAGGTCAGATTGGATATTTAGTTCTTATGACATCCACACAATATGGCAAACAAACCTAAATACGGCATGGGATCAGAAGCAGTTGTCATGTCCTAATTCTGTCTATGAGAGCTGATACATTAAAAAGGAACAAATCCTATCCTGGTCACTATGATGCACAGGGAAGATGTAGGTAACATCGTCAAACAAGTTCAGCATACCATGAACATATGATGATAATGTACAAAATTGACAGCAGCAAAGCGTATAACACCTAAAACATGCTACAAAACTGGCGCACTATATTCAGAAAGACATGGCTGTCATAATACCAACACACAGATATTAGACAACAAATA…	BnaC04g48760D [Brassica napus];
TRINITY_DN49046_c0_g2_i1	U1	G1	6.27337	23.0313	1.87628	5e-05	0.00248402	NA	547	TGAGGCTGTGCTGGTAGTGACTAAAAATCTGTTAAATCGTTTGGTTTGCAATCTATCGTCCATCTTTCTGTTCGATTCGGTTTCTGTCTTTCCATGTGCTTTTGGTCATCTGCATGTGTTGACTACAGGATTTAGTTAGGAGTTGGATTACCCCTAGGGAAGAAAAAAAAATATGGGGAGCCAGGTCAGTGTTTTGTGGATGGTCTGTTCGGTTTATTTTGTGTCCGCCTCCGCTAGTTGGCTGCAGGACTGGATCTGGTCTGGAACTTGAGCCCTCTACGGCAAAGGGTGTTTACTTTATTGGTTATGGCTCGGTGTTTATGTGATCTCGTCGAAACTTGTGAGCTGCTGATAATGGGATGGAACCAGAGAAGTTACATTATGTGTTGGGATAATTAG…	predicted protein [Hordeum vulgare subsp. vulgare];
TRINITY_DN49074_c0_g1_i1	U1	G1	0.05	4.22472	6.40078	5e-05	0.00248402	GO:0016020;GO:0000166;GO:0016021;	238	TTCTGTTTTTTTTTTTTTTTTTAATGATACGGCGACCACCGAGATCTACACGTTCAGAGTTCTACAGTCCGACGATCTCTGCCTCCTCGATCTGTGCTACGGACTACGGAGTACTGCCTCCATGGCGCCATGATGAGGCGAGCACTTTGATGAGACGATGTGAACTGCGCGCCGCGCGAGGACGAGATTGGTCGTGGAGATCGGAAGAGCACACGTCTGAACTCCAGTCACTGACCA	Uncharacterized protein TCM_021030 [Theobroma cacao];hypothetical protein F383_26485 [Gossypium arboreum];uncharacterized protein LOC17875218 [Capsella rubella];PREDICTED: uncharacterized protein LOC108488240 [Gossypium arboreum];uncharacterized protein LOC110422282 [Herrania umbratica];
TRINITY_DN49538_c0_g1_i5	U1	G1	0.05	2.47215	5.62769	5e-05	0.00248402	NA	309	TTTTTTTTTTTTTTTTTAATGATACGGCGACCACCGAGATCTACACGTTCAGAGTTCTACAGTCCGACGATCCTCTGCTTCTTCCCCCTCAAGCTGCACACGGACGCGAGAGATAGATTGATAGCTAGCTGAGCTTTGATCGGACACGTTAATGGATCACATGCACCACGGGCATGAGACGATGAGGAGGCCCTCCTCGGGCCACGAGGCGGCCCTGCGGTCCGTCCAGAAGCCGCCGTCCAAGCCGTGGCGCGCAGATCGGAAGAGCACACGTCTGAACTCCAGTCACGCCAATATCTCGTATGCCG	predicted protein [Hordeum vulgare subsp. vulgare];predicted protein [Hordeum vulgare subsp. vulgare];unnamed protein product [Triticum aestivum];hypothetical protein BRADI_4g00780v3 [Brachypodium distachyon];uncharacterized protein LOC109742483 [Aegilops tauschii subsp. tauschii];
TRINITY_DN49544_c0_g1_i1	U1	G1	0.05	1.17343	4.55266	5e-05	0.00248402	GO:0009535;GO:0009534;GO:0009543;GO:0009536;GO:0003755;GO:0042742;GO:0031977;GO:0000413;GO:0009507;GO:0016853;GO:0009579;GO:0009570;	649	AGACGTGTGCTCTTCCGATCTGGAAGTACCAATCAAGTTTATATCATATGAAAGAACCGCATACATCATGGATCGATACATACAATTCATCAGACTACAATCATCTCTACACCTCCCAAAGTTGTAAACTTCGGCGTATACAGTAGACATAGGTGTACAACATCAAGTTAGTTAAGGATGGCCTACGCCCGGGCTCGGCACGGACCCGTCAAGCTGGGCTATCGTCCCCCAACGCTTGGCGACGCCAATCTCCAGCTTGTTGACGATAGGCGTCGACGGCGGTGGCATCGGCGGAGCCATGAGTGAACCTTGAGATGGCGATGTCGTCGTCGCAGGGGCTGGATCGTCGCGTGGCGTCATCCTAGCTCTTACCACGCACGGTGACGCCGCCAAGAGGAT…	hypothetical protein SORBI_3009G076500 [Sorghum bicolor];hypothetical protein SORBI_3009G076550 [Sorghum bicolor];hypothetical protein PAHAL_3G082400 [Panicum hallii];hypothetical protein GQ55_3G078000 [Panicum hallii var. hallii];hypothetical protein SETIT_3G073600v2 [Setaria italica];
TRINITY_DN49566_c1_g1_i2	U1	G1	0.05	1.73934	5.12047	5e-05	0.00248402	GO:0016567;GO:0004842;	634	GGACCGCGCCTAGACGGACCATCTCGGAGCGCGCGCGCCGCGTGCCGGCGATGGTCGCGAGGCAGGACAGGCCGACATCCACGGCTTGCTTGTCCAGGCCGCCCTTCTCGTCGACGGGGCCGATGAGCCGGATTAGCTCGGAGACCATCTCCTCTGACTCAGCCACCGTCGCCTTGACGTCTGGCCTCGCATTACGGAGCAATGACTCGACAAGCCTGGCCGCGTCGATCCGTGCCTCCAGCGAGCTCCCTTTTCTCAGCACGCGCGCCAGGGACGCGACCGAGGACGCGGCGTCAGCGGCAAGAACGGTGGCGACACGCTTCCTGTTATCCTCTTCGATGCAGTCGGACGCGGCGACCACTGCGAGCACCCGCACGGCTGCCTCGGCGCTTGCATCGG…	U-box domain containing protein [Zea mays];U-box domain containing protein [Zea mays];U-box domain-containing protein 29 [Dichanthelium oligosanthes];U-box domain-containing protein 29 [Zea mays];U-box domain-containing protein 27 [Oryza sativa Japonica Group];
TRINITY_DN49655_c0_g2_i1	U1	G1	0.05	1.27389	4.67117	5e-05	0.00248402	GO:0055114;GO:0016491;GO:0008480;	435	TATTGAGGGTGGCTGCAACTGGACATGACAAGAAACTCTTGTTCAAGGTAATCTCAGAACTCTGACTCCAGATGTCTCTCTGAGGAACTATTGAGGCAGAGAGATAATGATCCTCTACTAGTTTTCATGCTAACAACTATTTCTTGTTAATATCTGGCTGTGTTTCTTTGTGGAAATTACAATTTAGCACATTTTCTAATGTATTCTCATAGAAAGGGCCCAGAGAAAAGAGATCACATTGCCTTTCTCTCATACCAATGCAGCTCCCGATGTTTGACCTACCAGCTGCATGCTATATAGGACTTTACTACATGTTCATCTTATGGAGGTCTGCATCTTTGCATTGCAGGTGGTTTTTACGCTGTATTTTCTGGAGATCGGAAGAGCACACGTCTGAAC…	hypothetical protein [Zea mays];Reticulon-like protein B22 [Zea mays];unnamed protein product [Coffea canephora];uncharacterized protein LOC100382184 [Zea mays];hypothetical protein SETIT_6G021600v2 [Setaria italica];
TRINITY_DN49998_c0_g1_i1	U1	G1	17.325	51.5652	1.57354	5e-05	0.00248402	NA	427	TCTCCGGCAACAGCGATGAGCCGGAAAGAGGAGGTGGAAGCTAGTGGCAGCTAGGTTTTCGTCACCGTCCGTGTTGACGCCGGGCCGAACAATATTGAAGAAGCAAATATCTTTGTTGATTAAACATACATTAACATTCAAATTCAAATAATAAACTATATAGTTGTGCCACAAATAAAATTACTACAATCCATAACAATACCAAGCACGTGCTCGTCACCACACTAAACCCGCGTATTCTCCTTGTGTTAACAAACAAAGTGCCTATCAAGCGCATGCGCCGATGCATGTGTTGTAGGTTCCGTGTTCGCGATCTTCTTGGTCTCCGAGCTCCAGCTCCTCGTCATCCTCGTCGCCGGCGGCGGCGGCGGCGTTGGCGAACCGGAGCCTGAGGCGGCC…	.
TRINITY_DN50177_c0_g1_i2	U1	G1	0.05	2.00422	5.32497	5e-05	0.00248402	GO:0003700;GO:0003677;GO:0006355;GO:0005634;GO:0006351;	353	GACGATCTCCACCGTGCTCGACTTCCTCGCGCAGCCGCTGCTCCCGGTCAAGATGGAGGACGCCGCGCCGGCGCTTCCGTCCACGGTGCTCGAGCTGCGCACCGGGCCCACCGTCCCCGCCTTCGACCTCAACGAGCCGCCCTCGCTGCTCTACGGCTCCTGATCTCCTGCGCACGAGCGAGTGCAGAGCTCTAGTGGTAGGATCATGGTACGTGCTACTGTGCTAGCTAAGTAGAGAAGTTGATTTAGGGAGGAGCAAGAGCTGGTCCGTGTGTACAAATTACACCCAGCCTCTGCAACAACGCAACACCCTAATGGCAGTACAGATACAAAAAAAAAAAAAAAAGAGAAA	putative AP2/EREBP transcription factor superfamily protein [Zea mays];Ethylene-responsive transcription factor 12 [Zea mays];Ethylene-responsive transcription factor 12 [Zea mays];ethylene-responsive transcription factor 12 [Brachypodium distachyon];ethylene-responsive transcription factor 12-like [Aegilops tauschii subsp. tauschii];
TRINITY_DN50214_c0_g3_i1	U1	G1	0.05	1.86776	5.22324	5e-05	0.00248402	GO:0016020;GO:0020037;GO:0004497;GO:0016709;GO:0005506;GO:0055114;GO:0016705;GO:0016021;GO:0044550;GO:0016491;GO:0046872;	403	CCTCTTTTTTCTTAGCTTACGGTTAGTCCAGCCTCCTATTTTTCCAGGCTCCGGTACAGATTTGAGAGGAGCAGCATTTTACGGTTTTGCCCGAACTGCGGGATCTGCTCGGATCATATTTTGTTGTTGCCAAAATAGTATAATAGATGCGCAAACCCGTATCAACAGCACTGTATATACATGCGCGCGTACAAGGTACAATAGCTCTCAAGTTTCAAGTAATAGATCACAACGGTAGAGCCATGGAAGGTAGCACTCATCTTCAAGGAGCACGAGCACTGGGCACCCAGATGGCTCGATCATGGAGACCACGGCTTAGCAACCAGACACAGGTTGGCCTTGAGACGCACGGACAGCCCATACAGCTCGCTCATGTCCAGCTTGATCGTCGGACTGTAG…	putative Cytochrome P450 71A1 [Oryza sativa Japonica Group];predicted protein [Hordeum vulgare subsp. vulgare];unnamed protein product [Triticum aestivum];hypothetical protein OsI_00985 [Oryza sativa Indica Group];cytochrome P450 71A1 [Oryza sativa Japonica Group];
TRINITY_DN50507_c0_g1_i1	U1	G1	0.05	4.43704	6.47153	5e-05	0.00248402	NA	268	CGAGGCAGCGGCGCCGGGCAGCCCGTTCCTGACGGCGCCTCCTTCGCCGACTCCGTTCGACCAACTGTCACCGGCCACGCCGCGCCTCACCGGCGCCAACCCCTTCGACCTGTTCCAGCACTTCTCCAGCGCGCCAGCAAGCCCCAGGCGCGCCGCGGCCATATACGCGCACTTCGCGGACCACAACCGCGATGGCGAAGAAGATGAGGACGACGCGGACGAGATCGGAAGAGCACACGTCTGAACTCCAGTCACCAGATCATCTCG	hypothetical protein BAE44_0022292 [Dichanthelium oligosanthes];uncharacterized protein LOC8070769 [Sorghum bicolor];uncharacterized protein LOC101766628 [Setaria italica];uncharacterized protein LOC109766361 [Aegilops tauschii subsp. tauschii];uncharacterized protein LOC112888463 [Panicum hallii];
TRINITY_DN50652_c0_g2_i4	U1	G1	22.1677	50.9042	1.19933	5e-05	0.00248402	NA	1184	GCCATTATGTGTAGTACTGATCGATGAGCTGGGGATGGCGTAGATCCATATGATTGAGCTGCTAATCAGGCATTTTAAAAAGAAGAATCGTAAACAAGTCGTGTTATTATAATATTGACTGGCACTTGTCCATCGATGCAAAGCTGTCCAATTCACCAATAGATTTTTTTTGAACAAGAATTCACCAATAGATGGAACCGATCTATTCATACACCAGAGCACACAACTGGGATAAGTCCGCAGTCAACATCACTATACAGCATATACAAATCAACATCATTTCACAGACATGGATGGCAATTTCATTGAACATGCAGTTTGTTCGGCAGTACACGAATGAATCCGAGGAATCAAATGTTTGGGAAGAAAGAAAAAATAGCAGCTTCCAAAGACGACGAG…	Rpr4901.2 [Hordeum vulgare subsp. vulgare];hypothetical protein TRIUR3_35445 [Triticum urartu];
TRINITY_DN50652_c0_g2_i9	U1	G1	32.3106	84.577	1.38826	5e-05	0.00248402	NA	1041	GCCATTATGTGTAGTACTGATCGATGAGCTGGGGATGGCGTAGATCCATATGATTGAGCTGCTAATCAGGCATTTTAAAAAGAAGAATCGTAAACAAGTCGTGTTATTATAATATTGACTGGCACTTGTCCATCGATGCAAAGCTGTCCAATTCACCAATAGATTTTTTTTGAACAAGAATTCACCAATAGATGGAACCGATCTATTCATACACCAGAGCACACAACTGGGATAAGTCCGCAGTCAACATCACTATACAGCATATACAAATCAACATCATTTCACAGACATGGATGGCAATTTCATTGAACATGCAGTTTGTTCGGCAGTACACGAATGAATCCGAGGAATCAAATGTTTGGGAAGAAAGAAAAAATAGCAGCTTCCAAAGACGACGAG…	Rpr4901.2 [Hordeum vulgare subsp. vulgare];hypothetical protein TRIUR3_35445 [Triticum urartu];hypothetical protein GQ55_8G077600 [Panicum hallii var. hallii];uncharacterized protein LOC8071576 isoform X1 [Sorghum bicolor];uncharacterized protein LOC112902965 [Panicum hallii];
TRINITY_DN50701_c0_g2_i2	U1	G1	0.05	1.39099	4.79804	5e-05	0.00248402	NA	357	CGAGATTTTCACGTGACTGGAGTTCAGACGTGTGCTCTTCCGATCTCGTGGAAATTGTTAATCTAGAGTTAATTGCATGTTTTTTGAATTTATGTGTGTGCAGGAGAGCACGAACTGGTCCTACATTTATGTGGGTTTCTGACTACCTTTGCTGATGTTAATTTTTATTTCTCTATGTGTTATGTAATTTTGCTGGAGGTAAATGTTATATTGTTCATACTTCAATTCACTTTTGTTTTGAGTATATGTTAAGTCCTTGTTGTAGATCAAGTTGAGATCGTCGGACTGTAGAACTCTGAACGTGTAGATCTCGGTGGTCGCCGTATCATTAAAAAAAAAAAAAAGAGAGTTGGGGA	Q7QWB1_GIALA (Q7QWB1) GLP_177_16498_13157;
TRINITY_DN50759_c0_g3_i1	U1	G1	0.05	0.667559	3.7389	5e-05	0.00248402	GO:0005179;GO:0010469;GO:0005576;	597	TTTTTTTTTTCCAAAATAGAAGGAAGATTTTTTTTTTTTTTTGCCGAGAAATAGATATTAAGCTCGGCTATGTGCATCAACGATTTATGCTAAATAATGTAAGAAACTTTGTGATACTAAGATAGTATATAACTTCAAACATGAAATTTATCACTAAATAAGTAAAAAAGCTCGGGTATAGAAATAAAATGAAACACGCGGAGACGAGATGTATCTCGAAGTTCGTGCTACTTTTCGTTGGAGTGTTGTGGATGTAAAATGCTTCCCAAACACCACAACAGCTCACTGTTCTCCTTCAGGGCGGTCACCAAGACTGTACAAGCTTGGAGAAATCTCCACAACTTAATTAGAGGCTTCCAACAAATTTACTGTGAGCTTTACACTACAATGACACAGCTC…	DNA polymerase zeta catalytic subunit isoform X1 [Olea europaea var. sylvestris];DNA polymerase zeta catalytic subunit isoform X2 [Olea europaea var. sylvestris];DNA polymerase zeta catalytic subunit isoform X3 [Olea europaea var. sylvestris];
TRINITY_DN50824_c0_g2_i6	U1	G1	3.5348	21.6377	2.61385	5e-05	0.00248402	GO:0051537;GO:0005737;GO:0045454;GO:0009055;GO:0015035;GO:0055114;GO:0005634;GO:0051536;GO:0046872;GO:0022900;	592	CATACGAGATATTGGCGTGACTGGAGTTCAGACGTGTGCTCTTCCGATCTCACATGGTGGCTCATCACGCGCACGATCGACCACGGGACCAGGAAGCAGAACGTTAGTATTAGCAAATCAATTACTGCAGCTGGAATGTTCAGTAGTAGTAACGCTAGCTAGCTGTCTCTGATGTTGCTTCTTCTTCATTCATTCATTTGCAGCACACCATTAAGGCAAACAGAACAAAAATTCTACAGTACTGCTAGAGCAAACCGGCGGCGGTGCAGAGATTCTGATCGGACGGCCAGCGTTTGAGCTCGCACGCCGCCTGCCGAAAACGAGAAAAGAAAATGTTGGAAGGATCCGATCGGGGCAGAGTTCAGAGCCAGAGGGCGCCGGCCTTCTTGAGGATGGGCA…	predicted protein [Hordeum vulgare subsp. vulgare];unnamed protein product [Triticum aestivum];hypothetical protein OsI_20984 [Oryza sativa Indica Group];monothiol glutaredoxin-S5 [Sorghum bicolor];monothiol glutaredoxin-S9 [Oryza sativa Japonica Group];
TRINITY_DN51049_c0_g5_i1	U1	G1	0.05	10.9922	7.78034	5e-05	0.00248402	NA	224	GGTTAAGGGAACGGAACCCACCGGAGCCGTAGCGAAAGCGAGTCTTCATAGGGCGATTGTCCGCCGTCGCCTACGACCGCGCCGCATACCGCATGCGCGGCTCCCGCGCGCTCCTCAACTTCCCGCTCCGCATCGGCTCCGAGATCGCCGCGGCGGCCGCGGCCGCCGCAGTCGTGGGAGACAAGCGTCCGTGCCCGCAGCCGGCGAGCTCCGACTCCTCTTC	ethylene-responsive factor [Thinopyrum intermedium];ethylene-responsive factor 5 [Agropyron mongolicum];predicted protein [Hordeum vulgare subsp. vulgare];ethylene-responsive transcription factor 1 [Brachypodium distachyon];ethylene-responsive transcription factor 2-like [Aegilops tauschii subsp. tauschii];
TRINITY_DN51146_c0_g2_i1	U1	G1	3.53697	30.8218	3.12337	5e-05	0.00248402	GO:0000981;GO:0030154;GO:0001135;GO:0003677;GO:0006357;GO:0043565;GO:0005634;GO:0044212;	660	TTTCAAGCAGAAGACGGCATACGAGATCGTGATGTGACTGGAGTTCAGACGTGTGCTCTTCCGATCTGATCGGGATTTTCTTGCGATTTTGGCACGTAGATCGTCGGCGGAGCAGCCAAATTTCAACATCGCCGGTCCCCATCGAATCATTCCTGTACAGCCTCGGGCGGGGCATCGGTAATCAACATTTCGGGTTCTCTTCTTTCCATTTCCCCATTTCCGAACTTGAGCACTGCTCTGCTCTGTTTCAGAGCCGAAGAATAAAACAAACTCACAGACGACAGAAAACGACTAGCTCGGCGCTACTACACAGGGATCATCTACTAGCCAGCGTTGCGGTGCCGGTGGTGCGATGCGGCGCCGCGTTTGCGGCCACTTTGCATTTGCACCGGCGATTCT…	MYB transcription factor TaMYB1 [Triticum aestivum];predicted protein [Hordeum vulgare subsp. vulgare];transcription factor MYB44 [Sorghum bicolor];transcription factor MYB44-like [Aegilops tauschii subsp. tauschii];transcription factor MYB44-like [Brachypodium distachyon];
TRINITY_DN51831_c0_g2_i3	U1	G1	0.05	0.99051	4.30817	5e-05	0.00248402	NA	591	GGAGATAGATAAGATCGGCATGATCTTTATAGTTTAGATCATATCGTGTACATCAAGACTGAAACAACTAACTACCATATCTCCTAACACATGATATACACACGTATTGTGTTTAACAGTCTGGCCAGGGCCCAGCCGTCCAGGGCTATATGTATATATAAGTTTCAACATGGCACAATGGCAGTGGGAGTAGGTATATACGTACACCAGCCCTGTGCCGGCGAGGGCCCAGGGCGCTTTGTCACTTCTCACAATCTAGAGCAAGCTACTAGCCACGAATCAACCATCCCAGCTGAAAGGTGCGCAAATTTGAAGCGAAAATTGACCGAGAAAGATTGGAGGTCAGCCAAGCACGCATCATGATGCATTAACTAGAAGATGCAAGGAAAAAACTTCATT…	Q8ZTK9_PYRAE (Q8ZTK9) Hypothetical protein PAE3205;Q7QZC8_GIALA (Q7QZC8) GLP_43_54366_55577;
TRINITY_DN52155_c0_g2_i1	U1	G1	0.05	1.37004	4.77615	5e-05	0.00248402	GO:0008150;GO:0003674;GO:0005886;GO:0005575;GO:0090313;	456	TTTTTATTTTTTTTTTTTTTTAATGATACGGCGACCACCGAGATCTACACGTTCAGAGTTCTACAGTCCGACGATCAATGCCAATGTGGCCTGTGACCTTCTCTGTCAGATGAGAATCATTGCTTTGCTTGGGACGGGAGGTCGCGCTTCTTATTTTGCTCGCGTCGATTGCAGATTATATTTTGTGTGTTTTAGTAGGAAGGACGCAATAGAGTCGAACGGTGGAAGACTGATGTTCCGTGTTCATCTGATTCGGGGCCAAAACAGAAAACTCAGTTGCGCCATTCATCAAGTTGTACACGTAATGTTGTTCTTGTCTTTCCATAATTGCGAGATCATCACTTGTTGGATCTTTGTACTTGCAACAGCTTGGCCTGCTGTTAGAACCTATAACTGCGT…	Protein PHYLLO, chloroplastic [Glycine soja];hypothetical protein GLYMA_15G276800 [Glycine max];protein PHYLLO, chloroplastic isoform X2 [Glycine max];WAT1-related protein At4g30420-like isoform X1 [Asparagus officinalis];WAT1-related protein At4g30420-like isoform X2 [Asparagus officinalis];
TRINITY_DN52179_c0_g1_i1	U1	G1	0.05	4.74047	6.56696	5e-05	0.00248402	GO:0003700;GO:0003677;GO:0006355;GO:0005634;GO:0006351;	250	GTGACTGGAGTTCAGACGTGTGCTCTTCCGATCTGGACTTCCAGCTCGAACGGAGAATCCTCGGCCCGCGAAGAAGACGACACGTCATCGGTGAGGGGGGAGGAGGGCGTGGACGACGACGTGCCAGACAGCGCGTCCTCCTCGCGCCGCAGGAAGTCCTCGACGGCATCGGTGACGGCCTGGCGCACCTCATCGAGGCTGTGGTAAGAGGCCGGCACAGCGAGCAGCTCGGCGGAGTCGGCGAAGTTG	C-repeat/DRE-binding factor 6 [Festuca pratensis];CBFIIIa-6, partial [Secale cereale];Cbf6, partial [Secale cereale];dehydration-responsive element binding protein 1 [Agropyron mongolicum];putative DREB1A protein [Festuca arundinacea];
TRINITY_DN52278_c0_g1_i3	U1	G1	0.05	1.35951	4.76501	5e-05	0.00248402	GO:0000981;GO:0030154;GO:0001135;GO:0003677;GO:0006357;GO:0043565;GO:0005634;GO:0044212;	380	AGAAGACGGCATACGAGATCACTGTGTGACTGGAGTTCAGACGTGTGCTCTTCCGATCTGCCTCGGCTTAGCCTAGCTTTGCCCACTTCTTCCTCTGTTTTTCTTTCTCACATTGCTAATTTCAGTTCCGGTTCTAAAGAATGAAGCAAAATGCTACTCCGGTGAGCAGATCGCGACTGTCCTAGATTGGTTACTGCATCACTCCCTCCACCACCTGTGGCATAGACAGGTCAGCGCCGCACCCTACACCCGCCATGTACCGGCGCACCTCGTCGCGAATCATTTCCTGCATCGCCGCCGCGAACGCGGGGCTGAAGTTGTAGGACGACGTCGCCGGCGCGGCGGTTGGCGGCGGCGACGGAGAGGCAGTTGGTTGGTG	predicted protein [Hordeum vulgare subsp. vulgare];Transcription factor MYB44 [Triticum urartu];transcription factor MYB44-like [Aegilops tauschii subsp. tauschii];transcription factor MYB44-like [Aegilops tauschii subsp. tauschii];transcription factor MYB44-like [Aegilops tauschii subsp. tauschii];
TRINITY_DN52310_c0_g1_i2	U1	G1	0.05	0.769054	3.94308	5e-05	0.00248402	GO:0009738;GO:0009788;GO:0003700;GO:0009938;GO:0009737;GO:0003677;GO:0006355;GO:0009739;GO:0045893;GO:0043565;GO:0009740;GO:0005634;GO:0006351;GO:0009753;	564	GATCCAAGGATCGCCTCATCTTCCTCTTCTCCCTCTCGCTCTCGCCGTAGGTACACGCCGGACGCACGACCGCCGTTAAGCCGTAACACGCACGCGCGCGCGCGCAATTCTGGTCTCCGAGCCAAGCCGTTGTACTCCTCCGATGACTACCTCGTCGTCAGGGAGCGTCGAGACGTCGGCCAACTCGAGGCCCGGCTCCTTCTCCTTCTCGAATGCGAATGCGAGCTTCACGGACATGCTGGGGAGCTCCGCCACTGCGACCGGCGGCGGCAGCGCGTCCGGGTACAAGTCCCTGACGCCGCCTTCCCTGCCGCTCTCGCCGTCCCTGATGTCGCCGTCGTCCTACTTCAACATGCCAGCCGGCATGAACCTCGCCGACTTCCTCGACTCGCCCGTGCT…	WRKY27 transcription factor [Triticum aestivum];WRKY transcription factor, partial [Triticum aestivum];predicted protein [Hordeum vulgare subsp. vulgare];WRKY transcription factor WRKY24 [Brachypodium distachyon];WRKY transcription factor WRKY24-like [Aegilops tauschii subsp. tauschii];
TRINITY_DN52407_c0_g1_i4	U1	G1	0.05	6.90312	7.10918	5e-05	0.00248402	NA	273	TTTTTTTTTTTTTCAAGCAGAAGACGGCATACGAGATTGGTCAGTGACTGGAGTTCAGACGTGTGCTCTTCCGATCTTCCCACAGATGCATCGGCGGTTGCTGGAAAAACGAGGTCGCCCTCGAGTTCTCTCTGAACACTGTAGCAGGGGAAGGACCGAAGAACGTAAAAGAGAAGTGAACTACAGACTAGGGAGAGAGTATTAGATCGTCGGACTGTAGAACTCTGAACGTGTAGATCTCGGTGGTCGCCGTATCATTAAAAAAAAAAAAA	Receptor-like serine/threonine-protein kinase SD1-7 [Dichanthelium oligosanthes];PREDICTED: uncharacterized protein LOC108202603 [Daucus carota subsp. sativus];PREDICTED: auxin-binding protein ABP20-like [Juglans regia];
TRINITY_DN52575_c0_g1_i1	U1	G1	0.05	1.28344	4.68194	5e-05	0.00248402	NA	517	CAGACGTGTGCTCTTCCGATCTCGAGATTATACAGTAGCAGCTAGGAGCACATGTCCCTTGTAGATGGCCAAGTGACCCCTTTTCATGACTCTTCAATACCTAGTATGGACTTACCGTCATTTACTCAACTAGTGAACCATAACAAAATTAGCTCTGCTTTGCCATAATACTGAAGGGAGGAATAAGGAGCAACAGGCATGCATTCATATACTGTTTCTACAACAGTGCATATGTTTTAGTGGAGAACAGCAATGTCTTTTTTGTGCCCAGATACTTTCACATAATTGATTAGTTCAAATAAGGAACAAGTATCTCCACAGAAGCAAATCAAAACATTGACCGACACGGGATGGATCCCTCCCTTGGCCAGACACATTAATGATGGGACCAAAGATGGG…	.
TRINITY_DN52622_c0_g1_i2	U1	G1	2.47466	9.85737	1.99397	5e-05	0.00248402	GO:0016020;GO:0016021;GO:0016757;	694	TCAGACGTGTGCTCTTCCGATCTCCTCCGCCGCCGCCGCCGCCGCCGCCGGAGGCGGCGAGGACACGAGCTGGAACGACTGGCTCGCCGAGTGCATGCGGACGTCGCCGCGCGCGAAGCACATGTCCGCGCGGGTCGACGTGCGGTCGCAGCACAGGGTGTCGTTGCCCGTGACCCCGGAGCACGGCGAGCGCTGCTTCTGCGTGGCCGCCGCCGCCGCATCCCCGATGCGCGCGAAGGAGAAGAAGTCGCCTGGAGCCGCCAGGAGCGTCACCAACCCGAAAAAGCAGATGAGGAGCAAGCCAAAGAATCCGCGCAGGCTGATCGTCCTGGACTTGGGAGTCTTGCCGTTCTTGCCGCCACCAGCACCGCCGCCGCCGCTGCCGTAGTCATGGTAGTA…	uncharacterized protein LOC103633517 [Zea mays];hypothetical protein GQ55_2G460000 [Panicum hallii var. hallii];uncharacterized protein LOC100829143 [Brachypodium distachyon];uncharacterized protein LOC109773191 [Aegilops tauschii subsp. tauschii];uncharacterized protein LOC112882860 [Panicum hallii];
TRINITY_DN52706_c0_g1_i3	U1	G1	0.05	2.3575	5.55919	5e-05	0.00248402	GO:0016020;GO:0016740;GO:0016021;GO:0016757;	319	AGAAGACGGCATACGAGATGGCCACGTGACTGGAGTTCAGACGTGTGCTCTTCCGATCTCAGCAGCTTCCGCGGGTGCCGCCGCGAGATGATCATCATCCTCGGCTTCTTCCCGCTCCCGTCCACCACCCGCACCGGCGCGGCGCGGGGCAGCGCGAAGACGGTGCGCAGGAACTTGGTGAACTCCGGCATGGAGTGCCCCGTCGGCTCCTTCTCCGGGTCGATGCTGAACTCCTTGTGCATCCGGATGCCCACCACGGCGCCCGGGAAGCACCGGATTTGGTCGTCCTTGTCCATGTCCACCACCTCGTAGCGCGAC	predicted protein [Hordeum vulgare subsp. vulgare];glycosyltransferase, HGA-like, putative,expressed [Triticum aestivum];unnamed protein product [Triticum aestivum];putative glycosyltransferase AGO61 [Triticum urartu];uncharacterized protein LOC109738618 [Aegilops tauschii subsp. tauschii];
TRINITY_DN52776_c0_g2_i2	U1	G1	0.05	0.808959	4.01607	5e-05	0.00248402	GO:0016020;GO:0015179;GO:0005887;GO:0015297;GO:1902475;GO:0006865;GO:0016021;GO:0055085;GO:0022857;	656	AGTTCTATTAATTGCTTCTTTGGCGCTCATTTCTATTCATTTCAGCTAAGAGTGTTTTCAATCAGAAGTGGAGAAGAAAAGGCAGCTTCATGGGTCGGTCGGCCCTACCTATCTCTAGTTTCTTCTAGTATATAAGATGGATACAATTCTCTACAGCCTCGACCAGAGGATACAACAGACACAGACACACACACAGCCAACGGAAAAGAATTTCTTTGATCGACAAGAGCTGCCAACTCTCAGACCTTGACACTGCCATTGCCATCGCCGTTGTGATCGACCTGCTCGTCGATGTTCCTGACGGGGCCCTTGAACCACTTCCTGGCGTCGACGACCCACCACAGCATGATGAGCCCCAGGACGACGCCGAGCGCGATGGGCGCGTAGTTGAAGGTGTCC…	predicted protein [Hordeum vulgare subsp. vulgare];Uncharacterized amino-acid permease C15C4.04c [Triticum urartu];Amino-acid permease BAT1-like protein [Dichanthelium oligosanthes];amino-acid permease BAT1 homolog [Sorghum bicolor];amino-acid permease BAT1-like [Aegilops tauschii subsp. tauschii];
TRINITY_DN53196_c0_g1_i1	U1	G1	0.05	1.85581	5.21398	5e-05	0.00248402	GO:0016020;GO:0016021;	441	CAGAAGACGGCATACGAGATTGGTCAGTGACTGGAGTTCAGACGTGTGCTCTTCCGATCTCGCTGCGCTCCTGCTTCTGCTCCTCCAGCGCCGGCGCAGGCGCCGTCCGCATTCGCCAGTGGTGGGCTGTGCTTCCCCTAGTCGCTCTCCTCTCCATCTTCTAAGTTGGGCCAGAATTGTATCACGCGTCTTGTTCCTCCGGTGGAATGGCACCAGGAATGCCGAAATTGAGAGACAGATTATTGAGCCGCTGATCGCCAAGCAGCTGTAAAGGTGCCCGATTTGATCGGTTGAAGACTCGAGGGGATCGAACAGAGGAGTCCTAGCCTGAAGCAGTGGACCGAAGAAGCGGGATGCTAGCTTGCTGGAAGGGCGGCCGGGATCGTCGGACTGTAGAAC…	Q8XPS5_RALSO (Q8XPS5) HYPOTHETICAL TRANSMEMBRANE PROTEIN;Q75BK8_ASHGO (Q75BK8) ACR263Cp;
TRINITY_DN53217_c0_g1_i1	U1	G1	0.05	3.14808	5.9764	5e-05	0.00248402	GO:0016020;GO:0016324;GO:0017147;GO:0016791;GO:0090090;GO:0016787;GO:0004721;GO:0043197;GO:0007411;GO:0032835;GO:0050807;GO:0003105;GO:0098982;GO:0099061;GO:0036060;GO:0007399;GO:0030032;GO:0035335;GO:0003093;GO:0006470;GO:0016021;GO:0002548;GO:0016311;GO:0016328;GO:0005886;GO:0000902;GO:0004725;GO:0042803;GO:0098978;GO:0072112;	310	AGCTTGGACTAATTAATCTGAGTGCAGTATTGCAACTCTACCCGTACAGCTGTGCTCTGAATCTTGAGTGCAAAGGATATTCATGCCAAAGTAGTTTTTGTATAAAGATCCGTGAAGAAGTTTATAGAGATCTGACCAATGATACCTATAATGGCAACAATGGATACACAATGCATTTTTTGTGAAGAATCTTTTTGACTGTTAGGTCTTCATCTTCAAATCCAGAAGAACTTAAGAATGACACTATGATCGTCGGACTGTAGAACTCTGAACGTGTAGATCTCGGTGGTCGCCGTATCATTAAAAAAA	Q62797_RAT (Q62797) Protein tyrosine phosphatase BK precursor (EC 3.1.3.48) (PTP-BK) (Protein tyrosine phosphatase D30);Q7TSY7_MOUSE (Q7TSY7) Protein tyrosine phosphatase, receptor type, O;Q9ERM5_MOUSE (Q9ERM5) Protein tyrosine phosphatase BK;Q59ET2_HUMAN (Q59ET2) Receptor-type protein tyrosine phosphatase O isoform a variant (Fragment);Q28613_RABIT (Q28613) Glomerular epithelial protein 1 precur…
TRINITY_DN53266_c0_g2_i2	U1	G1	49.7727	114.591	1.20307	5e-05	0.00248402	GO:0016310;GO:0004672;GO:0016301;GO:0006468;GO:0005524;GO:0005509;	463	CGCATAGACTATGGAGAATTTGTTGCCATGATGACCAAAGGCAATATGGGGGTGGGGCGAAGAACAATGAGAAACAGCCTGAATATCAGCATGAGGGACGCACCTGGTGCAATCTAGACTTCCACGATGTACAGCTTGTGGCTTTAGCTTCTTCCTGCCTTCCGGCTCTACGAAACCTTCCTGCAATTTTTGAATGTTGTCAGTGTCTGTGTGGATGTGTGTTTCTGGGGATTCTGATTTAGCTCGTCAATTGATTGGATGAAATGCATACTAAGCTGGGTTGATATGATCTCACACGTTGCTACTGCTTAATCCCTGCAATTGTTCAGTGAATTACCTTGCACTATACATCTACCTGGAATCGTTAACTTTTGAAATGCCTTATCCCAATGCAATGTG…	predicted protein [Hordeum vulgare subsp. vulgare];predicted protein [Hordeum vulgare subsp. vulgare];Calcium-dependent protein kinase 5 [Triticum urartu];unnamed protein product [Triticum aestivum];calcium-dependent protein kinase 13 [Aegilops tauschii subsp. tauschii];
TRINITY_DN53469_c1_g1_i1	U1	G1	0.05	1.38035	4.78696	5e-05	0.00248402	GO:0016020;GO:0005783;GO:0016787;GO:0015031;GO:0005789;GO:0016021;GO:0016788;	360	AAAAAAATCATTATTTATGTGGAGTTCTCAACCATCTCACCCGAAATCCCATCGAAAAGTATGAACTGGGTTCTGTTGAAGAAGTCATATTCGGTTTTGTCTTGCAAGATGTCATGGTCCTCATATTCTCTTTACAGAATATATTTGAAGATGGAGATACGGATTCTTGTGCTAGAACAAATGTGGCACCACACCATTGGGCCCACCATGTGAACATGTAGTATGTGAAGAAGCATGTGGACCTTTTATGCAAGCAGTGCGCATTTAAAATGAATTGGCAACGCGGCTATCCTTTTCTTTCAAAATGTAGTATCATTGTATAGTAGATCATGATAATTTTAACACCACATCTTGCAGAT	putative xyloglucan glycosyltransferase 8 [Apostasia shenzhenica];
TRINITY_DN53568_c0_g1_i2	U1	G1	0.05	2.56159	5.67897	5e-05	0.00248402	GO:0020037;GO:0006979;GO:0098869;GO:0042744;GO:0055114;GO:0005576;GO:0016491;GO:0046872;GO:0004601;	649	AGCCTGGCGTCGCAGCTCGCCTCGTTCGCGGCCAAGGGGCTCTCGGCGCGGGACATGACGGCGCTCTCCGGTGCGCACACGGTCGGGCGCGCGCGCTGCCAGACGTTCCGCGGCCGCGTCAACGGTGGGGACACCAACGTCAACGTGACGTTCGCGGCGGAGCTCCAGCAAGGGTGCCCCGCTGCCAATGGCGTCGGGGACAGCAGCCTCGCGCCGTTGGACGCGGAGACGCCGGACGTGTTCGACAACGGGTACTTCCGTGGCCTCGCGCAGCAGCGCGGGCTGCTGCACTCTGACCAGGAGCTGTTCAGCGGCGGGTCGCAGGACGCGCTGGTGCGCAAATACGGTGGCAACGCCGGCATGTTCGCGAACGACTTCGCCAGGGCCATGGTCAAGATG…	hypothetical protein OsI_06497 [Oryza sativa Indica Group];hypothetical protein OsJ_06023 [Oryza sativa Japonica Group];peroxidase P7 [Brachypodium distachyon];peroxidase P7 [Oryza sativa Japonica Group];peroxidase P7 [Oryza sativa Japonica Group];
TRINITY_DN53689_c0_g1_i1	U1	G1	0.05	2.71343	5.76205	5e-05	0.00248402	GO:0008168;GO:0004851;GO:0032259;GO:0008152;GO:0019354;GO:0016740;GO:0055114;	292	CTTACTAGTCAAATTGCACAAACGGTTTCGGAAGAAAACACTTCTCTTTCCACACAAAAAACAATAGGGAAGAACCACAGTACCGAAATAAGCAAGTAAAATAATTTCTGGCGTGTTCGGCCAGGTGGTGTGTTCTGGCAAATGTGCCACAGAATTGTAATGTGACCACTGGTTTATGGACAGCCAATAATTCCTCAAAAATTCTTACAGCATATAAAAGATCGTCGGACTGTAGAACTCTGAACGTGTAGATCTCGGTGGTCGCCGTATCATTAAAAAAAAAAAAAAAAA	Beta-glucosidase 43, partial [Capsicum baccatum];Beta-glucosidase 43, partial [Capsicum chinense];hypothetical protein CTI12_AA461120 [Artemisia annua];hypothetical protein CTI12_AA461130 [Artemisia annua];hypothetical protein CTI12_AA407020 [Artemisia annua];
TRINITY_DN53828_c0_g2_i3	U1	G1	0.05	1.17625	4.55612	5e-05	0.00248402	NA	444	GTTCTACAGTCCGACGATCCGTAGAATGCAACGATTGCAGCTTGTATTGTGGTCGCGCCTGTCGTGATGTGCGTCAAGGTAGCTGCAGCAGCATCTGCGACCAAGTACCTGGTCTATGCGTGTTATGCGCCACCGTGGTCGGTGCTGAGTGCTACAATCAGTGTGTCGTCCTTTGCAGATCAGGTTGTTTGGCTTGAACCGGATGCGTCAAGCGTGGGTGATAAAGTGACAGATGCGTGTGCTCGCATCGAATTGCTTTTATCGTATAAATAAGTGATTGTAGGCCATGCGGCATGCATGTAAACACATACCGCTCAATTATTTCCACTTGTTTCAGCCATGGTGAAGTTGTAGTTTCCGCTTGTTTATCAATGTATTGTCATACGATCCATTCATGTA…	hypothetical protein TRIUR3_35001 [Triticum urartu];hypothetical protein BRADI_3g17500v3 [Brachypodium distachyon];
TRINITY_DN53837_c0_g1_i3	U1	G1	0.05	0.731005	3.86988	5e-05	0.00248402	NA	607	TTACAGCAGGCTTAAAGTGACCTAGAACTTGTGGAGATAAGATTTTGGTAAATATTCTTAACAGGTTATTTCGGACTTGCGGGTTGCTTAAAATTTGAGTTAGTGCCAAATAGAAGCATCTTACTTAATGGGTTTCCAGGCTCAGCCACTCACTTATCTGAGAATGGAGCAGTTCAGGTGTTCATATGTTCATGAACAGTGGCCTTTAGGGATGTTAGCCTTCAAGAGTCCATATGCCTGAGATGGTTCGTTAATGTCCTACCAGAGATGGCATCAATTTGGCAAGGGTAAGATGCATTGTATTCTTGCAACCTTCTGTTGTTCTGCACTTCTGCTATACTGCAACTGCAAAATAGAAGATAGTTCTTGTTTTCTAGATATACATGTAACTTTTTTTTG…	Q5N0N7_SYNP6 (Q5N0N7) ABC-2 type transport system permease protein;
TRINITY_DN53911_c0_g1_i2	U1	G1	0.05	2.5222	5.65661	5e-05	0.00248402	GO:0016020;GO:0016132;GO:0031410;GO:0016125;GO:0020037;GO:0007275;GO:0004497;GO:0005506;GO:0055114;GO:0016705;GO:0016021;GO:0016491;GO:0030659;GO:0010268;GO:0046872;	432	CACCGAGATCTACACGTTCAGAGTTCTACAGTCCGACGATCTAGACATCATGATCGAGGAGCTGAGAAAGGAGAACCCCGTCCTGACGGAGGCCGTGGCGCTGGACCTCATGTTCGTGCTCCTCTTCGCGAGCTTCGAGACGACGGCCTTGGCCCTCACGCTAGGCATCAAGCTCCTCACTGACAACCCAAGGGTGCTTGAGGCGTTAACGGAGGAACACGAGGCGATTGTCAGGAACAGGAAGGACCCAGATGCTGGCCTCACATGGGCAGAGTACAAGTCCATGACCTTCACCTCTCAGGTCACGTTGGAGATAGCAAGGATAGCCAACATCGTGCCAGGTATTTTTCGGAAGGCGTTGCAAGACATTGAATTCAAAGGCTACACTATTCCAGCAGG…	predicted protein [Hordeum vulgare subsp. vulgare];hypothetical protein BRADI_3g51550v3 [Brachypodium distachyon];cytochrome P450 87A3 isoform X1 [Brachypodium distachyon];cytochrome P450 87A3-like [Aegilops tauschii subsp. tauschii];cytochrome P450 87A3 isoform X2 [Brachypodium distachyon];
TRINITY_DN54150_c0_g1_i1	U1	G1	0.05	1.4085	4.81609	5e-05	0.00248402	GO:0016567;GO:0004842;	459	GGACACGCGCTGCATCTTCTTCACGATAACCGGCACGGCCAGCGCCTGCGCGTAGGCCGCGTCGCGGCCCTTCGCTGTGAGTAGCAGGCTGTCCAGCAAGGCCAGCGCCTTCTCCGTCGTGCCCCTATCGGCGTCCACCAGTAGTTCGAGGAGGAGCTGCACCGTGCCGAGGTCGACGAGGAGGGACGCGACGAGCTCGCTGTGCGCGACGAGGTAGTAGGCGGTCACCAGCGCCGCCTTGGTAGCCTGCGGTGAGACGGGCTTCTTCAAGAGCTTCACGAGAGCGGAGTATATGCCGTTTGTCTTGGACATCGCCTCGAGGCACTGGCTGTCGGAAGACGATGCGATCTCGCGGAGAACGACGACGGCGCTGACCCGCGCCGGGAGCTCGCCGTGGGA…	CMPG [Dasypyrum villosum];predicted protein [Hordeum vulgare subsp. vulgare];U-box domain-containing protein 21 [Dichanthelium oligosanthes];hypothetical protein GQ55_1G378400 [Panicum hallii var. hallii];U-box domain-containing protein 21-like [Aegilops tauschii subsp. tauschii];
TRINITY_DN54592_c0_g1_i2	U1	G1	0.05	4.28805	6.42225	5e-05	0.00248402	NA	270	CTTCCTGAAATAATAATGAAAGCTCTTGTTACAGAAAGACAAAATTGTGTTGGAAACTTGGAATAAGCAACAAGAGAGTGCCAGTCAGAAGAAAAGAAGGTATGACATGGCAGATGCTTATTTTTAATTGGACAGTTAATCATGAACCTAAAGAGTAGTCAGACATTATTATTATTTTCTGAAAAAGAAAGAAATCATTATCAAAATCCTCCTGCAGACCCATTGCTTGGAGGGTTTAGTTAATTTCTTCCCTTATCTTGGTTTCAACG	.
TRINITY_DN54627_c0_g2_i1	U1	G1	0.05	0.960136	4.26324	5e-05	0.00248402	GO:0003676;	691	ACGTGTGCTCTTCCGATCTTGTTATTTAAACATGAGTATTACAATCTCTAATGATGAAACTAAAAATCTCATCCAGCCCAGAACCAACCAAACGGCAGTTCTATCAGAAGTTATGTACTTAAGTGACCTAGAGAATTACCAGCCTTATTCTGGGATCTTGAGATCTTTACAATCCTAATTAATTTAGTGATCAGATTGAGCATGGACTTAATTGTAGAGATCAAATGTCCAAGTTCAGAGCTATCCTTCTGCTGACTAGCGACCATCTGCACCACAAATGCTCTCGACGATGATCGGATCCCTGCTCCACTGAAGCGCCAAAGCAAACCCCTCCATACATGCACAAACCTCCGCTTCCAACGCTCCGATTGAGGAATCAGCAAATAAGATGATACGCGC…	Protein kinase domain containing protein, expressed [Oryza sativa Japonica Group];Os07g0417700 [Oryza sativa Japonica Group];OSJNBa0006A01.25 [Oryza sativa Japonica Group];hypothetical protein OsI_06781 [Oryza sativa Indica Group];hypothetical protein OsJ_16008 [Oryza sativa Japonica Group];
TRINITY_DN54641_c0_g1_i3	U1	G1	0.05	1.5089	4.91543	5e-05	0.00248402	NA	512	AGGGCCAGGCCGTTCCCGTTCGCCACCGCCGCAGACGCCGGCGAGCAGAGCAAGGTGGAGGTGGCCTAAGGCGCGCCGCCGACCGGGTGCGCACCCTTGTGCTCCTGCCGTCCTGCGGGACGCGGGACCATTTTTGTTTGTGAAATTTCTAGGAGTAGTATATCTAGCAGAGAAGATACTCGATCGGCGGTTGACGTCGTGAGATCTGTGATTGTGAGAGCGAATGAAGTTTTTGCTAGCATCTTCTTCCAGTTTTTACATGTCTGGTGTAGCGAACTCTCTATTTTTATCTGAACAGCATCAACAGCATGAGTACATACGAGTTGTACTCTAAAGTGTCCCCGGTGTTAGAGTATATTGCGGTTTAGATATATTTGGTAGTTTTAGATTGTAATCTAG…	.
TRINITY_DN54698_c0_g1_i3	U1	G1	0.05	2.63742	5.72106	5e-05	0.00248402	NA	674	TGTTTTTTTTTTTTCAAGCAGAAGACGGCATACGAGATTGGTCAGTGACTGGAGTTCAGACGTGTGCTCTTCCGATCTGCAACCGTATGATATGATATCCTCTAAAGCGGTGTCAAATTTATTGGCCTGCAAAGGAATCAAGAAATTTGTTCAAGTAAATCTTTAGCTACGATGTTAGTTACCACGGCCGGATAAAAGAAACCATGTTTCGTGCAATGTATTTCTGCATGCACATGCACCGGCCGGGTTGCAATGCATGTTCATCAATGTTCCCAGAGCTGCAACGGCTCCCCGAGGAAGAGATCGTCGTCGACGAAGTCATCGCACGGCGAGCCGCAGTACGACGGCGGCTCCGGCAGCGTAGTGAACGCGAATTCTAGAAGAGCATCCGGCACGTCG…	Ethylene-responsive transcription factor ERF038 [Dichanthelium oligosanthes];Dehydration-responsive element-binding protein 3 [Zea mays];ethylene-responsive transcription factor ERF039 [Brachypodium distachyon];PREDICTED: ethylene-responsive transcription factor ERF034-like [Oryza brachyantha];ethylene-responsive transcription factor ERF039-like [Aegilops tauschii subsp. tauschii];
TRINITY_DN54718_c0_g1_i2	U1	G1	2.00085	12.6961	2.6657	5e-05	0.00248402	NA	563	TTTTTTTTTTTTCAAGCAGAAGACGGCATACGAGATCACTGTGTGACTGGAGTTCAGACGTGTGCTCTTCCGATCTTATGACGTGCGTCAGAATTAAAGAAAAGACACATTTATTTTTTGAAAATAACATGTGATCAAATTAGGCGCGGCGACTTGACCAGCGGCAGCGGTACTATAGTACAAGTAGATGCATGCATGGGTGGTGGTGGTTGCACTCCCCAACTTTGCTTCCCACACAAGCTAAGCTAGCCGATGGAGGCCGGCCAATCAATCTAGAAGAAGAATCAAGTTGCTAGCTGCGCATGCGATACACATCACCGGCCGAAAGCTAAAACTATTTACATGCCTTCCATTTTCCACATGCATCTAAACTGAACCTGCAAAGTAGTGTGTGGCTAC…	PREDICTED: uncharacterized protein LOC105801280 [Gossypium raimondii];
TRINITY_DN54841_c0_g2_i2	U1	G1	0.05	6.15865	6.94454	5e-05	0.00248402	NA	228	TTTTAATGATACGGCGACCACCGAGATCTACACGTTCAGAGTTCTACAGTCCGACGATCTGCCTGGCACTTTGAGCTTGAGTCGCTGTTCTACTTTTATGCTTTTGCTTGTTGATGAGACCATTATTCATCATTAAACCTACTATGCAAGATTACAAGTTATTGCACCATTTTTTGCCATTTAACATTTGGTGCATGAATCGAGTACCTAGATCGGAAGAGCACACG	uncharacterized protein LOC110943648 [Helianthus annuus];
TRINITY_DN54931_c0_g1_i1	U1	G1	131.482	311.933	1.24637	5e-05	0.00248402	NA	363	GCATCTACTGCTGTTCTTTGACCAGCATAAGGTGATGCTTTTCTTAAGCTTTTGAATCCACAAGTACCCGCAGAGGACCAGAAAACCACCCGACCTGAGCTGGGCGCGGATGTGGCCGTGCAGCCTGCCGATGTCGTTGGTGGAGCCGGGCAGCACGCCGCTCTTGGCGCGGTAGGTGGCGAGCCCGCGCAGGATGACGAGCTCGTCGTCGGGGCTCCAGAGCCGGGCCGGGCGCTTCTCGGAGGAGGGTGGTGGTGGGGGCGCGGGCGCGGGCACGGCGGGATCGTCGGACTGTAGAACTCTGAACGTGTAGATCTCGGTGGTCGCCGTATCATTAAAAAAAAAAAAAATAAGAGCAAGAG	predicted protein [Hordeum vulgare subsp. vulgare];GLABROUS1 enhancer-binding protein-like [Zea mays];STOREKEEPER protein [Zea mays];STOREKEEPER protein [Brachypodium distachyon];STOREKEEPER protein-like [Aegilops tauschii subsp. tauschii];
TRINITY_DN54978_c0_g1_i2	U1	G1	0.05	6.63516	7.05206	5e-05	0.00248402	NA	232	TTTTTAATGATACGGCGACCACCGAGATCTACACGTTCAGAGTTCTACAGTCCGACGATCGGCTTAATTGGCTGGGTCGCGGTTCCGGCACTGTTACTTTGAAAAAATTAGAGTGCTCAAAGCAAGCTTATGCTCTGAATACATTAGCATGGAATAACGCGATAGGAGTCTGGTCCAGATCGGAAGAGCACACGTCTGAACTCCAGTCACTTAGGCATCTCGTATGCCGTC	hypothetical protein L484_002552 [Morus notabilis];hypothetical protein BVC80_1833g97 [Macleaya cordata];hypothetical protein CQW23_35331 [Capsicum baccatum];Regulator of rDNA transcription protein 15 [Capsicum baccatum];hypothetical protein MA16_Dca009435 [Dendrobium catenatum];
TRINITY_DN55438_c0_g1_i3	U1	G1	0.05	2.28446	5.51378	5e-05	0.00248402	NA	350	AAAATATAACTTTTGGGAGACGGAGCATACGCACCCGGGATGCGAATTGAATTTTCGACTTATGAATGTTTAACTAGCTGGAATCGTTTATGGACTGTATCTAGTAGCTCGATATAGTTTCTCTTAGTTGAGTTTTTCTTGGAACAGGTGGCTAAGAAATTCAGAGGATTTCTCACAAACAAAGGGTATCAGAGGGTTGGAATCTATGCTGGGAGAGCGTAACCAGTTTGATCGATCGGCACCTGCAACCAATACTACCTCAGAATCACGACATGCTTTCGACCAGATGATCATGTATTTACCCGTCTCAAAAGGAAAAGGCCAGATCGTCGGACTGTAGAACTCTGAA	Sulfate transporter [Zostera marina];uncharacterized protein LOC110697929 [Chenopodium quinoa];
TRINITY_DN55582_c0_g1_i1	U1	G1	0.05	2.41003	5.59098	5e-05	0.00248402	NA	314	TCGAATTCCTCGATGTTTTTGGCCCGAGTGATTGATTGCGTCGCCGTGGAGGAAATGGTTTGCAATTTAGCATGTACCAGGTTCGCTGGTAGGTAGCACGCGCGGCCAGTGCAGTGTTTGCGCGGCGCCGCTTGCTGCTCCTAGCTGCTGGCTTCAATCCTTCTGTTCTATGCCCAATAACTGAAGAAACGTGCGGGGTGTTTTGACGGATTCAAAGCCCTTTTTGTGTAGCTTATTGGGATCATAATGAACTGCTTCGGAAAAGAATCTATCATCTATGTTGAAACTTGTAGTAGTAGTAGTAGTAGTAGTA	.
TRINITY_DN55694_c0_g2_i3	U1	G1	0.05	1.55278	4.95678	5e-05	0.00248402	NA	410	GGTGTAAGATGTGTTCCTTCAAAGCGGCGCCTTCCTGCCCCTCCTGGCAACAAATACTTCGGCAGCAACGTCACTGAAGCCGACGAGCGCACCGAGGATGCAAATCGAACAAGCGGCGGAAAGCGACGCCCCAACCGAAACTGTAATTTCCTGAATCCCAGCGGCCCAGGCGCGGAAAACGCCCGGATAATCCTGAAGCTTCCGGAAGCTTCGCTGCGACGGCACGCGATTTCAGGGCTCCCAATTGGGGGAAACGGGGGCGGATTCGAGGAATGGAGCGCGATTTCGAGGAGGGCGCGCACCTAATCGGAGACGAGCGGCCTCTCGAGCCGGCGTTTTGCTCGCGCGGACGGATCGTCGGACTGTAGAACTCTGAACGTGTAGATCTCGGTGGTCGCC…	hypothetical protein BRADI_1g66761v3 [Brachypodium distachyon];PREDICTED: protein O-linked-mannose beta-1,4-N-acetylglucosaminyltransferase 2-like [Oryza brachyantha];PREDICTED: probable L-gulonolactone oxidase 1 [Brassica oleracea var. oleracea];
TRINITY_DN56033_c0_g2_i2	U1	G1	0.05	0.807813	4.01402	5e-05	0.00248402	NA	609	ATCCCAGCGGATGCGGCTTCTTCGGCGCTGCTGCCACCGGCGGCATGTGCTCCAAGTGCTACAAGGAGCAGGTCGTCTCCGCCGGCGCCGACACCAAGGCCGCCGCGAAGACCGTCTTCATCGCCCCTACGGCTTCCACGTCGCCACCGGTGAAGAAGGCCAAGATGATCGTCGCCGGGTCGTCTTCTGATGCCGCAGCCGATTCCGCCGCAGTTGACGCATCCGTGCCATCCGTGAAGCAGCAGGCCTCGGCGGCGAACCGGTGTCTGACGTGTCGCAAGAAGGTGGGGCTGCTGGGCTTCCGGTGCCGTTGCGACGGCACCTTCTGCAGCGTGCACCGCTACTCCGACAAGCATGAGTGCGGGTTCGACTACAAGAGCGCCGGACGGGAGCAGATCG…	Zinc finger A20 and AN1 domain-containing stress-associated protein 7 [Triticum urartu];zinc finger A20 and AN1 domain-containing stress-associated protein 7-like [Aegilops tauschii subsp. tauschii];zinc finger A20 and AN1 domain-containing stress-associated protein 7-like [Aegilops tauschii subsp. tauschii];zinc finger A20 and AN1 domain-containing stress-associated protein 7-like [Aegilops taus…
TRINITY_DN56043_c1_g3_i1	U1	G1	0.05	1.03086	4.36578	5e-05	0.00248402	NA	458	TCAGAGTTCTACAGTCCGACGATCCACAGAGAACAAGAGCGAAATCGAAACCACTCTGTAGTGTTCACGCAGAGAGATCTAGAGAAGAAGATCAAGGGAAAGATAAATCCGTGTGTTTCATTCATCATGAGGCCGGTGAGAGAAGGCGCGGCGGCTCTGGTAGGCGTCGGCGGCGGGGAGGTGGCGTCGGCAGCGGCGGGGCACGCGCACCCGGATCTGTGGAGGACGCCGACGCCGTACCTCTTCCTCGGCTTCGCGCTCATGATGGGCCTCATCGCGGTGGCGCTGCTCGTGCTCCTCTGCACGCGCCGCAAGCCCTCCGGCTCGTCACGGCGCGGGAGCGTCGCCACGGCGGAGTCGGCGTCGGCGCGGGGAACGAAGATGTTGCCGCTCGACCGG…	predicted protein [Hordeum vulgare subsp. vulgare];hypothetical protein TRIUR3_28820 [Triticum urartu];protein GLUTAMINE DUMPER 6-like [Aegilops tauschii subsp. tauschii];protein GLUTAMINE DUMPER 6-like [Aegilops tauschii subsp. tauschii];protein GLUTAMINE DUMPER 6-like [Aegilops tauschii subsp. tauschii];
TRINITY_DN56043_c2_g1_i1	U1	G1	0.05	1.6139	5.01248	5e-05	0.00248402	NA	418	AAGAGTCGGCGCGGGGGGCGACCATGGCGCCACTCGACCGCGAGCCCAAGGTCATCGTCATCATGCCCGGCGACCACATGCCGTCCTTCATCGCCAGCGCCAGGCCCTTCGTCTTCGCGAGCGCCGTGGACGCCGGCGAGCCAAGCAACGCCGACGCGGCGTAGGAGGCTAGGCTCACACCCGCGTTGGACGCGAGACCAATTTTGTTCCTGGGATTTCTAGGATTTTCCCAGCGTAATTTTGTCTATAGTACTAGAAAGCAGGGAAGATATAGGTAGCCGGCGAGAGCGTCAGAGCTCTCGAATTCTCCATCGGTGGCTTCGACATCCGTGATCGTGAAGGCGAACCAAGTTCTTTTCCTTGCATCCTCTTCAGTTAATGAATGATGATGCCTGCGCT…	predicted protein [Hordeum vulgare subsp. vulgare];hypothetical protein TRIUR3_28820 [Triticum urartu];protein GLUTAMINE DUMPER 6-like [Aegilops tauschii subsp. tauschii];protein GLUTAMINE DUMPER 6-like [Aegilops tauschii subsp. tauschii];protein GLUTAMINE DUMPER 6-like [Aegilops tauschii subsp. tauschii];
TRINITY_DN56108_c0_g2_i1	U1	G1	1.73066	8.87991	2.35922	5e-05	0.00248402	NA	688	AGGTCATGGCGGCGCTCAGGGACGCGCAGCAGACGGGCGCCGTGCCGCTCGTCTTCCGGGCAGACGTGCCCGTCAGGGTGGAGCTCGGCACGCTCAAGCTATGGACGGTCACCTCTAGGGTCAGGTGCGACCTCGTCGTCGACAGCCTGCTCAACGCCGGCAGCCAGATCAAGATCAAGGCCAGCAACTGCAAGTTCAGCATCAAGCTCCTGTGATATATTCTTTCGGCTCTTCTTTGCCTTCTGGGCGCGCGCGTTCGATGGATTCTTTTGGCAGCCGAGTGCCGTGCCGTATTTGCATCGGTTCGGTGCACTCCCCTGCCCCCTGCCCCCTGTAGCTCCGTGCATGTACATCTTGTTCTTGTGTGTAGACTTCATGTTACGTTGCTGTATGTTAGGG…	predicted protein [Hordeum vulgare subsp. vulgare];uncharacterized protein LOC100383182 [Zea mays];NDR1/HIN1-like protein 6 [Brachypodium distachyon];NDR1/HIN1-like protein 13 isoform X1 [Aegilops tauschii subsp. tauschii];NDR1/HIN1-like protein 13 isoform X2 [Aegilops tauschii subsp. tauschii];
TRINITY_DN56130_c0_g1_i4	U1	G1	10.9001	23.0044	1.07757	5e-05	0.00248402	GO:0016020;GO:0031305;GO:0016021;GO:0033617;GO:0097249;	863	CGATCTGAAATCTTGTGACAAGTTCCACTCATCAGTAGTACGAGGGAAACATTTCATTCATTTCATTGTTTTTCAGGATAGTACATATTTTTTCATTACCATGCATCAGTGTACCTCGGCATCTGAATGCTGGTTCGGTAGCTTATACAGAAAATAGCCAGCCTGCAGAATCTCAATAAATGCACACAGAGTGCCAGATTCTTTGTTCAGAAAATAACATCCAAGATGTTCCATATCTGGTAGCTGTAATTTGGTGCCTCTTCTACACTGTAGATCCTACTCCTTTTTGGGGTTGCTGTCAGCTGGAGGAAGGAACTGCTTTGCATAGTTGTGAACTCTTGACCCTGAACCTGACTGGTGATCATAGTACTCCACCAGTGCAGAACCACCCAAGGCAGC…	hypoxia induced protein conserved region containing protein [Zea mays];hypothetical protein BRADI_1g18030v3 [Brachypodium distachyon];hypothetical protein Zm00014a_043123 [Zea mays];PREDICTED: uncharacterized protein LOC102708450 [Oryza brachyantha];uncharacterized protein LOC109783270 [Aegilops tauschii subsp. tauschii];
TRINITY_DN56273_c0_g1_i4	U1	G1	0.05	0.923832	4.20763	5e-05	0.00248402	GO:0005737;GO:0030001;GO:0046916;GO:0046914;	493	GGTCAGAATCTGCTGCTGCTGCTGCTGGGGCATCGGCATCGGTGGAATCGGCGGTGGCATCGCGTAGTAGCTGCCGCCGCCGTAGGATGGCGCTGCCACGTTCGCCGGCGCGTAGTAGGGCGGCGCCGGAGCGTAGTAGGAGGGCGCCGTCATGTTCGTGGGCGCGTAGTACGGCATGTGCATGGGCACGGCCATGGTGGGCGGCTCGGCGCGGTAGTAGTGCTGATGGGTCGCCGCCGCGTGGTTGGGAGAGGAGGATTTGGCGCCCGCGAAACGGTCGCCTTCTTCCTCGAAGGCGCTCTCGTCGTCGCGGGCGGCGGCCTTGGACGACGGCGCCTTTCCGTAATCGGCGGCGTCATCGCCGCGCGCGGACTGCTGGTGCGCGGCGCACCTGTGGCA…	hypothetical protein [Oryza sativa Japonica Group];H0525G02.3 [Oryza sativa];uncharacterized protein LOC104581295 [Brachypodium distachyon];heavy metal-associated isoprenylated plant protein 9 [Oryza sativa Japonica Group];SKI family transcriptional corepressor 2-like [Aegilops tauschii subsp. tauschii];
TRINITY_DN56382_c0_g1_i5	U1	G1	0.05	1.47831	4.88588	5e-05	0.00248402	GO:0016020;GO:0016887;GO:0005524;GO:0000166;GO:0016021;GO:0005886;GO:0055085;GO:0042626;	538	TTCCTCCTCGTCCTGGAACCGCGACGACGACCGCGAGAACACGTTCGAGTCGCGCCGCCATAGCGAGCTGTCGCGCCGGAGGCTCGTCACGCGGTGGATCTCCCGCTCCATCCTCCCTTATATATACTTGCTCGATCAATCCTTCTTCTTCTTCAGTTCCCCTGTTTCTCTCTCTGATTCTGGAAGTAGCTTAGCTAGATTTGCTGTTCTACAGCTACAGCATGCAACTCCTCCTGTGTCCTTGCCTTGCGACAAGGATCGAGCTGGTTTGTGCTGAGGTGCGCACTGCCCTTAAGATCGAGGGAGCAGAGGACAGCGCCTCTCTATATTTATACGCTGCAGAGTGAGAAGCGAGGGAAGGGGGAACGACCATTATCGATCTTCACCTACCATGAGAGC…	Os01g0609900 [Oryza sativa Japonica Group];Pleiotropic drug resistance protein 4 [Triticum urartu];ABC transporter G family member 37 [Brachypodium distachyon];ABC transporter G family member 37 [Setaria italica];ABC transporter G family member 37 [Aegilops tauschii subsp. tauschii];
TRINITY_DN56439_c0_g1_i4	U1	G1	0.05	1.64416	5.03928	5e-05	0.00248402	NA	397	GCATACGAGATACATCGGTGACTGGAGTTCAGACGTGTGCTCTTCCCGATCTGGAGGGAATACAGAAGTCCAAAATGGTCTCAATGCTAGATCAATACAAAGCTTAACAGCAGAAAAGCTCACTCCACTGGTTAAACTAAACAGTCTAAATACTCTTGTGGCTTACAACTAGAGACTAAAGATTCTAATTGCAGCAATAAGTCGTTATTTTCTGGCTTGATTATGAACCAAAGTAATGTTGCAGAAGAACACATATCACAACTGAGCAACCCTACACACTAAACAAATTGCTCCAATAATTAGAGCACCCACTTTCTCGCCCCTGTGGCCTACAACCACCAGGCGAGGCCCAGGGGGTCGAAGCTGCCGCCAGGGTAGAGCGGGTCGACGATCTCA	chloroplast light-harvesting chlorophyll a/b-binding protein, partial [Helianthus annuus];chlorophyll a/b binding protein, partial [Lolium perenne];chlorophyll a-b binding protein [Trifolium pratense];chlorophyll a-b binding protein [Trifolium pratense];PREDICTED: chlorophyll a-b binding protein 1D, partial [Nicotiana tabacum];
TRINITY_DN56450_c0_g1_i2	U1	G1	0.05	1.22329	4.61269	5e-05	0.00248402	NA	454	GCTCTTCCGATCTGATGATCGATATCGATACACTAGTCTACTTTTCTTGAAGAAGATAAGAACATATGTACCACAGCCAGGTAAATTGTATCGGAAATCTTCCGCTAATCAACCACCATTTTATATACTACTGTACATGTTGTTGTCTAAAGAAAATTGAGTAACCATCCAAAAATTCACAAACAGAAAAATTCAACCTGCAGCTGAGGACGAAAGAAACAACCATTTCTTCATGGCAAGTAGCGGCACGCAAGCACGCATCATTTGACCACGGCGAAAGAAACGGCCCGGTCAAATCAAACATGATGTCCGAGCGCGCACGCCTGGTCGTTGCAATCCACTGACTTGCCGCCGGCGCCGGCCGGCTTCCCGCCCTTGCTGGATCCGTCCGAGATCGTC…	hypothetical protein AXF42_Ash016781 [Apostasia shenzhenica];
TRINITY_DN56502_c0_g1_i2	U1	G1	0.05	4.40103	6.45977	5e-05	0.00248402	NA	268	GATCTATGATATCTCCGTGATCGACGGGTTCAACATCGGCATGGGCTTCTCTTGCAGTACCGGCGTCGCGCTGGAGTGCCGCGACTCTCGCTGCCCCGACGCGTACCAGCAGCCCAGCGACGTCAAGACCAAAACCTGCAGGGGCAACAGGAGCTTCCGGATCGTCTTCTGCCCATGATAAGTTTACAGTATATGAGAGTCATATATACTTGTATGTAGTATATGGTACATATACGACCATAATAAGATCGGAAGAGCACACGTCTG	Thaumatin-like pathogenesis-related protein 1 [Dichanthelium oligosanthes];RecName: Full=Thaumatin-like pathogenesis-related protein 1; Flags: Precursor;RecName: Full=Thaumatin-like pathogenesis-related protein 3; Flags: Precursor;thaumatin-like pathogenesis-related protein 1 [Brachypodium distachyon];thaumatin-like pathogenesis-related protein 3 [Aegilops tauschii subsp. tauschii];
TRINITY_DN56691_c0_g1_i4	U1	G1	0.05	3.6697	6.19759	5e-05	0.00248402	GO:0003677;GO:0006355;GO:0005634;GO:0006351;	271	GCGATGATGGGCACGGGCAGGCGCTGGCCTGCGGCCTTGCGGCAGAGGTAGTGCTCCACCAGCTCGTCGTCCGTCGGGTGGAACCGGAAGCCTGGGGGCAGGTTCAGGTCCGCCTCCGCGTCCCTGTCGCGCCTGCGCACGGCCATCCCCATGTCTTGTGTAGGTATATGGTGATCCTCTGCTGTTGGTAGAAAGATGGATAGATGTTGCTGCCTTGCTGGTTGATGATGGTTCGTGTGTGTGCGGATTGTGGTGGTGGTGGTGATGAAT	NAC19, partial [Oryza sativa f. spontanea];NAC19, partial [Oryza longistaminata];NAC19, partial [Oryza punctata];NAC19, partial [Oryza meyeriana var. granulata];NAC transcription factor [Avena sativa];
TRINITY_DN56721_c0_g1_i1	U1	G1	0.05	1.2064	4.59264	5e-05	0.00248402	NA	777	AACCAATAACTAGAAGTGGGAGTCGGTCGACCGAAGGTAAATGGAAAAATTGCATGGCCTACTACTCAATCTTAGCAGCGAACATTGTAAGTAATAATAGAACATGTACAAAAGTCAACCACACAGACCACACCAAAACAAACACATACCTAACGGAAAACTTCGACATGTGCTGAGGAGCGCCTCCTCCAAATCAATAATATCAAACCGCATTCATCGAAAATCTGAGAAGTTGTCTCATGCAAATGGTTCAAGTTACCTTTCAAATTTCGTGAAGATCACAATTCATAACAGACATATCCACTCATTAAATCGTAAAATTCTATGGTAGAAGTGATATGTCCAATTAAGTACAAAAGTGCAAACATAGTGTGGCTACACGTGGTATAGAGCTTTGCC…	hypothetical protein GOBAR_AA31648 [Gossypium barbadense];
TRINITY_DN56814_c0_g1_i2	U1	G1	0.05	2.04257	5.35231	5e-05	0.00248402	NA	302	TCTACAGTCCGACGATCTTAGTGGTTCAATGCCTTATGAAGAGATGACCCCGCTCCAAGCAGCTTTCGCGGTTGTTAATAAGGTATTTGGCTCTTATTAGTTCCAGGACTTCGCAATTTGCTTTCATTTCTAGTGAAGATTTTTTCTCGAGAATTACACATTTTGCCAATTTGGACATGAACTGATGTCTAACTTTTTGGTACTATATATACCTGTGCTTTCCTTACGGCGGTGAACAGTTTGCCGATGACATTGACATGCATAATTTCCCATTTCAGAACTTGAGACCAGTTGTTCCTTC	Serine/threonine-protein kinase HT1 [Triticum urartu];probable serine/threonine-protein kinase SIS8 isoform X2 [Oryza sativa Japonica Group];mitogen-activated protein kinase kinase kinase 10-like [Aegilops tauschii subsp. tauschii];serine/threonine-protein kinase HT1-like isoform X1 [Dendrobium catenatum];serine/threonine-protein kinase HT1 isoform X2 [Populus trichocarpa];
TRINITY_DN56881_c0_g2_i3	U1	G1	4.15846	23.9895	2.52828	5e-05	0.00248402	NA	668	ACTTTTTATGTTGTTTTTTTGTTTTTTTTTTTTTCAAGCAGAAGACGGCATACGAGATACATCGGTGACTGGAGTTCAGACGTGTGCTCTTCCGATCTACATAGTATACTACTGCTAGTTCATCATGTATGAACTACTACGGACTAGTACAATACACTGACGGCCACAGAACAAAGTAGTCTGCCATCGTTACAAAGAACCAACCAACAAGATGAAGATCCACCTATACCTATATGAGTATTTTGTATGTCTACCTACTAGTATGATGTAGTACTGTATCACTCACTCACATGCTCAATCTGTACATGAGCAGGAAGAAATTAAACCAAACGAATGAATCGAATAGTGTTGACCAAACGGACGGACGGACTCTCAGATGGACCAAAAACTTGTGCTGGC…	LOW QUALITY PROTEIN: hypothetical protein BRADI_1g07660v3 [Brachypodium distachyon];RecName: Full=Zinc finger protein 1; AltName: Full=WZF1;zinc finger protein 1 [Brachypodium distachyon];PREDICTED: zinc finger protein 1-like [Oryza brachyantha];zinc finger protein 1 [Aegilops tauschii subsp. tauschii];
TRINITY_DN56930_c0_g2_i1	U1	G1	2.48905	11.2816	2.1803	5e-05	0.00248402	NA	647	AAGACGGCATACGAGATCACTGTGTGACTGGAGTTCAGACGTGTGCTCTTCCGATCTTGTTAGGCCTTGTAATTTGCACTTATCGTGTAACCTATCAGATCTACGGAGTACATAAATATCACGGAGGCCACCAGTTGGTCGTGCGATTCAGTACCCATATGAGTTTGTTCAGAGAAAAAAAAAACAGTATCAATCTCTCGTACTCTCTCCGTCGGAGGATGTTATTATTATTCACACCTAACAGTTGGCTCTCATATAAACATGAACACCATCATCTTCGATACAAGCCGATCAACAAAAAAAAATCCAGGAAGCATGACTGTACACATCGAATTCCCACTCCCTGGTGGAGGATGTCCGGTCCGGTTTTACCAGTAGTAGTCATGGCCGTGAAGCAGT…	hypothetical protein TRIUR3_34102 [Triticum urartu];hypothetical protein BRADI_1g64050v3 [Brachypodium distachyon];hypothetical protein BAE44_0020627 [Dichanthelium oligosanthes];uncharacterized protein LOC101766633 [Setaria italica];uncharacterized protein LOC109777223 [Aegilops tauschii subsp. tauschii];
TRINITY_DN56967_c0_g1_i1	U1	G1	0.05	1.31623	4.71834	5e-05	0.00248402	NA	484	CCGACGATCCATGGCCGGCAGCTGCAGCGGCAGGAAGGCGCCCGGATGGTGGTAGCGTAGCGTAGCACGTGTGTGGCGAGCTCGTGTACAGTTCTACATACATACATACAGTCATACAGATGTGCTCGATCGAATAGGATCTGGATTTGTGTATTTCCTTTTCTTTTTCGCCCTCTGTTTTGCATTTTGACTTTTTTTCTGGTTGACCCGTTGTTTGTGGGCACGCATATGCGATGCGATGCGATCGTGCCTGTTAAATTAGTTTTAGAGATGGAGGATTTGCTTCCAGCGATGAGGTCTCTAGCTCAAGCTCAACATGTTCCCCCAACTTGCGCATGCCCATGCTGGACATGGGGCGATCACCGTGTGCGTCTTGTATGATCTCCGGTGGCCGATGTA…	PREDICTED: subtilisin-like protease SBT3.13 [Brassica rapa];PREDICTED: subtilisin-like protease SBT3.3 isoform X2 [Brassica oleracea var. oleracea];PREDICTED: subtilisin-like protease SBT3.3 isoform X3 [Brassica oleracea var. oleracea];subtilisin-like protease SBT3.13 isoform X1 [Brassica napus];subtilisin-like protease SBT3.13 isoform X2 [Brassica napus];
TRINITY_DN56972_c1_g1_i3	U1	G1	1.62666	15.2383	3.22772	5e-05	0.00248402	GO:0003700;GO:0003677;GO:0006355;GO:0005634;GO:0006351;	710	ACGTTCAGAGTTCTACAGTCCGACCGATCATGGGGCGGGCGGCACCTGGAGGAGCAGCACGTGGAGCAGATGATCGAGGAGCTGCTGGACTCCGACTTCTCCATGGAGATCTACCGTTAGACCAAGAGATTATCTGGCGAGTGCTCTGCTTCCTCTGCTTCTTCATCGGCGCGAATGGTCACGGCGTCTGCATACGTGCGTACTTTCCTGCGCGTGGCTCTCTACGCGCGTACTTCAGCGAACTCCGTGAAGACTGAAAAACTCCGATTAATTAGTTTGTCTAAGAGTTGTTCTACAACAACACACTACCAGTAGATGTACAGTACCTAGTATTAGCGGCAGAAGAGTACAGTAACAGATTTGAGACCTTCCTATTTTTCACTGTGCTCGGCTTAGTTA…	Ethylene-responsive transcription factor ERF003 [Dichanthelium oligosanthes];ethylene-responsive transcription factor ERF003 [Sorghum bicolor];ethylene-responsive transcription factor ERF003 [Setaria italica];ethylene-responsive transcription factor ERF003 [Zea mays];ethylene-responsive transcription factor ERF003 [Panicum hallii];
TRINITY_DN57084_c2_g2_i1	U1	G1	0.05	1.69472	5.08298	5e-05	0.00248402	NA	357	GACTGAATAACTCACAAAGTTGCACACAATCTCCATGGTGAGATCTGGACAACTTCAAGAACACAATAAAAAAGCATGTGCATATGTTATGGCTGAAGCATTTGGATTAGAAGAAAAGGTTACGCATCATTTGTACCGTATCTGAATAAGATAAAGGACAATGTGTAAAAATCAACAGGTAAGACAGAGATCAACAAAAAACTTGTCCAATTAGGAGAAGCGGTTCAGATCAAACACACAAAAGAGACCCAGATCCTACCTAGGGGAAATTCAACACTTCATGCATTCACTTGATCTATGAGGCTATGATGCAGTGAACAAGATCCAACCTGTGATCGTCGGACTGTAGAACTCTG	.
TRINITY_DN57210_c0_g1_i8	U1	G1	0.05	2.44552	5.61207	5e-05	0.00248402	NA	306	GCGTGTTGATATTTTTTTTTTTTTTTTAATGATACGGCGACCACCGAGATCTACACGTTCAGAGTTCTACAGTCCGACGATCAAAAACATACTGTAGGATAAATCGATCGGTGATCAACCCAGGAATTCCGCCGGCGTGTGCCCGCCGGTGGCGCACGGTTGCTTGGTTGGGGCCGCGACATGCCGCGTGAGCTGCCTTTCAAAATTTGATCGGATTCTAGATCGGAAGAGCACACGTCTGAACTCCAGTCACGCCAATATCTCGTATGCCGTCTTCTGCTTGAAAAAAAAAAAAATAATAAAAA	putative wuschel homeobox protein WOX2 [Ginkgo biloba];hypothetical protein F511_26077 [Dorcoceras hygrometricum];dynein regulatory complex subunit 7-like [Physcomitrella patens];
TRINITY_DN57210_c0_g3_i1	U1	G1	0.05	6.09937	6.93059	5e-05	0.00248402	NA	654	GATCTACACGTTCAGAGTTCTACAGTCCGACGATCTCAAACGGGACGGACAAATCCTACAGATCTGATTCTCATAATCCTATATCCTATGCGATCAATTTCATTTACAATAATATTAAAAGAGCAGTTTTTACTCGGCATTCATACCGGAGAAAGATATCCGTAAGCTAGCCCATAAATTAGTACATCAGAAAATCAGCAAAATAGATATCTCATCAAAACATTTTAAATGAACATTATTACCAATATCCTAATTCTGATGCTATGTGTAATTCTGAAATTTGGATTATGAGGCAGGAGTATGACCGTACATTTTGTTTTAAGCACTATTGTTAGAGAACTACGTCCCTGTCGGTATATTCGTTTCAGATACGATTTGTATATATTCCAAATGTGCCAA…	.
TRINITY_DN57290_c0_g2_i1	U1	G1	0.05	2.75978	5.78648	5e-05	0.00248402	NA	325	CGTTCATTCATTCTGTGCTAATTGCAAAGTTTTAAATCTTAGGAACCAATCAGATGTTAATTACAAGTGCTAATCCAATTGGAGAAATGGAACAATCTGTAAATATATATAATTAGATATAAGTAGTACTAGTGCTCTGTTAAATACGACGTGGAAATTCGTCAAAGTTTATGTCCTCCATGTCTGTTCTTGTTTCGTAAATCCCACGTGTTATGATCCTCTAGAAGAAACTGTCAACGTGCATCTATTTATGCTCTTTTTTTTCTTGGGGATCTGTTCATGATATTGGATTGGGTGATATACAAGCATCCAATTTAATTTATA	PREDICTED: autophagy-related protein 13b [Beta vulgaris subsp. vulgaris];
TRINITY_DN57337_c0_g1_i2	U1	G1	13.5657	33.2677	1.29416	5e-05	0.00248402	NA	683	CGTAGTAGCGGCGAGCGAAATGGGAGCAGCCTAAACCGTGAAAACGGGGTTGTGGGAGAGCCTTGTGGAAAGGGAAAAAAAATCCCAAAATTCCAATTCGACAGCCACATAGATGCCTCTTTCTTTATTGGCCTCTCCATTTCTCTCGCTATATATACCTCTCATCGACCCAAATTACTTGAGCAAATTCGACAGTTCAAAAAAAAACATTGCAGTTTTACATCCGAGAAGGAGAGCGGAGGAGTGTTAATTTGGTCGATGGCGCACATGGCGGCCGCGGACGGCTCGCTGCGGAGGCTGTTCGAGAAGCCGTTGCCGGAGAACCCGAGTCTGCTGGAGGTGCTAGCGGCTTGCAGCAACCACAGCCACCAGAAGAAGCATCTGCTGCCGGCCGTCGAC…	predicted protein [Hordeum vulgare subsp. vulgare];hypothetical protein TRIUR3_23703 [Triticum urartu];protein FAF-like, chloroplastic [Setaria italica];protein FANTASTIC FOUR 3-like [Aegilops tauschii subsp. tauschii];protein FAF-like, chloroplastic [Aegilops tauschii subsp. tauschii];
TRINITY_DN57361_c0_g1_i1	U1	G1	1.54556	11.9644	2.95255	5e-05	0.00248402	GO:0051213;GO:0055114;GO:0016491;GO:0046872;	501	TTTTTTTTTCAAGCAGAAGACGGCATACGAGATTGGTCAGTGACTGGAGTTCAGACGTGTGCTCTTCCGATCTGGGATGAATGCAAGTGCGTGCATCAATTGATACATCTTCGATGACATACAATTCAGACTGCACCTGGGAAATCATCAGGAACTGTACAAGTCAACACCAAGCGCGAGCTGGAAACATACTCCAATTTGCACGGAGGCCATGGACGGTCCATTCGGCCGGGGTGTTGCTGACTTTTTTACCATGACTTTTTACCCTTTACTACAGGAGCAGTACATGACGTTTGCGCTCGAAGTCAATCCAATCGTGGTCGAGAGGCAACAAAAAGTCAGTGTCAGTCGAGCCTCCTTGATTGCAGGAAGTTCTTGTGCTTGCCCTCGGCGGAGGCG…	Protein SRG1 [Triticum urartu];uncharacterized protein LOC100283148 [Zea mays];Protein DMR6-LIKE OXYGENASE 2 [Dichanthelium oligosanthes];protein DMR6-LIKE OXYGENASE 2 [Sorghum bicolor];protein DMR6-LIKE OXYGENASE 1-like [Aegilops tauschii subsp. tauschii];
TRINITY_DN57383_c0_g2_i4	U1	G1	0.05	4.35497	6.44459	5e-05	0.00248402	NA	353	CCGAGATCTACACGTTCAGAGTTCTACAGTCCGACGATCTGATGCAGGTGGCCAATAATAAGTATCCAGATGCAAGAGGAGGTGGCTCTTGCACTCTCCTTCCAACCATCAGCATCGGTCGCACATCAAAAGTTCAAATCAATTAGCATCAGAGGAAGGAGCTAGCGTCAGTGAGTGAGCGTGATCGATCGTGGAAAAATGGTGAAGAATGCGCAGCAGGAGGGACAAATGAACGGCGGCAATGCTGCTGCGGCGGCGGCGAGGCAGAGGCAGCATCAGCAGCAGCAGTACAAGGGCGTGCGGATGCGGAGCTGGGGGTCGTGGGTGTCGGAGATCCGGGCGCCGAACCAGA	hypothetical protein OsJ_08515 [Oryza sativa Japonica Group];hypothetical protein AALP_AA4G090100 [Arabis alpina];hypothetical protein LSAT_6X106321 [Lactuca sativa];PREDICTED: ethylene-responsive transcription factor ERF012-like [Musa acuminata subsp. malaccensis];ethylene-responsive transcription factor ERF014-like [Asparagus officinalis];
TRINITY_DN57424_c0_g1_i4	U1	G1	1.40388	14.5368	3.37222	5e-05	0.00248402	GO:0016020;GO:0020037;GO:0005506;GO:0055114;GO:0016705;GO:0016021;	836	CAATTTCACCGACAATTTCTTGTCCCTGTGGTACGATAGTCCTCACCTCGTCTTGAAGCTTCTCCAACAGGTGTGGCCTCCTCATGAGCTCAGCCAAGGTAAATTCGAGGGTGTTTGATGACGAGCTTGTTGCACCAAAAAATACATCCATGAGAAGAGCCTTTAGATTCTCTCTTGTGAGATTATACTCCAGCTGAAGAGACAGCAAAATGTCTACGAAATCAGTATCTGTGTGATCAAGCTTTGACTTATCATTGCTCAGACGATCGTCGATCACCTTGTCTAGCAAATCGGCCCATCTATTCCTCACTCCCTCGGCCTTGGCACAAACTGCCTTCTTAAGCACTTTTACCCTAGCCAATGCTGGGAAATATTCCTCTAGATTGAACCCTCCTAGTA…	predicted protein [Hordeum vulgare subsp. vulgare];unnamed protein product [Triticum aestivum];indole-2-monooxygenase [Brachypodium distachyon];indole-2-monooxygenase-like [Aegilops tauschii subsp. tauschii];indole-2-monooxygenase-like [Aegilops tauschii subsp. tauschii];
TRINITY_DN57424_c0_g2_i1	U1	G1	0.05	8.89408	7.47477	5e-05	0.00248402	NA	216	TATTGGCGTGACTGGAGTTCAGACGTGTGCTCTTCCGATCTTAGATATTCACACGTTTTTTTTATAATTTTTGCCGATGTTTAACTTAGGACAAACCTAAACGAGGGATTTAAATTTGTTGCACATGTCAAGATATTAATTTTTTCTTTGAACGCGAGACGCTCCCGGCAACCACGAGCAAGGAAGGAAAGAGCGCCAAAAACCAGTCCCTTGTT	Transposon Ty3-G Gag-Pol polyprotein, partial [Cajanus cajan];Transposon Ty3-I Gag-Pol polyprotein [Cajanus cajan];BRCA1-associated RING domain protein [Actinidia chinensis var. chinensis];hypothetical protein CR513_40664, partial [Mucuna pruriens];
TRINITY_DN57495_c0_g2_i2	U1	G1	16.1524	38.5143	1.25365	5e-05	0.00248402	NA	478	GAATTCAGAAAACGATGCTTTCACTTAAAAGCCTGGCAACCAACTATGAATACAAATAAACCCTTTGTTTTAAAAAAAGAATTACTGCCATAAATAAAGATGAGCTGATAAAAATATGACAAGATACTGTCGGTCGGCCGCACACTCTGACAAGCTAGACCTTATCCATTCTTAACAAGTTCACATGCGAACTCAGATTTTTTAATTAATAAATAACAAACTATAGGATACATTCTTCTGATCGTCTGCCATTTCCTTTTTTTTGATACTGCCATTTCCTATTTCCAGAATAGTATTCCATTTGAATTCAGGCTGCCCGAGCAACGGAATCGCATGCCGGACCAGGCCCGAGGAGATTGACCACGGGCCGGGCCCGGGTGTGCATCCTGGGCACCGTCA…	hypothetical protein SORBI_3002G319100 [Sorghum bicolor];18.8 kDa class V heat shock protein [Dichanthelium oligosanthes];18.8 kDa class V heat shock protein [Sorghum bicolor];18.8 kDa class V heat shock protein [Brachypodium distachyon];18.8 kDa class V heat shock protein [Aegilops tauschii subsp. tauschii];
TRINITY_DN57566_c0_g1_i1	U1	G1	6.03761	25.5226	2.07973	5e-05	0.00248402	GO:0008168;GO:0032259;GO:0008152;	447	GTTTTTTTTTTTTTTTTTTTTATTTTAAGTCAGGAATATGCATCTTCCCATTGTGACGGTGAAAAACAGATCGAATGAATCAGCAATGATTGATTGAGCAACACGAAGGGGGAAAAAGGCATTGCTCTTCATCAGTGATGGAGCTTATAGATACATGCAACAATTGCGCTTTCCCATTCGATGTGTTTGTTTAATAACCTGCCATTTACCAGCTGGATATTCCAGAACCATGAATTTACATGGTTTTTTATTAATCATCATATGATCCATAATAACTAGGCGAGCACCGTCCCGTCCAAAGTCCAAACTCGAAAGCATCGGTCTCGCTTTGCATCGATCACGCATCTGATTCTGCAGGCCTCACCTTGCCGATCCTAAGGAAGATGGGGTACCTGACCG…	predicted protein [Hordeum vulgare subsp. vulgare];hypothetical protein TRIUR3_18109 [Triticum urartu];unnamed protein product [Triticum aestivum];putative methyltransferase DDB_G0268948 [Brachypodium distachyon];putative methyltransferase DDB_G0268948 [Aegilops tauschii subsp. tauschii];
TRINITY_DN57688_c0_g2_i4	U1	G1	10.1899	22.2086	1.12398	5e-05	0.00248402	GO:0016020;GO:0005215;GO:0016021;GO:0055085;GO:0022857;	541	TAATTTTTTTTTTTTTTTAATGATACGGCGACCACCGAGATCTACACGTTCAGAGTTCTACAGTCCGACGATCTGTACGGGTCGGAGATCCTGCCGCTCCGTCTGCGCGCGCAGGGCACCGGCATCGGCACGGCGGTGAACCGGGTGATGAGCGCGGTGGTGGGGATGACGTTCATCTCGATGTACGAGGCGGTGGGCATGGCCGGGAGCTTCTACATCTTCGCGGGGTTGGCGGCGGCGGCCTGGGTGTTCGTCTACGCTTGCCTGCCGGAGACCAAGGGGAGGAGCCTCGAGGAGATGGAGGCGCTCTTCGACGGTTCCGCCGACTCACCGTCGCTGATGACGCAGTGATCCGTCGACAATGTATACTATGGTAGCACTAGGACAACGGAGGGAGTA…	unknown [Zea mays];unknown [Zea mays];Putative polyol transporter 1 [Triticum urartu];hypothetical protein GQ55_3G420700 [Panicum hallii var. hallii];hypothetical protein GQ55_3G420700 [Panicum hallii var. hallii];
TRINITY_DN5768_c0_g6_i1	U1	G1	52.4827	288.425	2.45828	5e-05	0.00248402	NA	579	GCGGCAAGAACGTCCCCGAGGACTTCCAGTGCCCGGCGACGCCGACGCCAAGCCCTGTCACTCCGACGCCAACACCGGTGACGCCGACACCGACCCCGGTCACTCCTACTCCGACGCCTGTCACTCCGACACCGTCCCCTGTCACTCCAACACCGAGCCCAGTCACTCCGACACCGTCCCCTGTCACTCCAACACCGAGCCCAGTAACTCCGACACCGTCACCTGTCACTCCGACACCAAGCCCAGTAACTCCGACGCCCACTCCGGTGACGCCAACCCCAGTGACCCCGACGCCGTCTTCGCCGACGGGCCAGTGCCCCGTGGACACGTTGAAGCTGCTATCGTGCGTGGACGCTCTCAACGGGCTGGTGCACGCTGTGATCGGCAGCAGCGCCAGCG…	unknown [Zea mays];36.4 kDa proline-rich protein precursor [Zea mays];36.4 kDa proline-rich protein-like precursor [Zea mays];proline-rich protein [Zea mays];36.4 kDa proline-rich protein [Brachypodium distachyon];
TRINITY_DN57766_c0_g4_i1	U1	G1	0.05	1.44242	4.85042	5e-05	0.00248402	NA	409	TTTCTGATCGTGACTGGAGTTCAGACGTGTGCTCTTCCGATCTAGTTGCAGTTATGTTTACAAATGAGATTTTTTTTTTACAGTTTCAAATAGAGTTGCAACTGAGATTTTTTTTCTAGTTAGAAGTGTGGTTGCAACTCGACCTTTTACCCGAGACTTTTTCAGTTGTAAATGCGGTTGCAACCGAGACATATCTCTAGTTGCAACTGAGACTTTTCTAATTGCAAGTGTGGTTCCAAGGGAGATTTTCTCAAGTTGCATCAAACGGGTTTGCAACCAAGATTTTTTTTTAAATGTTCAAATTACGAAAAAATTATTTTTAAAATTCTTCATATTTTAAAAAATGCTGAAAACTTGAAATTTTCAGATTAAAAAATATTCAAATTGTTCAGATTTTAA…	.
TRINITY_DN58083_c0_g1_i4	U1	G1	1.5834	5.42322	1.77612	5e-05	0.00248402	NA	1393	TTCGGCCATGATTCGGGAATTCCTCCTGGTAAATTGAACTCCAAGAGTTTGCCGCGTGCCCTGTAGAAATCCTCCACTGGTTCACACTGCAAAGATGACAAGTTACTTTTGTTTTGAACAGGTAACAATTATTACTTAGAAAAAGGATAACAGGATGCTGCACCTTGCAGTGAGCAATAGAGCAACAGTCCAACATATAAAGGAAATATTCTGAGCCTATACTAATAATATAAAAGGAACAAAGATTGCTATGCGAGTTCCATAATATATTATCAAGTTTATCAGATGAATCATTGCTGAATTTTGAACAAAGAATGAACATAATTTCTGAAGTGTCAATTGGCTGAATGGTAGTACATCTTGGTATTTCACACATTCAAAGATATATATAAAACATTA…	predicted protein, partial [Hordeum vulgare subsp. vulgare];predicted protein [Hordeum vulgare subsp. vulgare];hypothetical protein SORBI_3006G261300 [Sorghum bicolor];probable adenylate kinase 6, chloroplastic [Aegilops tauschii subsp. tauschii];probable adenylate kinase 6, chloroplastic [Sorghum bicolor];
TRINITY_DN58083_c0_g1_i9	U1	G1	5.2862	19.426	1.87769	5e-05	0.00248402	NA	1140	AGGTAAAACATTCCGAGTCTCAGCCATACCACAAGAATCGTCCGCATGCATAATATTTTCATAAGAATGGTTGATGTGTGGCTTCTGACCAGAAGCAGTGCTTTATCAGCGGACTACAAGCTCAAATGTCGGTTATATACAATCTGTCCTTAAGGCATAAGCATTTAAAGAATACCACTAGTAAGCCCATCGAACTTGCATGATCAATGATCAATCAGCTATACAATCTTGAGTGCCAGATCAAATAATGGCCCCGAATGAGCTACTTTGTAGAGATGCTATGAATTGCCTGTTGGGTAGCTACGTTTGACATAGGCTACAAATATGTTGTAATACGCATGTTTAACACAAACGAAAACTATGCTGCAGCAGATCTTTTGTTGTCAGGGTCTTCTATAT…	predicted protein, partial [Hordeum vulgare subsp. vulgare];predicted protein [Hordeum vulgare subsp. vulgare];uncharacterized protein LOC100283341 [Zea mays];probable adenylate kinase 6, chloroplastic [Aegilops tauschii subsp. tauschii];probable adenylate kinase 6, chloroplastic [Sorghum bicolor];
TRINITY_DN58151_c1_g1_i1	U1	G1	0.05	11.8172	7.88474	5e-05	0.00248402	NA	228	ACGGCATACGAGATCACTGTGTGACTGGAGTTCAGACGTGTGCTCTTCCGATCTCTTTTTTTCGAGTTTGGTTTGAAATCTTTCCGACTTCCTTTCTCGCTATACAGAACGTTCTACTACCTTAAGGCCTTTCTTCCTTAATCACCGCTTCGGTTTCATTGATCGTCGGACTGTAGAACTCTGAACGTGTAGATCTCGGTGGTCGCCGTATCATTAAAAAAAAAAAA	.
TRINITY_DN58222_c0_g2_i3	U1	G1	0.05	1.32956	4.73288	5e-05	0.00248402	NA	414	CTCTTCCGATCTAATTTTTTTTTTTTGGTCTAAACAAAAACTTTTAACGGTCCACAGTTTCTCTACAGCATATACACCAGGATGGAATGTCGTTAACCACCACTTTATTTCTGACGACACCCTACCATCGCTCTCCTTATGCCCACTGTAACAAGGCGGAAGACAGTCTCACTGATCGATGGTCACAAGACATGATCACAGTCTGGCCGCGGGACACAACTGCAGATAGCTTGTTAGCTGCCTTCTCAAGATCTTCCCGGCCGGCGATTTGGGAATGGAGTCGACGAAGACCACCTTGCGGATCTTCTTGTACGGAGCCACCTGCTTCGCGACGTGCTCCATGACCTGTGGATCGTCGGACTGTAGAACTCTGAACGTGTAGATCTCGGTGGTCGCCGT…	ABP-1 [Triticum aestivum];predicted protein [Hordeum vulgare subsp. vulgare];4-coumarate--CoA ligase-like 7 [Triticum urartu];4-coumarate--CoA ligase-like 7 [Triticum urartu];4-coumarate--CoA ligase-like 7 [Aegilops tauschii subsp. tauschii];
TRINITY_DN58279_c0_g2_i3	U1	G1	8.1226	71.8394	3.14476	5e-05	0.00248402	GO:0016762;GO:0080022;GO:0016787;GO:0008152;GO:0010411;GO:0016740;GO:0048046;GO:0006073;GO:0004553;GO:0005975;GO:0005576;GO:0071555;GO:0042545;GO:0042546;GO:0016798;GO:0005618;	635	GCCTGCCGGTTCCGGTGCTCCCGGATCGGCGTGCCGTCGACGTAGAAGAGGATGTGCGTGGGGTTCCAGAGGATGGAGTAGGTGTGGAAGTCGGCGGTGGGGTCGAACCACATGCGGAACTGCTGCTCCCGGTCGCCCTTCCCCTGGCTGTACACGTTGGTGTGCACCGTGTACGGCTCGCCGCTCGCGTTGCCCAGGAACTCCAAGTCGATCTCGTCGTGCGCCGACCCCTGAGAAGACAGGTAGAAAGTTGCGACGGTGCCGGCGGAGTCGCCGGGGACGAGCTTGAGCTGCACATCGAAGCGACCATAGAGGTACTGGTTCTTGGACTGGAACCCAGAGCCGGAGGCCCTGTCCAGGGACAGCGTCAGGAGGTTGCCGTCGCCGGCGATCTTGCCG…	xyloglucan xyloglucosyl transferase [Hordeum vulgare];Xyloglucan endotransglucosylase/hydrolase protein 22 [Triticum urartu];xyloglucan endotransglucosylase/hydrolase protein 24 [Brachypodium distachyon];PREDICTED: xyloglucan endotransglucosylase/hydrolase protein 22-like [Oryza brachyantha];xyloglucan endotransglucosylase/hydrolase protein 24-like [Aegilops tauschii subsp. tauschii];
TRINITY_DN58316_c1_g4_i5	U1	G1	3.13473	13.2313	2.07754	5e-05	0.00248402	NA	480	TCTTCCGATCTCGAAATGTATAATATGTGAAGTTTTTAATGATACCTATATTTTTTGCAATCTATATTTTGTATTACGATCGGTGAAATTGATGATCTAGAAATATCAAATCTACAAGCAAATTTTATTTCGAAAGAATATATGTCCGAATCAGAAGCACCCACATATGTCACACTCCAAACATCTACACAATCTCCTGAATAACCAGCCAACCCCTCTCTAGCAGGTGAGGGCGGTCCCGGGGTCGACGCCGAACTGCTGGCAGAACTGCTTGTAGAAGCCGACGCGGTCGTTGACGGCGCTTGGGTTCTTGCCGTTGCACTCGAGCCCGCCGTTGATGGCCCTGATTGTCGCCCCGAAGCCCTGGCCGGAGACGATGATGTCGTGCACGCTGTTCAT…	predicted protein [Hordeum vulgare subsp. vulgare];Chitinase 6 [Triticum urartu];chitinase 6 [Sorghum bicolor];chitinase 6 [Brachypodium distachyon];chitinase 6-like [Aegilops tauschii subsp. tauschii];
TRINITY_DN58325_c0_g1_i2	U1	G1	0.05	3.33582	6.05997	5e-05	0.00248402	GO:0009055;GO:0046658;GO:0022900;	320	GATCAACTAGCAGCCACCAGCAAGTAGCCGCGAAATTAAGTGCGAAGCCGCCCACCACTTGCAAGCAGGCACCGGCAACCAACGGAGCTCCAAAAAATGGCGGCGGCAGCAGGAGCGAAGCCGCAGGTGCACATCGAGTCCGTGCAGACGGGCCTGCCGACGCGCGTGGTGGAGCCGGACCGGACGCGCCTCATCAACGTGTCGGCGCCGCCGCTGCCCGAGGCGGCGCTGCAGCGGCGCCTGCGGGCGGTGCTCTACTACCGGGCCGACGAGGCGGCGTGGAGATCGGAAGAGCACACGTCTGAACTCCAGTCACGTG	predicted protein [Hordeum vulgare subsp. vulgare];hypothetical protein OsI_08310 [Oryza sativa Indica Group];Agmatine coumaroyltransferase-1 [Triticum urartu];tryptamine hydroxycinnamoyltransferase 1 [Brachypodium distachyon];uncharacterized protein LOC109770270 [Aegilops tauschii subsp. tauschii];
TRINITY_DN58644_c0_g2_i2	U1	G1	0.05	3.417	6.09466	5e-05	0.00248402	GO:0003677;GO:0006355;GO:0005634;GO:0006351;	494	CATGGCTGCCTTCCAGCCGCCGGAAAGCCCACTGATCTACGGGCAGCCTCCATGGCAACAAACACTTAACTATAACAACAGTCACCTCGACGTGCCGCAGCTAGATGACGGCCGTGATTACGCTAATGGTAATAACAAGTATAACGGGATGAAGAGGAGGAGATCCAGCAGCAGCTTGCTCTGCAACCAGCTGCAGCTCCCGGCGGATCAGTACAGCGGCATGCTCATCCACCCCTTCCTGAACCAGCAGCTGCACATGTGAAAATCAGTCACAGACCCCCGGCCGAGAACTTGGAACCGGAGTGTTTTACCGATCGCTGTTCCATTTGAACCTGCTGTAGATCGATCGCGTTGTGGCAGATCGGCGAGAATCTAGCTGTGTGTGCCGTGACCGATACG…	NAC domain transcription factor [Triticum aestivum];NAC domain transcription factor [Triticum aestivum];NAC domain transcription factor [Triticum aestivum];NAC domain-containing protein 29 [Triticum urartu];NAC transcription factor 29-like [Aegilops tauschii subsp. tauschii];
TRINITY_DN58821_c0_g1_i1	U1	G1	0.05	0.727964	3.86387	5e-05	0.00248402	NA	553	TGTTTTTTTTTTTTTTTAATGATACGGCGACCACCGAGATCTACACGTTCAGAGTTCTACAGTCCGACGATCCTTGGCCGTGTGTCTCTCCGTCGTCATCCTGGCAGCGTAGCATATACTTACTTTCCACCATTCGTAAGCTGATAAGATGAGGACTAGTCATATCCTATTGATCGCACTCGCCGTCGTGGTGTTATCTTCGCATCACATGCCGGCGAAGGTCTCCGCAAAGAAATGTGATAAGCACGTTCTGAACCCGGCGGTGCCGTGCGTTCCGGCCAAGTGCCAGAAGGACTGCGCCGCCAGTATCAAGGGAGGCCTCGGCGTCTGCCTCACTGGCGAAGGCCATCCTTACAACAAGGGATGCTACTGCATGTACTGCCCGTGGGCTGCTGCGTC…	hypothetical protein ZEAMMB73_Zm00001d018251 [Zea mays];hypothetical protein BAE44_0006633 [Dichanthelium oligosanthes];hypothetical protein GQ55_1G409500 [Panicum hallii var. hallii];hypothetical protein SETIT_1G337700v2 [Setaria italica];uncharacterized protein LOC103627807 [Zea mays];
TRINITY_DN58891_c0_g1_i2	U1	G1	1.2825	10.2095	2.99288	5e-05	0.00248402	NA	959	CATCCTACAAGTAATAGGCTCCCGTGTACGCCAAACTATCTAGTTCCTTCCCCAGCTACATCATGATCCCATCGTCCTGCAAGCAGCGGATGTGAAGGTCAGTGCTGTAAATGACTGCAAGATAAAGCATTGGCACCGAAAGATTCTACAACAAAAGTTATAAATCCTGAATTCGTGTTAGCCAAACTACTTCAGAAGAGCTACTTAATTCATTGTATGAATAAAGCTAGACACAATCCATCTCTTACCACTGCGGAAGCATGAGGGTGACAATGACATGGTCTCCTGGCTACACTAAACCTAGTTCCACTATGCAATTGTACTTTAACAACAAAGGTTCACGTATAAGATCTGAATATGTTCTTACAGGATTGCACTTAGAAACCTTAACAGACCCAA…	predicted protein [Hordeum vulgare subsp. vulgare];hypothetical protein BAE44_0025378 [Dichanthelium oligosanthes];cyclin-dependent protein kinase inhibitor EL2 [Brachypodium distachyon];cyclin-dependent protein kinase inhibitor EL2 [Setaria italica];cyclin-dependent protein kinase inhibitor SMR1-like [Aegilops tauschii subsp. tauschii];
TRINITY_DN59025_c0_g1_i1	U1	G1	4.51962	12.4595	1.46297	5e-05	0.00248402	GO:0016020;GO:0071669;GO:0016760;GO:0000977;GO:0030244;GO:0016740;GO:0097502;GO:0000139;GO:0016021;GO:0051753;GO:0071555;GO:0016757;GO:0005794;	670	GTATGTGGCATACTTCTCGGCTGGGTAGTCTGTGGCCAAGATCGACAAGATGGAGTTCATGGTGTAGAGCATAGGCTCATCCACCGGGTCGACGGTGTTTATGAACACATCTAGGATGGGGAGGTCAGAGATTCCATTGGACGAATCGAATTGTTCTCTCAGCATTGATAGCATGGGAGCACATTTTCTAGGCTTGAGTTTAGTGACTTGGTTTAGTAACCAAGTTACCCCAAACCAAAGATCCCCTACCACCGAGATCCACCATAGCCACATTGAGTCTGAGAATCGGTGCTCCATACGCCAAATGAAAAATAGAATAACCAGCATAACTCTAATCAGGGTCAACAACCTGTAAAGGTTGATGAGGAAGCCCTTGACCCTGAACGTCCGGTAGAGTAG…	cellulose synthase-like CslF9 [Hordeum vulgare];predicted protein [Hordeum vulgare subsp. vulgare];probable mixed-linked glucan synthase 9 isoform X1 [Brachypodium distachyon];probable mixed-linked glucan synthase 8 [Aegilops tauschii subsp. tauschii];probable mixed-linked glucan synthase 8 [Aegilops tauschii subsp. tauschii];
TRINITY_DN59087_c0_g2_i1	U1	G1	14.0253	38.5605	1.45909	5e-05	0.00248402	GO:0016020;GO:0016887;GO:0005524;GO:0000166;GO:0016021;GO:0005886;GO:0055085;GO:0042626;	360	CCTGTTCACGGCACCAGTATTGTTGCTGGTCTTTCTTGGAAGTGACCTCTTGAAGGAAGTCAGCAACTCCTTTCCTCTCAGGACATCGGAATCCAAAAGATTCAAAGAATTCCAAGATGTTCTCACGTGGCCCATGGTATACTATGTATCCCTCTGATAGAAGAATTATGTCATCAAACAAGTTGTAGGTCTCAGGCGGTGGTTGTAGGAGCGAGATCATCACAGTGTCATTCATCACATGAACCAATTGCCTTATATACTTTACAATCTGAAATGTGCTAGAGCTATCCAAACCAGTGGAAATTTCATCCATGAACAAAGCCCTTGCAGGTCCTGTTAACATTTCCCCAGTTGTGACA	ABC transporter G family member 34 [Zea mays];ABC transporter G family member 34 [Zea mays];ABC transporter G family member 34 [Zea mays];predicted protein [Hordeum vulgare subsp. vulgare];ABC transporter G family member 34 [Zea mays];
TRINITY_DN59347_c0_g1_i5	U1	G1	4.00284	15.3223	1.93654	5e-05	0.00248402	NA	655	TCAGACGTGTGCTCTTCCGATCTTTTTTTTTTGCGGCCATAGATTAGTAGCGCTATTTTGTTTAGGAACAGATCACAGATCACATGTAGTACTTGTATGTCACTTGATAACAAGAGAGCCAGTTCCTCTTGCATTGCATTGACGTGTACCAAAGATTACATGAGGAGTCGCTCTCCGGCCGAGGGGGCCTCCTTTTGGCTCGATCTTGCGATCGGTGCTTATTCGACCTAGCTGCCAGCCTGCTTTCAGGAGGGCAACCTATCTTACATCCCAATCAGGGCCTGTCTGTCTGCTGTCATCTCCTATATAGGTGTTGCTAAAAAAATAAAAATCTGGAAGAAAAAAGGATAAAAAATGGTTGGTTGGTTTTACAATTGGGCGCCACTTCTTTGTGGCGCC…	.
TRINITY_DN59394_c0_g1_i1	U1	G1	0.05	3.54779	6.14885	5e-05	0.00248402	GO:0055114;GO:0016491;GO:0046872;	568	TTTGTGTGTTTTTTTTTTAATGATACGGCGACCACCGAGATCTACACGTTCAGAGTTCTACAGTCCGACGATCAGAGAGCAGCTGAACATAGAGAAACACCTTAACTAGATCAGTTCGGATCAGCTTCCAGCTCCTCTCCTAGCTAGCTCGATCGCTCTTATCGCCGGTGAACTGTCCCCCGGCCCCGGTACTAAGCTGCGCAGGGCATGGCAATGGCGGACTGCATGCAGGAGTGGCCGGAGCCCGTGGTGCGCGTGCAGGCGGTGGCCGAGAGCGGTCTGGCCGCCATCCCCGACTGCTACGTCAAGCCGCCGCGCGACCGCCCAGCGGCGCAGCACCTGGCTACCGCCGCTTCTGCAGGTGGTGACGTCCTCCATGAGCCTCTGGACACCAGCATT…	leucoanthocyanidin dioxygenase-like protein [Hordeum vulgare];predicted protein [Hordeum vulgare subsp. vulgare];predicted protein [Hordeum vulgare subsp. vulgare];unnamed protein product [Triticum aestivum];probable 2-oxoglutarate-dependent dioxygenase At5g05600 [Aegilops tauschii subsp. tauschii];
TRINITY_DN5942_c0_g1_i1	U1	G1	8.65705	21.7817	1.33117	5e-05	0.00248402	NA	461	CTGTCCGGAATTGGTAAATTGGATGGAGGCTTCTCAGTGGTACCTGCTGTACCCTCCAGCTCACTTTCCAAAACATCAGTATCATCTTCATCACTGCTAAGGCCAGGTTCCACAGCTGCCATGCCCACCAGCTCAGAGTTGAGCTGTGAATCCCGCAAAACTGATTTCTCAGCTGCGAATGGCAGCACTCCAATTTCCAAGTCAGTAGAAGTACCTGTCGTACCCTCCAGCTCACTTTCCAAAACATTAGTATCATCTTCATCACGGCTAAGGCCAGGTTCCACAGCTGCAATGCCCTCCAGCTCAGAGTTGAGCTGTGAATCCCGCAAAACTGATTTCTCAGCTGCGAATGGCAGCACTCCAATTTCCAAGTCAGTAGAAGTACCTGTCGTACCCTCC…	hypothetical protein TRIUR3_34701 [Triticum urartu];uncharacterized protein LOC109752002 isoform X1 [Aegilops tauschii subsp. tauschii];uncharacterized protein LOC109752002 isoform X2 [Aegilops tauschii subsp. tauschii];uncharacterized protein LOC109752002 isoform X3 [Aegilops tauschii subsp. tauschii];uncharacterized protein LOC109752002 isoform X4 [Aegilops tauschii subsp. tauschii];
TRINITY_DN59488_c0_g2_i3	U1	G1	2.42849	21.7923	3.16569	5e-05	0.00248402	NA	850	GCTTTGCAAAATGTTTGGGCAAGCAATCCCATGTGTTCCACAAAGGAATTGAAGAATCAACAAAATTTCTGCCTCCATTGTACTCGTCAGAAATGACAACCATTATGGACACGGTTTACATTCTCGTACAAGTATCAGCTACTCGGTCAGATAGAGCTCTGGTGAAGAAGCTGGAGGCTCAACAAGGCTAGCTACTTAGCCTTTTTTCCTATAGATCCTACAAAGTATAAATCTGAATTTCTACAGGTTTGAAATACAAAATAACCTCTATACCATTTACAGGAACAACTACGCTCCATTCGCATTGGCTGTGGTACAGCACCATGCATGTGCGTACAAGGAATATCAAAGAATGTCTCCCTTATCTCCTCTGGAAGTTGAACTTCATGATGGCGAAAC…	ABC transporter G family member 40 [Zea mays];predicted protein, partial [Hordeum vulgare subsp. vulgare];predicted protein, partial [Hordeum vulgare subsp. vulgare];Os01g0342750, partial [Oryza sativa Japonica Group];ABC transporter G family member 37 [Brachypodium distachyon];
TRINITY_DN59631_c0_g1_i1	U1	G1	3.88463	12.9664	1.73893	5e-05	0.00248402	GO:0016020;GO:0016310;GO:0004672;GO:0016301;GO:0006468;GO:0005524;GO:0016021;	859	TTGTGGATTTGAGCAACAACACATTTAGTCCTTCGGTAGCCCCAAACTGGTTCACAACTCTAACAAATCTTACTTCATTATCGATATCTAATGGAGGACTCATTGGCGAGGTTCCCGCGGGACTCTTTGCATTACCCCAGCTGCAGGAAGTTGTACTGAGCAATAACCAGCACAACGGGACACTAGAGATGTCAGGTAGCATCAGCACAAAGCTGCAATCTGTTGATCTCCGTACAAACAGCATACTCAATATCAATGTCAATCCAGACTACAAAAAGGAACTGGTGCTTGTCGGGAATCCAGCGTGTCAAGATGAGGTGTTGAAAAAGGGTGCATACTGCAACATCCAGCCACGGAACGTGGTCACATACAGAACTAGCATGAACAGATGTGCCTCCG…	predicted protein [Hordeum vulgare subsp. vulgare];hypothetical protein PAHAL_3G236500 [Panicum hallii];probable leucine-rich repeat receptor-like protein kinase At5g49770 [Brachypodium distachyon];probable leucine-rich repeat receptor-like protein kinase At5g49770 isoform X1 [Panicum hallii];probable leucine-rich repeat receptor-like protein kinase At5g49770 isoform X2 [Panicum hallii];
TRINITY_DN59641_c1_g1_i2	U1	G1	4.44643	13.3548	1.58664	5e-05	0.00248402	GO:0016020;GO:0016787;GO:0008152;GO:0004575;GO:0004564;GO:0004553;GO:0016021;GO:0005975;GO:0016798;	698	CTCAGAGTCAGTCTCGCCGACCCACCCCCATAGCACACGCCTCTTCTTGGCCGGGTCATAGAAGGTCTTGGATGCGTAGAACTTTCCCCAATCGTACCTCAGCCCGATGCCGACATCGGCTTCAGCATCTAGCGGCATCCACTTGTTTGTCGCCGCGTCGTATCTCCCTAGCGCATAGTAATCGTGTCGATCGTCATCCGAACTCTCCTTCATTACATGCAAAACTTCTCCGCCGCCGTTTGACGCCGCCGCGACGGCATCTGTCATGTCAATGCCCCTCGTGCCGCCAACCGGGTACAAATCGATGCACTCCCACATCCCCGTCGCCGGCACCCGGTGCAACAATCCAGGGATGAGCTCAAAATCAATGAAGTTCTTGGTCTTGTAGGTCATGGCCAT…	fructosyltransferase [Lolium perenne];putative beta-fructofuranosidase [Hordeum vulgare subsp. vulgare];putative beta-fructofuranosidase [Hordeum vulgare subsp. vulgare];predicted protein [Hordeum vulgare subsp. vulgare];putative soluble acid invertase [Lolium temulentum];
TRINITY_DN59765_c0_g4_i1	U1	G1	0.05	3.06119	5.93602	5e-05	0.00248402	NA	281	TTTTTTTTTTTTTTCAAGCAGAAGACGGCATACGAGATATTGGCGTGACTGGAGTTCAGACGTGTGCTCTTCCGATCTTCTTTTCTTCATAGAAATGATAAGTGAAGTTGGTTGTTAACATGTCAGCTCCCAGTGGCGCTCTGGTTTTCCCCTCTACCTACGGATGGATATGTTACAGGTAAAACTTCAGACGGGAAAACTAGATCGTCGGACTGTAGAACTCTGAACGTGTAGATCTCGGTGGTCGCCGTATCATTAAAAAAAAAAAAATACAATAAGA	RNA polymerase beta (plastid) [Orchidantha fimbriata];
TRINITY_DN59820_c1_g1_i3	U1	G1	1.74883	12.3857	2.82421	5e-05	0.00248402	NA	718	GGGCCTCTCGCTCACCGTCTTCCGCCTCGCTATCTCCAGCTCCGACCCCTGGCCCTTCTCCAAGTAAGTAGTTGTTGACGGATGCGAGTTGTAGCAGGAAAACGACGAGAGGCACGGCGCGCGGCGGGAGGCGCCGGCGATGTCTAGGAGGAGGACGGAGCCGTCGGATCTGGACGTGCTCGCGCTGTCCGTGCGGGCGGCTGCGGCCGCGAGGCCTGACGGGGGTATGAAGAAGTAGAACCCGTCGATGCCGAAACCTCTGGCCTCTGGGGTCAGATCGCGCAACGCTCTAGGCTAGCTCCTCGTATTGTAATGTCTTCGTTGGGACGAGATGATATTTGAACTGACATGAAATGCATTTGCTCGCATAGGTTTACTTTTATCTTTGCTATTGAGAGC…	hypothetical protein BRADI_3g30655v3 [Brachypodium distachyon];hypothetical protein GQ55_9G186300 [Panicum hallii var. hallii];hypothetical protein PHAVU_009G050000g [Phaseolus vulgaris];PREDICTED: uncharacterized protein LOC107909670 [Gossypium hirsutum];PREDICTED: uncharacterized protein LOC108225340 [Daucus carota subsp. sativus];
TRINITY_DN60066_c0_g2_i2	U1	G1	0.05	6.43706	7.00833	5e-05	0.00248402	NA	239	GCATACGAGATATTGGCGTGACTGGAGTTCAGACGTGTGCTCTTCCGATCTTGTATAGATTAAAATTCGATATATGCCAGAGTTTCAGAACTATGCTGGCATACAAGACACGGCACCATACAAAGCGGTAGTAGAGCCATAATCCAACGCAACGAAATGCTGTAGCAGTGATCGTCGGACTGTAGAACTCTGAACGTGTAGATCTCGGTGGTCGCCGTATCATTAAAAAAAAAAAAAA	.
TRINITY_DN60183_c0_g1_i7	U1	G1	0.05	0.857162	4.09957	5e-05	0.00248402	NA	472	GTTTTTTTTTTTTTTAATGATACGGCGACCACCGAGATCTACACGTTCAGAGTTCTACAGTCCGACGATCCGGATGAACGACAAGGATACCTGGGCGTGCTCCGCGTCCGAAGCTCTATCCTTGCCCGTCTTCTCTCGTCTTCTGCCGCCTTTCCAATCCCATTCCCTCACCACCGCCTCATCTCCGCGGCGGCGCCGGCCGTTTCCCCAAACCCTGGTTTCGCGGCGGAGGAGTACCTCGTAGCCACCTGCGGCCTCAGCCGAGCCCAGGCACTGGAGGCCGCCAGGAAGCTCTCCCACATCAAATCGCCCACCAATCCCGACGCCGTCCTTTCCTTCCTCGCCGGCCTCGGTCTCTCCAGCACCGACGTCACCGCCCTCGTCGCCAAGGACCCCAAG…	hypothetical protein TRIUR3_02130 [Triticum urartu];hypothetical protein TRIUR3_07982 [Triticum urartu];uncharacterized protein LOC109731911 [Aegilops tauschii subsp. tauschii];transcription termination factor MTERF4, chloroplastic-like [Aegilops tauschii subsp. tauschii];transcription termination factor MTERF4, chloroplastic-like [Aegilops tauschii subsp. tauschii];
TRINITY_DN60242_c0_g4_i2	U1	G1	8.3867	47.8813	2.51329	5e-05	0.00248402	NA	263	TTTTTTTTTTTAATGATACGGCGACCACCGAGATCTACACGTTCAGAGTTCTACAGTCCGACGATCTCGAGTCAGCCCGGTGTGCCGTGGAGAATGGCACCGCCGCGCAGCAGAATCGCATCGTCGAATGCCGGTCATACCCGCTGTATCGCTTCGTGCGCAAAGAGCTCGGAACCGAGTACTTGACCAGATCGGAAGAGCACACGTCTGAACTCCAGTCACATCACGATCTCGTATGCCGTCTTCTGCTTGAAAAAAAAAA	phenylalanine ammonia-lyase, partial [Triticum aestivum];Phenylalanine ammonia-lyase [Triticum urartu];phenylalanine ammonia-lyase-like isoform X2 [Aegilops tauschii subsp. tauschii];phenylalanine ammonia-lyase-like [Aegilops tauschii subsp. tauschii];phenylalanine ammonia-lyase-like [Aegilops tauschii subsp. tauschii];
TRINITY_DN60248_c0_g1_i1	U1	G1	0.05	1.39131	4.79837	5e-05	0.00248402	NA	506	TTTTTGGCGATCTTTTTTTTTTTTTTTTTCAAGCAGAAGACGGCATACGAGATACATCGGTGACTGGAGTTCAGACGTGTGCTCTTCCGATCTCGTCCGCGCTTTCGGCGACGCGGCGCCAGAGGAGGACGCAGGAGTAGGACAGCACCGCCAGCGCGACGAGGCCGCCCGTGAGCGCGATCGCGATGATGTTGGTGACGCTGGGCGCGGACCGGCCCGAGCTCGACGTGGACGCGGCGGCGGCTGCAGCGGGTGGTGGCGGCACGGCGGCGCCCCCGGACGCCGGCGGCGGCGGGGACCACTGGATGGGGAAGAAGGGCTGGTGGAGCGACCTCCGCGGAGCACTGGCCCCGTCGGCATGTTCCGCCGCCGTGGACCAGAGCAGCTCACGTAGCACGA…	predicted protein [Hordeum vulgare subsp. vulgare];predicted protein [Hordeum vulgare subsp. vulgare];unnamed protein product [Triticum aestivum];formin-like protein 13 [Aegilops tauschii subsp. tauschii];
TRINITY_DN60269_c0_g1_i2	U1	G1	0.05	0.862616	4.10872	5e-05	0.00248402	NA	539	TTCGAGTTGCTTTCCAGCGAAGATAAGTCTTTGCTGATCGGGAGGGATACCTTCCTTGTCTTGGATCTTGGCCTTGACGTTTTCGATGGAATCAGAAGGTTCGACATCGAGAGTGATAGTCTTGCCAGTCAAAGTCTTGACGAAGATTTGCATACCACCTCTAAGTCTCAAAACCAAATGGAGAGTAGATTCCTTTTGGATATTGTAGTCAGAAAGGGTTCTGCCGTCTTCGAGTTGCTTTCCGGCGAAGATGAGTCTTTGCTGATCGGGAGGGATACCTTCCTTGTCTTGGATCTTGGCCTTGACGTTTTCGATGGAATCAGAGGGTTCAACATCGAGGGTAATAGTCTTGCCGGTCAAGGTCTTGACGAAGATTTGCATACCACCTCTAAGTCTCAA…	ubiquitin, partial [Arabidopsis thaliana];polyubiquitin UbiD/Ubi4 [Dacryopinax primogenitus];ubiquitin, partial [Solanum rostratum];Putative ubiquitin family protein, partial [Zea mays];Polyubiquitin 11, partial [Mucuna pruriens];
TRINITY_DN60275_c0_g1_i2	U1	G1	0.05	1.58547	4.98684	5e-05	0.00248402	NA	545	CCGATCTGCCGCTCCTCGGTGACAGGTGCACCTCCTCCAGCGCCCGGTGTTGGAGCTCCGGCGGGTAGTCCCGGACGCACACGATCCGGGGCCCGGCGCCGGTCGTCCACTTGAAAGACAGCTGCTTCCCCAACTTGTACGAGTTGACACTCTCAAGGATTTTCTCTCTTGGCACCGCTGGCTGATAATCATCGCTGCCTTTCTGATGATCTTCAGACACACAGGCCGTCGATGTTCCGGTGTTCACGACATCTTCGAATGAATCCAGCCTTGTGAATGTCTTGAGTTGGCTAGGATGATTGCCTACTTCTTGGTGCTGGGAGGCCTCTTCAGGTGTGGTTTGAGTGACCTGAGGTGTCCGGCAAGGGGTGGTTTCTTCAGCAGGAACCGTTTCTGCTT…	IQ domain-containing protein IQM2 [Dichanthelium oligosanthes];IQ domain-containing protein IQM2 [Sorghum bicolor];IQ domain-containing protein IQM2 [Brachypodium distachyon];PREDICTED: IQ domain-containing protein IQM2-like [Oryza brachyantha];IQ domain-containing protein IQM2-like [Aegilops tauschii subsp. tauschii];
TRINITY_DN60301_c0_g1_i1	U1	G1	0.05	1.58308	4.98466	5e-05	0.00248402	NA	436	TCGGTCTTGTCGGACTCGATGGAGAGCAGCACGTTCTTGCGCCGCACGAACTGGAACTGCGGCGCCGCGTTGTGGAAGCCGGTCACGCGGAGCACGTCGCCGACGCGGTACCGGTTGAGCCCGGCGTAGGTGGTGATCACCAGCTCGTACTCGCGCCCGGCCTCCACGCGGGCCAGCTCCACCAGGTCGGACGCGTCGACGGACGCTGAGCCGGTGGCGGAGTCGACGGGAAGGAACTCGAAGTAGCCCATGTTGGGCATGATGGTGTAGGCGACCTCGGCCGGGTCGCAGAGCGGGCGCAGGTTGAGGCCGAAGTAGCACTCGGATGACGCGTACATGGTGCACGCCATCGGGAGGCCCCCGCTGTAGTGCTTGAGCGTGGGGATGTACTGCGCCATG…	predicted protein [Hordeum vulgare subsp. vulgare];hypothetical protein TRIUR3_10988 [Triticum urartu];PREDICTED: probable indole-3-acetic acid-amido synthetase GH3.8 [Oryza brachyantha];probable indole-3-acetic acid-amido synthetase GH3.8 [Oryza sativa Japonica Group];probable indole-3-acetic acid-amido synthetase GH3.8 [Aegilops tauschii subsp. tauschii];
TRINITY_DN60372_c0_g1_i3	U1	G1	2.65201	14.1748	2.41817	5e-05	0.00248402	NA	518	TCTCCGGCCCGATACCGGCCGGCGTCTGCCAGAACCGCGGGCTGTGGATCATCTCCGCCTCCAACAACAGCCTCAACGGCTCCATCCCGGCGAGCCTTGCTACCTGCCCCGCGCTCATAAGCCTTCAGCTCCAGGACAACCAGCTCTCCGGCGAGGTGCCAGCCGCGCTGTGGACGGAGACCAAGCTCATAACTCTGCTTTTGCAGAACAATGGTGGGCTCACCGGGACCCTGCCGCAGACGCTGTTCTGGAACTTGACGAAGCTGTACATCTCCAACAACAGGTTCAGTGGGCCTCTCCCGGCGGCAGGAGCCCGGCTGCAGAGGTTCTACGCGGGGAACAACAGGTTCTCCGGAGAGATACCCGCGGTGCTTCCTGCCGGGATGCCTCTGCTGCAGG…	putative protein kinase [Oryza sativa Japonica Group];predicted protein [Hordeum vulgare subsp. vulgare];hypothetical protein OsI_20670 [Oryza sativa Indica Group];hypothetical protein OsJ_19254 [Oryza sativa Japonica Group];receptor-like protein kinase HSL1 [Aegilops tauschii subsp. tauschii];
TRINITY_DN60402_c0_g4_i12	U1	G1	20.2179	45.4493	1.16862	5e-05	0.00248402	GO:0010181;GO:0055114;GO:0016491;	1250	TCAGTTCTCTGGCATACTTGCTAAAGATCAAACAAAAGGGTCAATATTAGAACAAACTGGCCCCCGTTCGCTTAATGCAGCATGCGCCTTTCTGTTTCACTGGAAAACCAAAAATTTAGGGGAAAATGGCATGTAGGAGAGCAAGGCAAAGACAAATAAAAGTTATTTGTAACACCAGCGACAATCAATATCATGACACTGGCATATGCTTATTGCCAAAAAATGTCCTCATCTTATACATAGAAAGAGCTCAAAAGAAAATAATATATAATACACAGGTGCAAAAACCTCTCTAATCTTACAAAGAACGGAAAGAAGAAAAATGAAAGCATGAAGCTTCTAAAACATTTGATCTTAGTCCCGTGTCAGTAATCTCCTAATGATACATTTCTCTTGAAT…	unknown [Zea mays];unknown [Zea mays];cytochrome P450 reductase [Saccharum hybrid cultivar];Os08g0243500, partial [Oryza sativa Japonica Group];NADPH--cytochrome P450 reductase [Brachypodium distachyon];
TRINITY_DN60402_c0_g4_i3	U1	G1	2.52904	6.00703	1.24806	5e-05	0.00248402	GO:0016020;GO:0005783;GO:0050660;GO:0005737;GO:0003958;GO:0010181;GO:0005789;GO:0055114;GO:0016021;GO:0016491;GO:0050661;	1660	TCAGTTCTCTGGCATACTTGCTAAAGATCAAACAAAAGGGTCAATATTAGAACAAACTGGCCCCCGTTCGCTTAATGCAGCATGCGCCTTTCTGTTTCACTGGAAAACCAAAAATTTAGGGGAAAATGGCATGTAGGAGAGCAAGGCAAAGACAAATAAAAGTTATTTGTAACACCAGCGACAATCAATATCATGACACTGGCATATGCTTATTGCCAAAAAATGTCCTCATCTTATACATAGAAAGAGCTCAAAAGAAAATAATATATAATACACAGGTGCAAAAACCTCTCTAATCTTACAAAGAACGGAAAGAAGAAAAATGAAAGCATGAAGCTTCTAAAACATTTGATCTTAGTCCCGTGTCAGTAATCTCCTAATGATACATTTCTCTTGAAT…	unknown [Zea mays];NADPH--cytochrome P450 reductase [Zea mays];uncharacterized protein LOC100216882 [Zea mays];NADPH--cytochrome P450 reductase [Sorghum bicolor];NADPH--cytochrome P450 reductase [Brachypodium distachyon];
TRINITY_DN60688_c0_g5_i2	U1	G1	0.05	2.13709	5.41758	5e-05	0.00248402	GO:0007205;GO:0016310;GO:0007165;GO:0008152;GO:0016301;GO:0016740;GO:0003951;GO:0005524;GO:0004143;GO:0000166;	354	AAAACATTATTCCCTGCTATATATACAATACTACCCGTTAACAACCATAATAAAGTCGGCGACCCGCTTTTCCCCAATTCATCATCATCATCTAGCTAGCCGGAACAACAACCAGACCAATTTGGAAGCTGCTGAGCTGTGTGGTATTGGTACTGTGGCCTTTTCCGCGGACCCCGTGCCGATGGAGCGAGCGGCGGCGGAGGTGGAGATGGAGGCGGCCGGCGACGACGTGCACACGCCCCACTCGGCGCCGTCAACGGCGTCGTCGGCGAGGGTGTCGATCTGGGAGTCGGTGCGCGCGTGCGGGCTCTGGGGCAAGGACGTGGACAAGATCGGAAGAGCACACGTCTGAA	hypothetical protein OsI_09221 [Oryza sativa Indica Group];hypothetical protein OsJ_08661 [Oryza sativa Japonica Group];hypothetical protein GQ55_1G417100 [Panicum hallii var. hallii];diacylglycerol kinase 3-like [Aegilops tauschii subsp. tauschii];diacylglycerol kinase 7-like [Panicum hallii];
TRINITY_DN60798_c0_g2_i7	U1	G1	4.19076	12.2243	1.54447	5e-05	0.00248402	GO:0016020;GO:0016310;GO:0004672;GO:0016301;GO:0006468;GO:0048544;GO:0016740;GO:0005524;GO:0000166;GO:0016021;GO:0005886;GO:0004674;	745	GGTGGAGAAAATAACGCACATAATCCGAAATAACTTGTGTATCAGCAGCAGATCCAGAGCGGCAGAATTTTTTTTTTTTTTTCTTGTTTGATGATCGTCCCTTATTTCTTATTCATGTACTTGTAGATGACCATGTTATGATTCAATAATAGTCACCTGAAGTTCAAAAATATATGCCTCTGCTGTACAAACTATTCCACTAGATCAACAAAGTTAAAACAATTACAACCCTAAAACTACCTTGCATCTATTGCAGTTCCTGTGAAATTAGTTCCAGTGTTGGTTAGAGATGAATCCGTGTCTGACGAGCTCTTCCCAATGTTTACACCAGGCTCATTTGGCTCTCGCATCGTTGCATTCTCACTGCTCAGCATCATAACAACTGAAGACATCAGTGGC…	predicted protein [Hordeum vulgare subsp. vulgare];unnamed protein product [Triticum aestivum];Receptor-like serine/threonine-protein kinase SD1-8 [Triticum urartu];G-type lectin S-receptor-like serine/threonine-protein kinase At4g27290 isoform X1 [Aegilops tauschii subsp. tauschii];receptor-like serine/threonine-protein kinase SD1-8 isoform X2 [Aegilops tauschii subsp. tauschii];
TRINITY_DN60813_c0_g2_i3	U1	G1	0.05	1.69621	5.08424	5e-05	0.00248402	NA	418	TTTTTTTGATCGCCAGAGGCACGTGTCGTGCCTCGTAAATTCTCTTTATTGCTTTTCGTTTTTCTGGTGGTTTACAACAGGCTCGCTACCCCTGCTTATATAGCACACAAAGATCTCACGATCTGCTCGACTACTACACGGGTACGTATTACCTAACTAGGAAATCTAAACCGACTCAACCTAAACCTTCCTATTCTACTAGTACTATGACACGATTGATGCAACTAGTACAAGCAGGACACAGACAAACTATGGCATGCAAGCCGGCCACTTTGGAAACTGTAAAAAACAAACCGACTAATACTTTAGATTACCTAACATGAACAGCACTTCTGAATACATCTTCCGAGATCGTCGGACTGTAGAACTCTGAACGTGTAGATCTCGGTGGTCGCCGTA…	.
TRINITY_DN60866_c0_g2_i4	U1	G1	16.3319	62.3059	1.93168	5e-05	0.00248402	GO:0005524;GO:0000166;	1201	CCTCGCACATCCTTCTCATCCATCAAGCACTCAATATTCATTGGTGCCTCTGGATTGGCGCTCAGCATCTTCTTGAGCTTCTCACAGGCCACCCGCAGCCTAATGCAGGCGCGGGCATTCTGGTAGACATCAATCTTATACTCCTCCTTAAATTTTGCCGCAAAGTGCTTAAATAGGGCTTCATCGAAGTCTCTTCCGCCAAGAGACCTGTCATATGCATGGGACAACATCTTGAGCTGCCCCTTCTTGTACCCGACAATGCTTACCTGCATGCTGGCATGCCCGACATCAACAAACGCGATGTTCAACTGGTCATTCTCCGGGAGATCAGTCTTGTAGATGCCATATGCCAATGCAGTAGCAGTAGTCTCATGGAACAAGCGCAACGGCCGGAGACCG…	Heat shock 70 kDa protein 4L [Triticum urartu];heat shock 70 kDa protein 15 [Brachypodium distachyon];heat shock 70 kDa protein 15-like [Aegilops tauschii subsp. tauschii];heat shock 70 kDa protein 14-like, partial [Aegilops tauschii subsp. tauschii];heat shock 70 kDa protein 14 [Brachypodium distachyon];
TRINITY_DN60965_c0_g1_i7	U1	G1	0.452556	4.34836	3.2643	5e-05	0.00248402	GO:0005615;GO:0008233;GO:0051603;GO:0016787;GO:0008234;GO:0005764;GO:0006508;GO:0004197;	1147	TCTTTTTTCCCGTAGTGATAGAATCAAAACTCAAAACAAATATGGGGTACAAATAATCGTTCATTCATATATGGTACATATATAGTGGTTAAATACCTAAAGGCAATCTCATGCTATACTTAGGAGTGGCCCATGCCGTCGATCAGTATGGGTTTATTCAATAATATTTTCTAGTAGTATATATTTTTTAAATTAGTAAATCTTTAGTTCTTGCGATGAGCGTAAGTTCATGCGACAGGGTAAGAGGCCATCATGGCAACGCCGCACGCACCGGTGCCTCTCTCGAGCTTCATGTAACCTCCTTCTCCCCAGCTTTGGCCCCACGAGTTCTTGAGGAGCCAGTAGCTAGTCCCGTCCTGCTCGACACCGTACCCCACGACGGTCACCGCGTGGTTCATT…	Senescence-specific cysteine protease SAG39 [Dichanthelium oligosanthes];hypothetical protein GQ55_8G151700 [Panicum hallii var. hallii];zingipain-2 [Setaria italica];zingipain-2 [Setaria italica];zingipain-2-like [Panicum hallii];
TRINITY_DN60972_c0_g2_i2	U1	G1	0.05	2.12351	5.40838	5e-05	0.00248402	NA	549	TTTTTTTTTTTTCAAGCAGAAGACGGCATACGAGATCACTGTGTGACTGGAGTTCAGACGTGTGCTCTTCCGATCTGGGTGTGGTTGGGGATGAGCGTGAAGTCGGCGAGCGGGGCGCGGGTGACGGGGCAGCTGGTGTTCCCCGTCGCCACCCACGACTCGATGCTGGCGCGGTCGTACGTCTGGCCGGTGGCGACCGTCACGGGGTCCTGCATCAGCTCCAGCGAGATCGGGCACCGGAAGTACCACGGCACCTGCAGACCCACCGTGTCCAGCCCCAGAGGCAGCGGCACGCTCCCTGGCATTGCCGAATTGAGCAGCTCTGATGGTGATGATCTTCGTCCCAAGAGGTGGCGATTTGGATCTGACTGACCCCCACCCAGCAGCTGGGTAGCTAGC…	predicted protein [Hordeum vulgare subsp. vulgare];U-box domain-containing protein 25 [Triticum urartu];U-box domain-containing protein 26 [Dichanthelium oligosanthes];U-box domain-containing protein 25 [Brachypodium distachyon];U-box domain-containing protein 26-like [Aegilops tauschii subsp. tauschii];
TRINITY_DN61013_c0_g1_i1	U1	G1	0.05	1.21927	4.60795	5e-05	0.00248402	NA	561	AGTATCGAATTAATGAGTACCAATCTTCCTCCCAAGGACAACAATTTACCTTTCCAACTACTAAGGCGCTTTTGTAATCTTTCTTCCACTAATCCACGTATGAGCAGGCCGTCGGCGCCTTGCGTCATTTCTGTAGTGATGTTACCACAACACCATACACTTCAAAACAAGATGAATCTACAACATAATAAATAACACAGGGCATGAAACTATATATATAAATTACTACCCACTATGAATGTACTATAGTAACTTTGACTAGAAATATGACACATGTTACATGTTACTAGTGTAACTTACTCCCCAGCGAACCTCAATTTGGCATCAATTCAAGTGGATTCGACCCTTCTGGTTCTGGTGAGACAGTGGACTTCAGGATGTCTTCAATGGTTATGTTGG…	hypothetical protein OsI_35918 [Oryza sativa Indica Group];
TRINITY_DN61048_c0_g1_i1	U1	G1	0.77058	3.59707	2.22281	5e-05	0.00248402	NA	969	TGTTTTCTTTTTTTTTTTTTTTTAATGATACGGCGACCACCGAGATCTACACGTTCAGAGTTCTACAGTCCGACGATCAGCGCGTCGTCGCGCTGCAGCTCCCCGGCGCCGGCCTGATCGGCCAGCTGCCGCCCGGCACCGTGGGCAACCTCACAGCCCTGAGAACGCTCTCGCTCCGCTCCAACGCGATCTCCGGCGGGATCCCCGCCGACATCGGCAGCTGCGTGGAGCTCAGGTACCTCTACCTTCACCAGAACCAGCTCTCCGGCGAGATACCGGAAGGGTTCTTCTCTCTCGGCCTGCTGCAGCGGCTCGTCCTCTCCGACAACCGCATCCGTGGAAATGTCTCGTCGGAGTTCAACAGGCTCCCGCGGCTGGCCACTCTGTACCTGGAGAACA…	predicted protein [Hordeum vulgare subsp. vulgare];predicted protein [Hordeum vulgare subsp. vulgare];hypothetical protein OsJ_29285 [Oryza sativa Japonica Group];probable inactive receptor kinase RLK902 [Brachypodium distachyon];probable inactive receptor kinase RLK902 [Aegilops tauschii subsp. tauschii];
TRINITY_DN61250_c0_g3_i8	U1	G1	0.05	0.827067	4.048	5e-05	0.00248402	NA	584	GCTCTTCCGATCTGGCGGCCTCCTCGACGGCGGCGACGGCGGAGGCCGCGGCGGAGGCGGAGAGGCGCGAGCGGGCGGCGGCCTCGGAGTCGGCGTCGGCGTGGAAGCTGCCCTCCATCTTGGCGTAGTAGTCCATCATGGCCTGCGACTTGTTGTCGGCGTTTGACTCGAGCAGCGCGAGCTCGCGGCGGGACGCGTCGGCGGCGCCGGCGCTGTCGGCGTGGCCCTCGGCGTCGAGCGCGGCGAGCGAGGTGATTATCTTGGCGATGGAGCGCTTCCTTTCCGGCCCGTCGTCCTGGTTGTTGGGCGCGGCGGCGTCGTCCGCTCCGCGCTTCCTCCGGCGGGTGTTAGGCATGGCGGCGGCGAGAGTCTCGTCGAGCGCGAGCGGGGAGGCGGCGG…	predicted protein [Hordeum vulgare subsp. vulgare];predicted protein [Hordeum vulgare subsp. vulgare];predicted protein, partial [Hordeum vulgare subsp. vulgare];protein ALP1-like [Setaria italica];protein ANTAGONIST OF LIKE HETEROCHROMATIN PROTEIN 1-like [Aegilops tauschii subsp. tauschii];
TRINITY_DN61481_c0_g1_i1	U1	G1	3.08723	9.00803	1.5449	5e-05	0.00248402	NA	935	ACCATTGCCATATCATATTATGACGCGGCTTCTGAGCAGCCAATAGTTGACATGTTCTTGCCGGATTGAGCGAAAGCGACCAGTAAATAAGCGTGTTCGATGGTTGTGTCATGGTGGTCTCCTGCCGGATTAATCTAAGCACGTAGTGCACACAGGCAGACGCGTCGGAGACGACGAAAAGGGAACAGAAAACAGAAGCCACGAAGAATGTTCAGAACTCAGAAGGACGTGCGTGCCAGCAACACAGCTGCAGTGCAATGGGATTTGGGGATCAAGCGAGTTTGTAATCCTCTACGTTTCATACCCAACAGCACTGTCGTAACTTGTAGTAACATATATTTGATTCATCAGTATGCACATTAGCATGAGAAGAATAGGAAGAAAAAAAAATGAAAGAAT…	predicted protein [Hordeum vulgare subsp. vulgare];hypothetical protein BAE44_0009557 [Dichanthelium oligosanthes];uncharacterized protein LOC101770291 [Setaria italica];PREDICTED: uncharacterized protein LOC102700314 [Oryza brachyantha];uncharacterized protein LOC109749323 [Aegilops tauschii subsp. tauschii];
TRINITY_DN61484_c0_g1_i2	U1	G1	0.876523	4.66806	2.41296	5e-05	0.00248402	NA	1198	TCTACAGTCCGACGATCTTTCTGCTTCGGTACACCCTCCTCCCCCAAACTCAAACATTACATGAAACAGTGTGTTCATGCCTTCATGGGAGGGCATTTACCTCTGGTTAGATGATGACCGTATATTTATAGGCGAGGAACACCTTGATAGTAGGTTACAATGGAACTTCTTACAAGTTAGTACGGAACGGAAGTACTTGTTTGAATTCATACTGGAGCTTAGCAGAGCTGTAAGTTACTACATCTACAACACAGGTTACATGTGTGTGTATACATACATATTTTAAAAAATATGAAGTGTCACAGTTTAGCATGGTACGTTACACAGCAAAGAAAATAGTGGGCACATAACGAGAATTGTAAATTCTATTCTTTCGCATAGCATAGTTACCAAGATAGA…	hypothetical protein SORBI_3004G017000 [Sorghum bicolor];probable LRR receptor-like serine/threonine-protein kinase At1g34110 [Aegilops tauschii subsp. tauschii];LRR receptor-like serine/threonine-protein kinase GSO2 [Aegilops tauschii subsp. tauschii];probable LRR receptor-like serine/threonine-protein kinase At4g36180 [Setaria italica];receptor-like protein EIX2 [Brachypodium distachyon];
TRINITY_DN61553_c1_g7_i2	U1	G1	54.6245	125.05	1.19488	5e-05	0.00248402	GO:0016020;GO:0016021;	1433	CCAGGATCAACAAATGCCGGATCAGGATCGACTCATTAACACAAGAATATATAACGGACACCCCACAATCGCCAACTCAGCACAAAGCACCAGGATGAACAGAACCAGATAGGCGGATCAGATCGACTCAAAGTCGCAAGCATAATATGCTGTCCAACAAATTGGCTGATATATTTACAGTACCCAATACCACAATGAACATTTGCAGGCTAGCTAGCGAGGAGCTAACTATATCAATCACATGAATGAATGGCACAACTTCAACACTCCGACTGAATAATTTCAGCCAGGAAGCAACATTGACAAAAACATGACGCCACAAGACCAATGCGGTCGCAGCATGTTAGCCAGGAGCTAACAAGCGTGCCTGTGAGCAACATACTTCAGTGCTAGTACTAC…	predicted protein [Hordeum vulgare subsp. vulgare];hypothetical protein OsI_13369 [Oryza sativa Indica Group];hypothetical protein TRIUR3_23950 [Triticum urartu];sulfite exporter TauE/SafE family protein 4 [Oryza sativa Japonica Group];uncharacterized protein LOC109732805 [Aegilops tauschii subsp. tauschii];
TRINITY_DN61585_c0_g1_i6	U1	G1	1.06369	7.50805	2.81936	5e-05	0.00248402	NA	977	ACATAGGACACAAGAAACATGTTGATTTTCAGCTACGTGTGCACATAGAACATGGAGATATACATGCATTTTTTTTCTAAATTTTCGGACATGTTAAGATTTGTTTTAAAATAAAGGGGGCACATACACCTAAGATCAAAAGGGTATTTTCGGTTAGGAGGGCTGCGGCACCCCCAGCCCACCAGAGTTCAAACTCTAGGTTAGATATTTTGGTGTCTCATAAAAGGCAAAATATTTTTTCAGTGAGAGACAACATTTTCATCGGTAACGAGGCGCATGTGGTACTTCGTCAATCTCAGTACCCGTTGGATCAGTCTTTTGGACTCGGTCTTTCAGAGGTGCTCCTAGAGGTACGATATGTATGCACGCATTCATACGGGTGAGTGCATGTACATATTT…	putative transcription factor EREBP [Trifolium pratense];ethylene-responsive transcription factor rap2-12-like protein [Trifolium pratense];uncharacterized protein LOC100828403 [Brachypodium distachyon];uncharacterized protein LOC109742034 [Aegilops tauschii subsp. tauschii];
TRINITY_DN61624_c0_g5_i1	U1	G1	0.05	0.658172	3.71846	5e-05	0.00248402	GO:0003700;GO:0003677;GO:0006355;GO:0043565;GO:0005634;GO:0006351;	722	TAGGCGTTGTGTTTTTTTTTTTTCAAGCAGAAGACGGCATACGAGATCGTGATGTGACTGGAGTTCAGACGTGTGCTCTTCCGATCTCCCTAACCCGAAGATTCCCCTTCTCCATCAACTTCCTGCAAATCCAAGAACAAGAGATCCTCTTAATAATATTGACCAAAAAAAAATCCAAAACTCCAGAGATTCATGAACCGCGTAGGCGTAACAAGCTCGGAAATTCTCACAAAGTACTCACCTCTTCTTGTTCGCCTTGAAATGCATGTTGGAGACGCCGCCGAGGGGGCTGGGCGTCGAGGGGAAAGCCGGGGAGTCGATGCCGGCACCGGCGGCAGAGCGCTTCCGGCCGTCGAAGTGGCCGGACCTGATCATGCTGATGGACCTCTCGGTGACGTT…	WRKY transcription factor 28, partial [Hordeum vulgare];WRKY transcription factor, partial [Triticum aestivum];drought resistance protein [Agropyron mongolicum];predicted protein, partial [Hordeum vulgare subsp. vulgare];WRKY transcription factor WRKY62-like [Aegilops tauschii subsp. tauschii];
TRINITY_DN61702_c0_g1_i3	U1	G1	2.27456	6.50445	1.51584	5e-05	0.00248402	NA	1029	TGTTTTTTTTGTGTGTTTTTTTTTTTTCAAGCAGAAGACGGCATACGAGATACATCGGTGACTGGAGTTCAGACGTGTGCTCTTCCGATCTTGTCTGTTTGCTTATCCATATAAGCAGCTACGGTATGCAGATCTACGAACAATGTTTATGCATATCACCTAGACTATACTACAGACAGTATCTACATCTACACAGGAACTATGTTCCTTTATTTTTTCTATCATCCACATCTAGTGCATTTCTGTATCTTCAGTAGTTGTGAGGAAGCTCCATAGTTGTGATGCAATCAGCTGCAGCAGCAGGTGTGCTCAGTTCACCTCCCATTAGCACTCAGGTGTAACCGCAGTTGCAACTAGTCCATGTTGCAGAGGTGATAGGGACGCTCCTCTCGGTGTTGA…	predicted protein, partial [Hordeum vulgare subsp. vulgare];hypothetical protein TRIUR3_06899 [Triticum urartu];IQ domain-containing protein IQM2 [Dichanthelium oligosanthes];IQ domain-containing protein IQM2 [Sorghum bicolor];IQ domain-containing protein IQM2 [Brachypodium distachyon];
TRINITY_DN61774_c0_g1_i1	U1	G1	70.2272	161.326	1.19988	5e-05	0.00248402	GO:0005737;GO:0006457;GO:0007275;GO:0051082;	839	TCATATAATTGGCTCAAAGAAACTAAACGCAGACCTCATATAATTGGCTCAAAGAAACTAAACGCAGACCTCATATAATTGGCTCAAAGAAACATAGTTCAGTTATATATTTCCGTAACACCGCAAAAACTGAACAGAAGACACCCAAACTGCAGTATACTAAGTAGAAGTGATTTCTCCATCCAACATCTTCCAGAACATCTTCGGTCCAACCAATCTCAAGCTATCTTGGCCCTCGAGAAGTCCATCTCCGGGTGCTGAGCCATGAATTTCTTGAGCATATCATCCTTCTGCATTTCGTCACTTGTTGGGAGACCCATCTGCTTCTGACGTTGGTCAAACATCATCTTCTCCACGGTTTGTCTAGTCTCAGGATCCAAGTCAGAAAGCTTGCTGCTC…	Protein BOBBER 1 [Dichanthelium oligosanthes];protein BOBBER 1 [Brachypodium distachyon];protein BOBBER 1-like [Aegilops tauschii subsp. tauschii];protein BOBBER 1-like [Sorghum bicolor];protein BOBBER 1-like [Panicum hallii];
TRINITY_DN61803_c0_g4_i1	U1	G1	1.5606	23.6592	3.92223	5e-05	0.00248402	NA	601	GAGCTCAACGTGCCATGACACCTTCCGCGGTCTCTACCACACCGGCCGGCGCCCCCACCGACACCCCCGCGAGCTCTGCCGTGTACACGTCGACCGTCAGCTTCGTCGCCGTCGCCGGCGCTGTCGCCGCCGCCATCGTGTTCTAGACAGATGGAGCGGGCAAGACTCTGTTTTGGTGTTAGTTTAAGCTACGAGATTCGTTTGTGATTCTTTTGTAGAGATTGATGAGGAAAGATTGCTCTCCTTCCCTGCACCACCGGCCGAGCAGCTGACTCGCCTCCCTGCCCGCACGCCGTTCGTCACATGGACTACACGGGCTCCAGCACCAAGGACCTCTCTCCCACGCGGTAACCAATCAACCAACCAATCGTTCGCCCGCGATCCATCTCCTCCCCTGCG…	unknown [Zea mays];hypothetical protein PAHAL_7G204700 [Panicum hallii];hypothetical protein GQ55_7G196800 [Panicum hallii var. hallii];(+)-neomenthol dehydrogenase [Setaria italica];(+)-neomenthol dehydrogenase [Panicum hallii];
TRINITY_DN61803_c0_g4_i2	U1	G1	3.92146	109.484	4.80319	5e-05	0.00248402	NA	348	GAGCTCAACGTGCCATGACACCTTCCGCGGTCTCTACCACACCGGCCGGCGCCCCCACCGACACCCCCGCGAGCTCTGCCGTGTACACGTCGACCGTCAGCTTCGTCGCCGTCGCCGGCGCTGTCGCCGCCGCCATCGTGTTCTAGACAGATGGAGCGGGCAAGACTCTGTTTTGGTGTTAGTTTAAGCTACGAGATTCGTTTGTGATTCTTTTGTAGAGATTGATGAGGAAAGATTGCAACGACATTGCGATGTAATCTGGTTACATATCATGCGTGTTAATGAATATAAATTCTTTCATTTATCACCTTCTTTTTGTCAACTCAGCTTATATATTGCTTCATCCA	.
TRINITY_DN61869_c0_g1_i10	U1	G1	11.2943	25.2717	1.16193	5e-05	0.00248402	NA	981	TCTGATCAAAATTAGTTTACAAACTAATGGCAGCTCTGGCTCACAAAATGCGGGGATGCTTCATATTTTTCTACTGAAGCCATATGACAGCATTTTACAGGAAGATATGCTCTGAATTCTCAGCACCGAAAATAACATCTCCCCAAACAATTCAAGAGCAAACCAGGAACTTTCTCCTTGTAAAGAAAAAGTGCTAAAATTAAGTTTAGGAAATAAGTGAATCCCCATTTCTGGCAGTTGCCATATCCTGTGAACAATCGAAACCAAGCAAAGAAGTAAACTTAGTGAAAGATCCATACTTCCAGCAGGCGCCCTCAATAGTCAAAACTCAGAAACACAAGGCTCAAACATGAGAATCTGCACATTTAGTTGAACATATCGTATTTACAATCGCCGCCG…	hypothetical protein GQ55_3G008300 [Panicum hallii var. hallii];uncharacterized protein LOC8074868 [Sorghum bicolor];PREDICTED: uncharacterized protein LOC102721025 [Oryza brachyantha];uncharacterized protein LOC109778431 [Aegilops tauschii subsp. tauschii];uncharacterized protein LOC112902483 [Panicum hallii];
TRINITY_DN61908_c0_g2_i7	U1	G1	3.36948	10.4963	1.63928	5e-05	0.00248402	NA	719	GTGACTGGAGTTCAGACGTGTGCTCTTCCGATCTAGGTCCAGCGCGTAGAACAAGCCCTCTTCACTCCTAAATTCAGTAGCACCGCATGCAAGTCCACGGATTATGCGAACAAACTTGAGGATTAACGTTAAAATAACTTCACTACGAATAAGTTACTAGTTCTATTCACACAAAAAAAACATTGAAGAAGTTACTAGTTATTTTGAGATGCCCCCACAATTACAATAGAAGCCTAAGAAATGTTCAGTAGTAGATAGCAATGTTCAGATTACGGAGCCTTTAGGGGCCAAAGATGTGTCTAGCAGTTAGCAATATTCAGATTAGTGAGCCTGACAAGTGTTCAAATTACCAAGTTGAAAATTCCAACAAACATGGAAGTTTTCTGTCTGAAAACAAAC…	.
TRINITY_DN61917_c0_g1_i2	U1	G1	1.3169	4.63241	1.81462	5e-05	0.00248402	GO:0016020;GO:0016740;GO:0016021;GO:0102751;GO:0008466;GO:0016757;	1740	TTTTGTTGGGTTGTTTTTTTTTTTTTTTCAAGCAGAAGACGGCATACGAGATCACTGTGTGACTGGAGTTCAGACGTGTGCTCTTCCGATCTCTTTTGAATTTTGATCAAATCAGAATATAACAGCCAGAGGTAGCAAGACAGGCAATTTTTACAACGGTCCCTTCACCACTACATGCAATGAAAAGATGCCCCTCTACAGTTCACTACAACTGATCTATCTTTCCTGTATATGCATCAAACATGGTTGCTGCAAGCAATGTTTACATAATACTTCTGATACAAACTGCATTGCCTGAGACGAAATTATCAGAACGAATAAGAACCAACCAATCTGGATTAGCTATCGATATGAATGATAATGGTGCATCTCAAACCCCATATGAATGGTGATGATGCA…	predicted protein, partial [Hordeum vulgare subsp. vulgare];predicted protein, partial [Hordeum vulgare subsp. vulgare];putative glucuronosyltransferase PGSIP7 [Brachypodium distachyon];putative glucuronosyltransferase PGSIP7 [Setaria italica];putative glucuronosyltransferase PGSIP8 [Aegilops tauschii subsp. tauschii];
TRINITY_DN61984_c0_g3_i1	U1	G1	0.05	5.25995	6.71698	5e-05	0.00248402	NA	252	AATTTTTTTTTTTTTTTTTTTTTTTTTTTCATCAAAAGAACATTATTATACTCCATTTGATTTTCGTAACGATTTAGTCAAGAGATCCATGTGATAACGATATGCTGAAGGAGCATAATCCTCACACAAAAAACAAGGGAAACATTTCGAGATTTTGGATGCATAAAAATGCTGAAACGAGCCCCTAATAGCTTGGGAGGAACCAACCACGGCGCGCCCATCCTGCCGACGGGGACCCTCGGCGGCCGTCG	hypothetical protein OsI_34342 [Oryza sativa Indica Group];hypothetical protein OsJ_32180 [Oryza sativa Japonica Group];hypothetical protein SETIT_9G189900v2 [Setaria italica];PREDICTED: uncharacterized protein LOC102717834 [Oryza brachyantha];uncharacterized protein LOC109734420 [Aegilops tauschii subsp. tauschii];
TRINITY_DN62023_c1_g2_i2	U1	G1	5.72379	15.3283	1.42116	5e-05	0.00248402	NA	889	CGTGCGCGTCTGCATTGGCAAGGAGCTGGCCATCATGGAAATGAAGGCCGCCATCGTCGCCGTCGTGCAGAGCTTCGACGTCGAGACGGTCGGCCGGAGCTCCCGCCGGCCCAAGTTCGCGCCGGGGCTCACCGCCACGTTCGCCGGGGGAGTGCCGGTCAGAGTGCGTCAGCGATGCTCGCCAGGCTAACATAGTCAATCAGAGGTCACCGTCGACCACGCGGGGGATCGATTCGTTTCCTCTTGCTTTGAGACCGCACATTGGGAGGGAGATCACGCGCACGCAAAGTTGCTGTAATCTACTCGAGACCAGCACCCAGTTCGGCGAGTGCGCTGGGTTCGTGGCGTCCACGCCCAACGTATCCACAGTAGAGTGGATTAGGCTAAGAGACTTTTTCC…	predicted protein [Hordeum vulgare subsp. vulgare];hypothetical protein OsI_20140 [Oryza sativa Indica Group];hypothetical protein OsJ_18720 [Oryza sativa Japonica Group];cytochrome P450 94C1 [Oryza sativa Japonica Group];cytochrome P450 94C1-like [Aegilops tauschii subsp. tauschii];
TRINITY_DN62036_c0_g3_i3	U1	G1	0.05	1.11641	4.4808	5e-05	0.00248402	NA	640	TTTTTTTTCAAGCAGAAGACGGCATACGAGGTATTGGCGTGACTGGAGTTCAGACGTGTGCTCTTCCGATCTGGCATGTTCTCCTACGTACGTACACAGAGAGGTCCCGTATCATTTCCAGATCTTCAGCGACTCCTTCCAGGACCCTTGCTTGGCGCAGTGCTCATAGATCTTGTCCAGCCGGATGATGATCTCCGAGAACGTCGGCCGCGCCATCGTATGTGTCTCCCAGCACTCCTCAATCAGCGCTTTGAAGTCTGAAGGATATCCCTTGAGCCTGTTCTTTAGGGATGGCCGGATTCCCTCGTACCGAGTTACGTGGGTCGAATCCATATTGGGTAATCCTTCCACCATCTCGTAAAGGATGAAGCCGAATGCATATGCGTCGACGCTCATGTC…	predicted protein [Hordeum vulgare subsp. vulgare];hypothetical protein GQ55_5G060700 [Panicum hallii var. hallii];hypothetical protein PAHAL_5G060200 [Panicum hallii];integrin-linked protein kinase 1 [Brachypodium distachyon];dual specificity protein kinase splA-like [Aegilops tauschii subsp. tauschii];
TRINITY_DN62060_c2_g1_i2	U1	G1	5.41176	15.9974	1.56367	5e-05	0.00248402	NA	636	GCTCTTCCGATCTGGAGGTGGTGGACGGCGGCGCGGTGCTGCACGGCGGCGAGCCGCGGGAGCTGCTCGGGTCGAAATCCGAGGAGTACACGGAGCCCGGTGGGCTGGTGTACAGGGAAATCGCCGACAGCGACATGGTGGCCAGAATCCGGGACGCCTCCGACGAGCTCTAAACGCCGGGGAACTCAAGGCCTCCTGCTAGCTACCCACAAATTTGGGGAGCGAAGGCGCCGAAGAAGACGAACAAATTTGGTGTCAAGAATTGATGTCGCCGAGATGAAGTCGACGCATTCGGGGCTCCAAATTCCAAGAAACAAATCGAACGAAACTCAAAGAACAGCTACTCCAAATCGGAGAGAAATCGAGGCAGCTGCAGCAGAGCACGGATTGGAACGCCGA…	hypothetical protein CICLE_v10016791mg [Citrus clementina];uncharacterized protein LOC18051238 [Citrus clementina];
TRINITY_DN62138_c0_g2_i1	U1	G1	0.05	1.55784	4.96148	5e-05	0.00248402	NA	586	ATCCTTGCTGCCAGGCTGTCCTGTGTGGTGTTGTTTGCTGCTGGTGTTGGGCGCTGATGCCATTGATGTATTTTGCAAAGCACGAATGGGGCAGTATAATGATTGAGGAAATTGATGAGATGATCATTCGGCCATCAAGGACTTAAAACAGACATGTCGGCAACAAATGGGACAGATTTTCATAGAATTCAATTATTCTTTGTCTAAATCATATGGATTTATATTAATTTATATATGTATACTCGCCGTATCGCCGTATTGCTATTTCTAGAAATTGTCGTATCCCGTGTCCCCGTATCCGTATCGTTGTATCTGTCTCGCCGTATCGGTGCTTCGTAGTATATGGCGCTTTAAGCATATACAGAATATAAGCTTCAACTTCCATGTTTTTCCATATTT…	hypothetical protein TRIUR3_23090 [Triticum urartu];
TRINITY_DN62185_c0_g7_i8	U1	G1	3.38243	8.1059	1.26091	5e-05	0.00248402	GO:0016020;GO:0016787;GO:0045332;GO:0000287;GO:0005524;GO:0015914;GO:0000166;GO:0016021;GO:0004012;	908	GGTTTTGCAAATTTTTTTTTTTTTTTTTTTTTTTATGTACAGTTAACTGCTGTACGGTTTCTTTTCATATAAATTAACAAAAAATTGTACACAGCATGGCTACAAGAAATCTATCCTTTGGATAGTTGACAAGGAAGCAAGCAACAAGAAGCATGCTCACTGTCAAAAGAATTGCTTTATATACACAAAACAAAAAGAACCAAAGAAAATGTGTAATTTCTTCAAAAGGAGAAGGGTGTAACTCTAGCCTACCCGAATGAACAAAGGTCTCCTACTCCTACGCTCGAGCGATTGTACTCAACTGAACTTCTGGATGACTGACATCATGAGAATCTTGCGACTTCTCCATCTCTCTCGCAATCTGAATGTCACTGGGCATGAAATGCTCGCTGATAGCCT…	Os03g0326000, partial [Oryza sativa Japonica Group];hypothetical protein OsI_11389 [Oryza sativa Indica Group];Phospholipid-transporting ATPase 1 [Triticum urartu];Phospholipid-transporting ATPase 1 [Zea mays];phospholipid-transporting ATPase 1 [Brachypodium distachyon];
TRINITY_DN62243_c0_g2_i2	U1	G1	1.39493	19.464	3.80254	5e-05	0.00248402	NA	603	GACCCCTCTTTTTTTTTTTTTCAAGCAGAAGACGGCATACGAGATTGGTCAGTGACTGGAGTTCAGACGTGTGCTCTTCCGATCTTCTCATTACTACATTACATTGAACATGCATGAACCTCCAGTCTCCGTTCTTCACTCCGTGGACAATGTAATTCCGGAGGAAGCAAGATCTAAGCTGCAAAATTCCAGAGCAAGAACCTTGAAGCGAGCAGAGAGGGGGGAAGGGGAAAACTCGACAAACCAACATGCCGCTAACTAAAACAACTCTTCTTCAACTTGCAAACGATCTCTATACATATCAAGCCCCACACAACACCTCTAACTAGATTGGCCGAGGTTGCTGCTTGGCCTGGCTGGTCAAGTGGTCACCTTCTGAAGCTGAAGCTGTTCTTGGCG…	unnamed protein product [Triticum aestivum];unnamed protein product [Triticum aestivum];hypothetical protein TRIUR3_15432 [Triticum urartu];hypothetical protein BAE44_0013987 [Dichanthelium oligosanthes];hypothetical protein BRADI_2g54224v3 [Brachypodium distachyon];
TRINITY_DN62255_c2_g1_i1	U1	G1	1.47161	4.08443	1.47274	5e-05	0.00248402	GO:0016020;GO:0034220;GO:0009705;GO:0042807;GO:0005887;GO:0015267;GO:0006833;GO:0016021;GO:0055085;GO:0005773;GO:0015250;GO:0005774;	1586	GATCACGTGGACTCGTTCGACGAGCACGAGGTCGTCGACGCCGGCTGCGTCCGCGCCGTGCTGGGGGAGCTGGTCCTCACCTTCCTCTTCGTCTTCACCGGAGTCGCCGCAGCCATGGCAGCCGGGGTGCCCGAGGTGCCAGGCGCGGCTATGCCGATTGCGTCGCTGGCCGGGGTGGCGCTCGCGCAGGCGCTGGCGGCGGGCGTGCTGGTGACGGCGGGGTTCCACGTCTCCGGCGGGCACCTGAACCCGGCGGTCACGCTGGCGCTGCTGGCGCGCGGGCACATCACGGCCTTCAGGTCCGTGCTCTACGTGGCGGCCCAGCTGCTGGCCTCCTCCCTCGCCTGCATCCTCCTGCAGTACCTCACCGGTGGCCAGGTACGAACTGACCCACCACCG…	tonoplast intrinsic protein [Hordeum vulgare subsp. vulgare];predicted protein [Hordeum vulgare subsp. vulgare];putative aquaporin TIP4-1 [Triticum urartu];probable aquaporin TIP4-1 isoform X1 [Aegilops tauschii subsp. tauschii];probable aquaporin TIP4-1 isoform X2 [Aegilops tauschii subsp. tauschii];
TRINITY_DN62282_c0_g2_i1	U1	G1	0.806333	9.88922	3.61641	5e-05	0.00248402	NA	850	ATCTTTTTTTTGGAGGTGGTATTTTGGTTCGTAGGTTCATATAAACCTATTATAATAATTGCAAAAGAAAAAAAAAATAAACCAAGGCATAGCGGCAGTGAGCTGCTGATAGCTCTCAGCGCTCAGGTTCGAGTCTTTGTAGTACATTCTCTGCTTCCCCAGTACAGCCAATCATAATTGAAAAAAAAAAGCACCGAAGATTTTCCAAGTGGAAGTGAAGTGCCATTACCATCACTGCAAGTGTGGTTGTACCCTGTGCTATGAACGGACCTGTCATCAACTGCTACTTAATTCAGTCGTTTACCTTGTAACATGCTACTCCCATACATACAACAGCAAAAAGATGAGCGCTTTAGTACAACAAAATAAAAGACTAGTTAACCCATGTGTCCGTTTGCA…	predicted protein [Hordeum vulgare subsp. vulgare];predicted protein [Hordeum vulgare subsp. vulgare];hypothetical protein TRIUR3_01875 [Triticum urartu];uncharacterized protein LOC100830563 [Brachypodium distachyon];uncharacterized protein LOC109762144 [Aegilops tauschii subsp. tauschii];
TRINITY_DN62331_c0_g3_i4	U1	G1	2.23386	7.00051	1.64792	5e-05	0.00248402	GO:0005783;GO:0009506;GO:0009408;GO:0005788;GO:0009860;GO:0055114;GO:0016491;GO:0034605;	983	TCTTAGATTAACAGAGCTAAAAGCATAAGCATGACCATGATCAAATTGAACTCCGAGGGTGTAATAGCCCAAACATGCTTATCCCTACTACATACATGTACTCCAATCCAGTGCGTCAATTTACATTTTACTCTCTTGATTCAGCTATGTACAAGACTCTCAGATCACACTACATTCTAGTTAACACTTAACACCTAAATCACTGCAACTATTTCCAAAAAAAACAATGCTTAGAGCCGCGACCCTTAGCTTTTCTACCTAAGAACTGGTTTCTGTCTGGTTGCTGACAAATGGACGTCTCCATTCAGGACGGAAGCCACAAATCTTTCAGCTTCTTCCATCGTTAAATCACCATTATGCACGGCAAACTTCCCACGACGAGGCTTGTAGGCAAGCAGA…	DnaJ domain containing protein, expressed [Oryza sativa Japonica Group];hypothetical protein [Triticum turgidum];dnaJ protein ERDJ3A isoform X1 [Brachypodium distachyon];dnaJ protein ERDJ3A isoform X2 [Brachypodium distachyon];dnaJ protein ERDJ3A [Aegilops tauschii subsp. tauschii];
TRINITY_DN6237_c0_g1_i1	U1	G1	0.05	1.51226	4.91863	5e-05	0.00248402	GO:0016874;GO:0008152;GO:0003824;GO:0005524;GO:0000166;GO:0009698;GO:0016207;	393	AGGCGCCCATCGACGTCGCCAACGACGTGGTGGCGCTGCCCTACTCGTCGGGCACCACGGGGCTCCCAAAGGGCGTCATGCTGTCGCACCGCGGGCTGGTCACCAGCGTGGCGCAGCTCGTCGATGGCGAGAACCCCCACCTCCACTTCCGGGAGGACGACGTCGTCCTCTGCGTGCTGCCCATGTTCCACGTCTACTCGCTGCACTCCATCCTGCTCTGCGGGATGCGCGCCGGCGCCGCCCTCGTCATCATGAAGCGCTTCGACACGGTCAAGATGCTGGAGCTGGTGGAACAGCACGGTATCACCATCGCGCCGCTCGTGCCGCCCATCGTGGTGGAGATGGCCAAGAGCGACGAGATCGGAAGAGCACACGTCTGAACTCCAGTCACA	4-coumarate:coenzyme A ligase [Lolium perenne];unnamed protein product [Triticum aestivum];PREDICTED: probable 4-coumarate--CoA ligase 5 [Oryza brachyantha];probable 4-coumarate--CoA ligase 5 [Oryza sativa Japonica Group];probable 4-coumarate--CoA ligase 5 [Aegilops tauschii subsp. tauschii];
TRINITY_DN62393_c0_g1_i3	U1	G1	0.05	6.15482	6.94364	5e-05	0.00248402	NA	236	ATGAACTACTTTGGGCATGGGATTCCTTGATGCTGCTTCCTCCTCCTCTTCCTCTGCTCCCACATCCCCTCCGCCTCCGAGATGTCCAGCTTTGGCGGCGGCGCCGGCAGTGGGGGGAAGGCGGGCAACCGGAGGCTGAAGATGCTTTAATAGGCTTCTCCCATACTATCAGATCGGAAGAGCACACGTCTGAACTCCAGTCACCGATGTATCTCGTATGCCGTCTTCTGCTTGA	cytochrome c biogenesis protein (chloroplast) [Fargesia denudata];
TRINITY_DN62502_c1_g5_i3	U1	G1	4.15908	9.56621	1.20168	5e-05	0.00248402	NA	1954	AGGAAGTGTGGTGCAAAAGGAGACTTGAATGCTCCTTCGATCTGTCCTCTTCCAGCAGCAGCACGTCGTTTGAATTTTCCCCGGATTCCTCAATCCACATTATAAAATATACTCCAGCAACAAGGATAGGAACGAGGCCCGATTTTATTTCTCCGAACAATCCGCCGCCCCCCGCCCCCGTACTCTGTTTTTTAGCCCCCGCCGGCCAGCCAGCCAGCCAGCCAGCCTCGCATTCCGTTCCTTTCTCCACCACTTCTCCTCTCTTTCTCCTCCTTCCTTCCTCCCTCCGCCGCGAGGAGGAGGGGAAAAAGAGAAGAAGAAGCGGACGCCACCGGAGACAGACAGAGGAACGGGACCCAATCCGACGCGCGCGGAGGAACCAGCCGCCGTCGAATCCCC…	hypothetical protein GQ55_3G375400 [Panicum hallii var. hallii];phosphatidylinositol:ceramide inositolphosphotransferase isoform X1 [Brachypodium distachyon];PREDICTED: phosphatidylinositol:ceramide inositolphosphotransferase-like [Oryza brachyantha];phosphatidylinositol:ceramide inositolphosphotransferase-like [Oryza sativa Japonica Group];phosphatidylinositol:ceramide inositolphosphotransferase…
TRINITY_DN62502_c1_g5_i7	U1	G1	3.11528	7.99514	1.35976	5e-05	0.00248402	NA	1867	AGGAAGTGTGGTGCAAAAGGAGACTTGAATGCTCCTTCGATCTGTCCTCTTCCAGCAGCAGCACGTCGTTTGAATTTTCCCCGGATTCCTCAATCCACATTATAAAATATACTCCAGCAACAAGGATAGGAACGAGGCCCGATTTTATTTCTCCGAACAATCCGCCGCCCCCCGCCCCCGTACTCTGTTTTTTAGCCCCCGCCGGCCAGCCAGCCAGCCAGCCAGCCTCGCATTCCGTTCCTTTCTCCACCACTTCTCCTCTCTTTCTCCTCCTTCCTTCCTCCCTCCGCCGCGAGGAGGAGGGGAAAAAGAGAAGAAGAAGCGGACGCCACCGGAGACAGACAGAGGAACGGGACCCAATCCGACGCGCGCGGAGGAACCAGCCGCCGTCGAATCCCC…	hypothetical protein GQ55_3G375400 [Panicum hallii var. hallii];phosphatidylinositol:ceramide inositolphosphotransferase isoform X1 [Brachypodium distachyon];PREDICTED: phosphatidylinositol:ceramide inositolphosphotransferase-like [Oryza brachyantha];phosphatidylinositol:ceramide inositolphosphotransferase-like [Oryza sativa Japonica Group];phosphatidylinositol:ceramide inositolphosphotransferase…
TRINITY_DN62504_c0_g1_i1	U1	G1	0.05	3.75984	6.2326	5e-05	0.00248402	NA	245	CTACAGTCCGACGATCACGGACGCGACCTCTGCAACGAACACGCGGAGCCCCTGTCAGGAGTCGTGCGAGGCGCGCTTGACGATGACCATGGTGGGCGGCGTGCCCATGAGCACCCCGCGGTACACCTTGCCGAAGCCACCGCAGCCGAGGAGCTCGCGCTCGTGGAAACCCCGCGTGGCATACTTCAGCTCCGGGAACTTGTACAGGTGCGGGCCGTAGTCTAGGTCCCAGATCGTCGGACTG	hypothetical protein OsI_38835 [Oryza sativa Indica Group];L-type lectin-domain containing receptor kinase S.4 [Sorghum bicolor];L-type lectin-domain containing receptor kinase S.4 [Brachypodium distachyon];L-type lectin-domain containing receptor kinase S.4 [Oryza sativa Japonica Group];L-type lectin-domain containing receptor kinase S.4-like [Aegilops tauschii subsp. tauschii];
TRINITY_DN62524_c1_g2_i7	U1	G1	1.53249	7.48668	2.28845	5e-05	0.00248402	NA	613	CCGGCAACCGCCCCCGCGCCGGTCGCCACGCCGCCCACCGCCGCGTCGCCGTCCCCGCCCATGGAGACCCCGACCGAGGCTCCCTCCGCAATTGCAATGACCCCCTCCGCTGTCTCTGCCACACCGGCCGGCGCTCCAACCGACACACCCGCGAGCTCCGCCGTCTACACGTCGACTGTCAGCTTCGTGGCCGTCGCCGGTGCGGTCGCCGCCGCCATGTTGTTCTAGATGGAGCCATGGATGGAGGATCGTGGGACCTCTGATCTACCGCCGCCGTTGTTTATACGACTAGATTTTCTTTTCGTGAGATCGCAGAGTGAGAGGCTTGGCATTTGCCATGTTGTGCTTGCACATGCACGACATCATGTACTCGTACCTACCATTATTAATAGAAATTCT…	.
TRINITY_DN62585_c0_g5_i7	U1	G1	0.627489	5.34856	3.09149	5e-05	0.00248402	GO:0003700;GO:0003677;GO:0006355;GO:0043565;GO:0005634;GO:0006351;	978	TGCTTCGTGGTGGAGTACTAACTAAAACCATTTAAAACAAGTGGAAACCGGCTAGTTCTTTTCCAACTCAATACTCATTTCCAAACTAGTACCATATGCTGCCTACTTTCCTTTTTCATGAAATCATTGTTTTTCAATTTTGACACTATTCTTCTCACATTCTTGAATTCTACAAGCAGAACTGGCGAGAAAACCATCTCAATATCTAATCGGGACGAATCTGGAGTCCATAAGAAATGAAAAAAAGAAAACACGAAAAAGGATAAACTAATATCTTCCTCCTAACGCTTACACAGTACACCTGCGCTGATCCAGGAAGAGCGTGTATGTTCTTCTCTCCTGTGCGCAAACACCCTTTGGTGGGTGCCTCTCTAATCTCTACAGTTGCGGTTTTTTCTC…	WRKY transcription factor [Triticum aestivum];drought resistance protein [Agropyron mongolicum];putative WRKY transcription factor 41 [Triticum urartu];putative WRKY transcription factor 46 [Triticum urartu];WRKY transcription factor 6-like [Aegilops tauschii subsp. tauschii];
TRINITY_DN62603_c0_g1_i1	U1	G1	0.05	1.08515	4.43982	5e-05	0.00248402	NA	432	TCAGACGTGTGCTCTTCCGATCTGTAATCTGTTATATTAATGCAACATGAGAGTGCAGCAACAAGACAATCCGTTTCCTGCCATATGGCAAACTAACAGAACAGCTGAAACAGCCTATAATCGTTAGCACCACACTGGACTATTTTGCACACCCGTCTTTTTGAATGTTTTATGTGCTGAACCATTTTTCAGGTGTTGGTTTTTAGCTGCAAGACTGCTACGGCCTACTGTTGGCCAAAAGAAATAGGCGCATCACTTTCAGAAGCAGAAACAAGGTAGGCTACCAAACTGAAAAGGTTAAAACTTTGTTAACGTCGGGTAGTGATGATTATGAGAGCTGACAGTGCATCAACCATAATGCTTTGGACGTGGTTATCTAGTCATACTCCAAAACAAAAA…	.
TRINITY_DN62711_c0_g3_i1	U1	G1	0.995722	5.87	2.55955	5e-05	0.00248402	NA	733	CATGCAGAAATCCAACCCATTGCTAGTGAAGGCCATGTCATGATAAAAGATCAGAAGATTCGAACAGGCAGTAGCAACATCTGAAATAAGACCTTTTTTGCAACGAATCTGAATTTATACCTTGCCGTGATACCCAAGTCAAAAACAGCAGCAGCAAACTTAGTCGAGCAGACACAACACTTCACACAGCTTGCTACACTTCAAAGAACCTTCAAACGAACAACTTCAAAAGCACGCCTCTACTACCATTAAGGTACTTTTCCAAACCAAATTGATTAATCCTCCGAGAAGGCAAACGAAACAAGACCCTTCTCTTTTTTTAGTTCAGATCTTGAAATTAAACTGACCAAATATAACCAAATATCACCACTGATGATGAATCACACAGTTCAACAAGAA…	hypothetical protein [Oryza sativa Japonica Group];hypothetical protein LOC_Os10g37870 [Oryza sativa Japonica Group];hypothetical protein OsI_34369 [Oryza sativa Indica Group];hypothetical protein TRIUR3_30660 [Triticum urartu];hypothetical protein BRADI_3g31560v3 [Brachypodium distachyon];
TRINITY_DN62711_c0_g3_i8	U1	G1	9.80037	45.0485	2.20057	5e-05	0.00248402	NA	1347	CATGCAGAAATCCAACCCATTGCTAGTGAAGGCCATGTCATGATAAAAGATCAGAAGATTCGAACAGGCAGTAGCAACATCTGAAATAAGACCTTTTTTGCAACGAATCTGAATTTATACCTTGCCGTGATACCCAAGTCAAAAACAGCAGCAGCAAACTTAGTCGAGCAGACACAACACTTCACACAGCTTGCTACACTTCAAAGAACCTTCAAACGAACAACTTCAAAAGCACGCCTCTACTACCATTAAGGTACTTTTCCAAACCAAATTGATTAATCCTCCGAGAAGGCAAACGAAACAAGACCCTTCTCTTTTTTTAGTTCAGATCTTGAAATTAAACTGACCAAATATAACCAAATATCACCACTGATGATGAATCACACAGTTCAACAAGAA…	.
TRINITY_DN62720_c0_g6_i4	U1	G1	13.3918	43.3385	1.6943	5e-05	0.00248402	GO:0003993;GO:0016311;	845	TGACGTACCCGGCGTCCTGCAGCTTCTGCCTCTCGCCGGACTTGTACGCCACGGCGGAGCCCTTGAACCCGGGCTGCTTGAGCAGCAGGTCCTTCCACCCGTAGATGCCTTGGCTGCGGAGGTTGGCGACGGTGATGTCCCTCTGGTCCTCGGTGCGGCCCGTGAGGAACAATGGCTTCACACCGATCTTCAGGAGCTTGTTGTACAGCCGCTTCGTCTCCGGCAGCACCGGCGCGCTCCCCTCCAGCACGTACGCGTTGAAGCTCGTCGCGTTGAACAGCGTAGTCCCGAAGCCGTGCTTGGCGTAGTACGGGAGGTTGGAGAGCGTGGTCTCGTCGATGTCGAACACCCACACCTCCTTGCTTTTGCCGGCGAGCTTGAGGGTCTCGGCGTAGGCGA…	Stem 28 kDa glycoprotein [Triticum urartu];stem 28 kDa glycoprotein [Brachypodium distachyon];stem 28 kDa glycoprotein-like [Aegilops tauschii subsp. tauschii];stem 28 kDa glycoprotein-like [Aegilops tauschii subsp. tauschii];acid phosphatase 1-like [Aegilops tauschii subsp. tauschii];
TRINITY_DN63057_c1_g3_i2	U1	G1	2.69108	7.64978	1.50723	5e-05	0.00248402	GO:0016020;GO:0020037;GO:0004497;GO:0016709;GO:0005506;GO:0055114;GO:0016705;GO:0044550;GO:0016491;GO:0046872;	1640	ACATAGCGCGCCGGCTGGATAACGCGCCCCTCGTGTACCTCAAGCTCGGCGAGGTGCCCGCCGTCGTGGTCTCGTCCCACGACGCCGCGCGCGAGGTCATGAAGACGCAGGACGTCACGTTTGCGACGCGCCCATGTAACCCGACCACCAAGATCATCATGTCCGACGGGGTGGGGGTGGCCTTCGCTCCCTACGGTGACCACTGGCGGCAGCTCCGCAAGATCTGCATCATGGAGCTGCTCAGCGCCCGCCGGGTGCAGTCCTTCCGGCATGTCCGGGAGGAGGAGGTCGGGCGCCTACTCACCGCCATCGCTGCCGCGCCGCCCGGCGAGACCGTCAACGTCAGCCAGGGCCTCGCCGTGCTCATCACCGACTCCACCATACGTGCCATGGTCGGGG…	predicted protein [Hordeum vulgare subsp. vulgare];Premnaspirodiene oxygenase [Triticum urartu];unnamed protein product [Triticum aestivum];premnaspirodiene oxygenase-like [Aegilops tauschii subsp. tauschii];premnaspirodiene oxygenase-like [Aegilops tauschii subsp. tauschii];
TRINITY_DN63066_c2_g6_i1	U1	G1	27.0073	58.2001	1.10767	5e-05	0.00248402	GO:0016132;GO:0016125;GO:0020037;GO:0007275;GO:0004497;GO:0005506;GO:0055114;GO:0016705;GO:0016491;GO:0010268;GO:0046872;	439	GTTCTACAGTCCGACGATCCTAGGATGGAGACGCTGGTCACCATGCACTATCTGGTGAGGCACTTCAAATGGAAGCTGTGCTGTAAATCCGACACTTTCGTCAGGAACCTCTTGCCGTCCCCGCTGCATGGCCTGCCCATCGAAATTGAGCACAGGACATCCGCTTGACCGGCAATCAGAACTCGTAAATATACCAGCATTGATGTCGGTCGCGTACGAACATTGCAGCATCAGATCTCTGTCGAAGCTACGAGCTTTAAGTTCCAAATCCAGCGGTAACTGTGCACTTGAAAAACGAAATAGGAAAATGCACTACTCCCTTCGTTCACACTTATAACATGTTTTAGATATATCAACATGGACTAGATATAAGGGAGATCGGAAGAGCACACGTCTGAA…	taxane 13-alpha-hydroxylase [Zea mays];Cytochrome P450 716B1 [Dichanthelium oligosanthes];unnamed protein product [Triticum aestivum];cytochrome P450 716B1-like [Aegilops tauschii subsp. tauschii];cytochrome P450 716B1-like [Aegilops tauschii subsp. tauschii];
TRINITY_DN63085_c0_g4_i1	U1	G1	71.2725	143.212	1.00673	5e-05	0.00248402	GO:0004602;GO:0006979;GO:0098869;GO:0055114;GO:0016491;GO:0004601;	821	TATGAAATAATGCCATAACCATCTTCTGAACCTGTGACGTGTGGAATTAATCTGAACTATCCATGAGCTGGGGATGAAAGTATGCCAAGATCATGACCATATATCCATAACCACCTTTTAGTGGCTGTCGCCAACTAAATGCGGATTCACATCAAGTTTTCAAGCTGATGCAGCAACATGATAAAAGAATTTCTTCAGAAACGTAACTAGACAACACACGGATCCAATGAACAGCTACAATATTTTCATTAACATGGCATATACAAGTACATAGTAGGACGCAGAAGATATAGCAGATGCATCCTCTGAAGTGTTGGGTACATATTTTTATTCAACATAACAATATTATTGTTTCTAGCACCAATGTAATACAGAGGTGCTGGTTTTTTCTACAGGCTC…	glutathione peroxidase [Triticum aestivum];hypothetical protein SETIT_7G194100v2 [Setaria italica];probable phospholipid hydroperoxide glutathione peroxidase 6, mitochondrial [Sorghum bicolor];probable phospholipid hydroperoxide glutathione peroxidase [Aegilops tauschii subsp. tauschii];probable phospholipid hydroperoxide glutathione peroxidase 6, mitochondrial [Panicum hallii];
TRINITY_DN63127_c3_g4_i3	U1	G1	0.05	0.92607	4.21112	5e-05	0.00248402	NA	594	ATTCAATCCACAAATAAAGGAAATAAAGTGTCCGAGTACGGACAAGATACACATGGGACTAAGAGCCCTGAAGATAACCAGTGGCGTCCATATATAACCCTACCTAGGCCAAGCCGAAAGGGTAACTTTGCTAACATCGTCATCTCATACTGGTCAAAAGTCGGACCAAGAGTTGCCGACAAAATGGAGAGAAGACAAAAGAGGGAGAAAGAAGTGAGTAAGTACCAATGCACGTACTTAGCGAAACTAGAAATGGATGTGCTTGTCGGGGGCTATATATTTTCCGGCTATATGGTGGGTTTAGGGGCAGCAAAACATACACTAAGAAAACCAATAGAGACACGCTACAACTTCCGTCTACTCAGAGAAGGTAAGAAAGCACATAAAGGATCAATTAGG…	hypothetical protein EUGRSUZ_K01373 [Eucalyptus grandis];rust resistance kinase Lr10-like [Durio zibethinus];
TRINITY_DN63127_c3_g5_i2	U1	G1	0.05	5.70222	6.83345	5e-05	0.00248402	NA	226	TGTGACTGGAGTTCAGACGTGTGCTCTTCCGATCTGGTTAGTCTTATAAAGAAGTAGGGGGTTTCTGCTGCAACTGATCTGGATCTGAGATGTTGATCACCAGGGTGGATCTACCTGCGGACGCGGGACCCAAGCGAAGACGAGGATGCCGAACTGGATCGTCGGACTGTAGAACTCTGAACGTGTAGATCTCGGTGGTCGCCGTATCATTAAAAAAAAAAAAAA	uncharacterized protein LOC109826663 [Asparagus officinalis];uncharacterized protein LOC112776512 [Arachis hypogaea];
TRINITY_DN63133_c1_g4_i11	U1	G1	19.3429	99.0924	2.35697	5e-05	0.00248402	NA	338	CCCATGTCCGCGCCGGCGCCCTGGTACATCTTGGCAATGATGGGGTTGCAGATGCCCTCCAGCTCCTTCATCTTGTCCTCGAACTCGTCCGCCTCCGCGAGCTGGTTGGTGTCCAGCCAGCTGATGGCGCCGTCGATCGCGTCCTCAATCTTCTTCTTGTCGTCGGCCGAGAGCTTGGAGGCGATCTTGTCGTCCTTGATGGTGTTCCTCATGTTGTAGGCGTAGTTCTCCAGTGCGTTCTTTGCCTCCACCTTCTTCTTGAGCTCCTCGTCCTCCGCCTTGTACCGCTCCGCCTCCTGCACCATCTTCTCAATGTCCTGATCGTCGGACTGTAGAA	heat-shock protein 70 [Dactylis glomerata];DnaK-type molecular chaperone hsp70, partial [Elaeis guineensis];heat shock protein 70, partial [Nicotiana benthamiana];hypothetical protein OsI_20227 [Oryza sativa Indica Group];putative mediator of RNA polymerase II transcription subunit 37c [Zea mays];
TRINITY_DN63133_c1_g4_i6	U1	G1	0.850603	19.9549	4.55211	5e-05	0.00248402	NA	596	TTTTTTTTTTTTTTTTTTTTTTTGCAATGAGAATGGAGCTTTATTCATAGAGTCACAAATGTACAAGGTACAGAGTATGAAGGTATAATACTATATGGATTAAAAAGAAAGAATGATGGTGAAAATCAAAGTAGCAGCCTCATCAAACTACCACCGATCTCTCAAAGAAGAACTCTTGTAAAAGAAAAACTGGTGCATACAACCGGTTATCCATTGCAGTTGCAGAGCTGAAACCATGAGTTTACTGCATCATCGTGGCCGCGAGAAGGGACACGAGCGCCGAGGAGACCAGGGCCATGGCAGACACGCTGGCGGCCGCGCCGGCTTCAGGCGCCGGAGCAGGGGACGAGGAAGGCGCCATGAAGTCCTGCGCCGACGCGGAGGCGAAGAAGACGGAGG…	.
TRINITY_DN63167_c1_g5_i1	U1	G1	0.05	3.04216	5.92702	5e-05	0.00248402	NA	284	CCTCCTGTTGCCTCGCGGCTCGGTATGTAGGGTGCTGGAGCTGCGTGTTGTTGGTTGAGCAGCGGCGAAAGCGCCCCCCAGCTATCCCTCATAAACATTGTGATGTAGTAATCCTTGAACTGTTCATGGTCCCTGATCCACACATCGCCCAAGAGCTCGGCTAGCTTAGTACCCTTGACATGCTTAAAGAGATGCCAGCGAGTGTTCATCATGAAGATGTAGGATAGAGTGTTGTTCCCGTACGCCCTCGACCAAACTTTGAAGTTGGCTTCAAGGGCCTTGA	Exocyst complex component 7 [Triticum urartu];Exocyst complex component EXO70A1 [Zea mays];exocyst complex component EXO70A1 [Brachypodium distachyon];exocyst complex component EXO70A1-like [Aegilops tauschii subsp. tauschii];exocyst complex component EXO70A1 [Zea mays];
TRINITY_DN63199_c0_g2_i2	U1	G1	1.35223	9.12951	2.7552	5e-05	0.00248402	NA	796	GTGTGCTCTTCCGATCTTATCTGATGGGAAAATTGTTAAGACTGAGAAAACAAGAAATTCTAAGATTCTTTCAGATGTATATCTCCTCAAAACATTTTATTTTAAATAATTCAATCAGGTACTCAGGACATCATTTCATATAGCTCCGCATGGTATATTTATGGTTGCAGTTTTCTGTAATGATGGAATCAAACTACACACTACCGAAATAACCATCATATTAAAAACAATACTGTAGTTTGTTTAGTTGGCCTGGTTCTAGCCTTGTGGGCCTTTTCATATAGCATGCAGTTTACCGCTTGATTTTGACCTCAATGCCAGTTCTAATAATGTTGCACATGAAGGTCATTCATTTTGGTTCCAGAAGAGAATTAAAGGTACTAGAAAGATTGGTCTATA…	Disease resistance protein, partial [Cynara cardunculus var. scolymus];hypothetical protein BAE44_0004992 [Dichanthelium oligosanthes];protein SUPPRESSOR OF GENE SILENCING 3 homolog isoform X2 [Manihot esculenta];
TRINITY_DN63319_c0_g5_i1	U1	G1	10.7818	39.5845	1.87634	5e-05	0.00248402	GO:0033897;GO:0003723;GO:0090502;	877	TTTTTTTTTTTTTTTTTTTTTTTTTTTTTTTTTTTTTTTTTTTTTTTTTTTTTTTTTTTTTTTTTTTTGCTGTATCAACACCAAATAGTGTTCCCTGTTATCAATTGATCTCTGAATATGGCATCGGCTCGAGATGTTTACACGATTTCTTGATATACACAATCTTCATCAACATCATGAACTCCTGAACTTTGCTAGATCACTATGGAATTAAGAGACAACCAGCAGCACATGATCGAACATGCTCCCACAGTTTATTCTGTCAAAGGGAAGAGCAAATGAATAGCTATGAATCAGAAGCGCAAAGATTCGACTCCTTGGAATGGATCGTCGGATCAGAAGGCCGGGAACTCGACCCTGTTGCCGCAGGGCCTTCCGCCGGGGCTGACGGGGCACTCG…	S-like RNase, partial [Triticum aestivum];Ribonuclease 3 [Triticum urartu];ribonuclease 1 [Brachypodium distachyon];ribonuclease 3-like [Aegilops tauschii subsp. tauschii];ribonuclease 1-like [Aegilops tauschii subsp. tauschii];
TRINITY_DN63319_c0_g5_i5	U1	G1	5.64245	16.9979	1.59096	5e-05	0.00248402	GO:0033897;GO:0003723;GO:0090502;	519	ACCTTGGATGGATCGAAGGCGTTACTTGGGTTGCAGTTCTGCGGGTAGGATCCGTCGTCGGGCCAAAGCCCGTGGATCCCGAAGTCCGCCGCCGGCTTGCCGGACCGCGGGTAGCAGCAGCTCTGCTTCGTGTCGCAGTACGACCCCGGCCACTGCAGCACGAGGTAGAAGAAGTCGTAGTCCTGCGCCGCCGCCGACGCCGCGCACCCGGCGGCTAGCACGACCAGGGCGGCCAGGGAGAGCTGCGCCCTCGTCATGGCTTGTCTCTCTCTTTCTGTGAAGATCTCTCTCCGATGGTTCTTGGAGAACTCCCCTGTTCTGAACTTGATGGTGCGTTGTTAAGGCGATCGAGGAGGACGATGATGGATTGACGAATGCTGCGGCGGGGCGTGCTAATTT…	ribonuclease [Hordeum vulgare subsp. vulgare];S-like RNase, partial [Triticum aestivum];predicted protein [Hordeum vulgare subsp. vulgare];ribonuclease 3-like [Aegilops tauschii subsp. tauschii];ribonuclease 1-like [Aegilops tauschii subsp. tauschii];
TRINITY_DN63420_c0_g2_i2	U1	G1	2.63166	9.80242	1.89716	5e-05	0.00248402	NA	612	TTTTTTTTTTTAATGATACGGCGACCACCGAGATCTACACGTTCAGAGTTCTACAGTCCGACGATCTACCAGATCACGTCGGACTACCGGACACTGCTAGTGTCGGACTGGTCGCGGCTCGGGTTCGCCGAGGTCGACTACGGTTGGGGGCCGCCGGCGCACGTCGTGCCACTGACGAACCTGGACTACATTGCAACGTGTATACTGGTGAAGCCGTGGGCACACAAGCCAGGGGCACGGCTGATCACCCAGTGTGTGACGCCCGACCGCGTCGCGGCCTTCCACCAGGGAATGCTAGACATGAACTGACCGGAGCTCCTGGCCTGGCCGGAGACGAGGAAGAAATGAAGCTGAAGCCAAAATGGATTTGATTTGACTGCGTAATTAGACATACGGGCA…	putative PF02458-family acyl transferase 1 [Triticum aestivum];putative PF02458-family acyl transferase 2 [Triticum aestivum];3'-N-debenzoyl-2'-deoxytaxol N-benzoyltransferase [Triticum urartu];acyl transferase 7-like [Aegilops tauschii subsp. tauschii];acyl transferase 7-like isoform X2 [Panicum hallii];
TRINITY_DN63458_c0_g5_i3	U1	G1	57.4695	136.968	1.25297	5e-05	0.00248402	GO:0010181;GO:0055114;GO:0016491;	760	TTTTTTTTTTTTTTAATGATACGGCGACCACCGAGATCTACACGTTCAGAGTTCTACAGTCCGACGATCCATGGAAAGAATCTCTCTGGCCAGAGTTGGATCGGTTGCTCCGGGATGAAAATGATGTGTCCACAGGCACTACATATACAGCTGCCATTCCTGAATACCGGATTGAATTCGTTAAGCCCGAGGAGGCGTCCCTCTTGGACAGAAACTTCAGTCTTACAAATGGTCATGCAGTGCATGATGCTCAGCATCCTTGCCGGGCTAATGTGGCGGTGCAGCGGGAACTCCACTCTCCTGCTTCTGATCGTTCATGCACTCACTTGGAGTTTGACATTGCTGGCACCGGTCTTACGTATGAAACTGGTGACCATGTTGGTGTATACACCGAAAACT…	putative cytochrome P450 reductase [Oryza sativa Japonica Group];Os08g0243500, partial [Oryza sativa Japonica Group];Os08g0243500, partial [Oryza sativa Japonica Group];NADPH--cytochrome P450 reductase [Sorghum bicolor];NADPH--cytochrome P450 reductase [Brachypodium distachyon];
TRINITY_DN63495_c1_g1_i1	U1	G1	16.942	42.9404	1.34173	5e-05	0.00248402	NA	1167	CACACAGGTGCCTGAATGGATGTGGGACAGACCATCCATGTGGGTAAATCTTCCCAAAGCAGAACAGCAGCCCAAGTTGCATTTCTGCAGATCTCAGGCCGGATCACAGGTGCTGTCTGGTGCTTTCACACTTGAAATAAAACAATCGCGTGATGATTAGAAACAGCGTGATAAGCGCGTTATTTTGTTTACACCTCGCGGTTGATCTGGTCAGATGATTTCGTCCGCTGCCCTCCTGATCAAGCAAGGTTAGCTGGCACACGGCAGGATGTCCGAAGAAGAATCACGAAAGAAAACAAGGCACAGCTCAGGATGATGATACAATCGATCATTATTATTTCTAATGAATTACGTAAGAATACAGTATATAAGTCGGAGTAGTTTACATGAATGATGAAT…	Os11g0282300, partial [Oryza sativa Japonica Group];predicted protein [Hordeum vulgare subsp. vulgare];predicted protein [Hordeum vulgare subsp. vulgare];hypothetical protein TRIUR3_09123 [Triticum urartu];uncharacterized protein LOC109743563 [Aegilops tauschii subsp. tauschii];
TRINITY_DN63495_c2_g7_i4	U1	G1	0.05	4.01205	6.32627	5e-05	0.00248402	GO:0000981;GO:0030154;GO:0001135;GO:0003677;GO:0006357;GO:0043565;GO:0005634;GO:0044212;	298	CAAGAGCTGCCGGCTGCGGTGGATCAACTACCTGCGTCCTGGTCTGAAGCACGGCATGTTCTCGCCGGAGGAGGAGGAGACGGTGATGAGCCTCCACGCCGCGCTCGGCAACAAGTGGTCTAGGATCGCACGGCATCTGCCGGGGAGGACCGACAACGAGGTCAAGAACTACTGGAACTCCTACCTCAAGAAGAGGGTCGAGAACAGATCGGAAGAGCACACGTCTGAACTCCAGTCACATCACGATCTCGTATGCCGTCTTCTGCTTGAAAAAAAAAAAAAAAAAACCTCCCCTAC	ScMYB6 protein [Saccharum hybrid cultivar Co 86032];Transcription factor LAF1 [Triticum urartu];uncharacterized protein LOC100272454 [Zea mays];Transcription factor LAF1 [Zea mays];transcription factor MYB4 [Setaria italica];
TRINITY_DN63536_c4_g2_i5	U1	G1	1.12648	7.1374	2.66358	5e-05	0.00248402	NA	606	TCAGAGTTCTACAGTCCGACGATCCATCCGGCGTGGCATCTCTCAGTTCTACAATGGCAAGTCAAGATCTTTCACAATCCTCAAGGATGCTATTGGGCCATCTGGTTCTGCAAAGGTCATCGCCAAGGCAGACAATGCTTACACCAGGAAACGGAAAATCCTTCTCGCGCACAGCATCATGTACGATAAATCACAGACCACAGCACCTGAAACATATGAAAATGGCTCCCCCAAGAGGATTGCCAGTTTAAGCAGGCTGAGGCCCTTGGACAGTATTAGCCCCAACAGCAGCTGCAGCAGCCTCAGCAGTGACGAAAACGAGCTGCCTCAGCAGTCCATCTTTATTCAGTCACCTGATCACACTTCACATTGTGCTTCTCCAGCAATGACCGCACCTTG…	predicted protein, partial [Hordeum vulgare subsp. vulgare];hypothetical protein OsI_29473 [Oryza sativa Indica Group];hypothetical protein TRIUR3_05366 [Triticum urartu];hypothetical protein BAE44_0013107 [Dichanthelium oligosanthes];uncharacterized protein LOC109745776, partial [Aegilops tauschii subsp. tauschii];
TRINITY_DN63543_c1_g4_i1	U1	G1	175.18	354.268	1.016	5e-05	0.00248402	GO:0006457;GO:0005524;GO:0006950;GO:0051082;	588	AGCGGCGTCGGCATGACCAAGGCTGACCTGGTGAACAACCTGGGCACCATCGCGCGCTCCGGCACCAAGGAGTTCATGGAGGCGCTGCAGGCGGGGGCGGACGTGAGCATGATCGGCCAGTTCGGGGTCGGCTTCTACTCGGCCTACCTCGTCGCCGAGAAGGTGGTGGTCACCACCAAGCACAACGACGACGAGCAGTACGTGTGGGAGTCGCAGGCGGGGGGCTCCTTCACGGTCACGCTCGACACCTCGGGCGAGCGGCTGGGCCGTGGCACCAAGATGACGCTCTACCTCAAGGACGACCAGCTCGAGTACCTGGAGGAGCGCCGCCTCAAGGACCTCGTCAAGAAGCACTCGGAGTTCATCAGCTACCCCATCTACCTCTGGACCGAGAAGACC…	heat-shock protein, partial [Arabidopsis thaliana];Os04g0107900, partial [Oryza sativa Japonica Group];hypothetical protein OsJ_13528 [Oryza sativa Japonica Group];uncharacterized protein A4U43_C08F2760 [Asparagus officinalis];heat shock protein 83-like [Arachis hypogaea];
TRINITY_DN63559_c1_g3_i1	U1	G1	0.05	0.79625	3.99322	5e-05	0.00248402	NA	574	GTTAGATAGATGGATCTCAATATTTTTCTTTGCATGGATTGAGCGTGATTTTGTTTGTCCGGAGTTTGAGTTCATATTGTGTCAATGCAACATCACAGGAATAATTAATCTGGTCTAATTTTATTTGAGGTATACATGTGCAGTAGTTTCATCGAACCTAGAACTTGTGCACTGTAATGATAGCTTATTTATATGTATTAATCCATGGCCCTGAAAGTGCTAAAAGAGTAATCTACTACTCTTTGCCCGATTGAAGCCCAACAGGTGGTCGACAATATTCCATCAAGTTATAATTGCCCTTTTAATTTTCTTCTCAATTGTTTAGCGTGATTGTGACAATGTACAAATATTTGGTTTTTTGAGCTACATATTAGGACCTCGACCCACTTGATGATGTTT…	.
TRINITY_DN63564_c0_g5_i14	U1	G1	20.6506	81.6049	1.98247	5e-05	0.00248402	GO:0016020;GO:0004722;GO:0016787;GO:0004721;GO:0003824;GO:0043169;GO:0016021;GO:0006470;GO:0046872;	1363	CCACCTGTTCTCTTATGGGTGGAAGAGAAAAAGGGTTAAGAATAAAAAAGGGAGGATTGCATTGCTAAGGAATAATCTAATCTTATACCTTGCCTATCAGTACACTAATTACCGGGTGGAGGAGCCTAATAAGCAGTCTTACAGAGTTACAGGAGCAACAGGCTAGATCCTCCTAGCAACTGTTCTCATCTCCATATCTGCATTGCACACTCTGGAGATGCCCATTTTTCTTTTCTTCTCTTTTCGGCACGGCTTCTGCTTCTTCAGTAGGTGCTGCTTAGCATGGTGGGTGCCGAGAATGGCGCGAGGGAATTCGAGGGGACACTCACGCCGCCACCTCGGACTGAGACCGACGGGCTCTTGCTCCACCCTGGTCTGCTGATGGCGTTAGCGTCCAGG…	predicted protein, partial [Hordeum vulgare subsp. vulgare];hypothetical protein OsI_09922 [Oryza sativa Indica Group];PREDICTED: probable protein phosphatase 2C 28 [Oryza brachyantha];probable protein phosphatase 2C 28 [Brachypodium distachyon];probable protein phosphatase 2C 28 [Aegilops tauschii subsp. tauschii];
TRINITY_DN63597_c1_g1_i9	U1	G1	3.33202	9.23989	1.47148	5e-05	0.00248402	GO:0008375;GO:0016020;	1307	TTTTTTTTTTTTTTTAATGATACGGCGACCACCGAGATCTACACGTTCAGAGTTCTACAGTCCGACGATCCTACGCGGTCGACAGGACGGGCTCGTCCGTGCTCGCCGCCGCGCTGCACGGCGCCGCGGTGCTGCTCAGGATCGGGGCCGACTGGGACTGGTTCGTCACGCTCAGCTCCTGGGACTACCCTCTCGTCACGCAACAAGATCTCCTCTACGCGTTTTCTTCTGTGCCGAGGGACCTCAACTTCATTGATCACTCAAGTGACCTTGGATGGAAAAAGCATGAACGTTTTGAAAAAGTTATTGTTGACTCGAGTCTATATATGAACAAAAACACTGAGCTCTTTCCTGCCACAGAAACAAGACAAATGCCTGAGGCATTCAAGATTTTCACAG…	Os04g0301700 [Oryza sativa Japonica Group];H0215E01.4 [Oryza sativa];unnamed protein product [Triticum aestivum];beta-glucuronosyltransferase GlcAT14A [Oryza sativa Japonica Group];beta-glucuronosyltransferase GlcAT14A-like [Aegilops tauschii subsp. tauschii];
TRINITY_DN63618_c0_g2_i7	U1	G1	1.81246	6.59583	1.86361	5e-05	0.00248402	GO:0016787;GO:0008152;GO:0030247;GO:0004553;GO:0005975;GO:0046658;GO:0016798;	834	CCGACGGCCACCCGCTCTCTGACACGACCACCCTCACGCCCGGCGCGCCAGCCTTCTCCAGCGCGGCGTAGGCGGCGTCCACCATGGCGTCGAAGAGGTTCGTGTAGACCAGCCCGTTACCGGCGTCCCTCACCGTGGTGCCCGGCTGGAACGTCGCGTAGTTCAGCTGGATGTCCCGCGGGTTGTCCCGGTAGGCGAAGTAAGGGTACACATTGACGAGCAGTGGCGCGCCGGTGCTCGCCAGGAACCGGGCCACGTCGGCCATGTAGGGCTCTGCGAACACGCCGCTGGACGGCGGGAAGGAGTTGGTGACCACGTCGAACCGCGCCGACGTGGAGGCCTTGATGCCAAGGCCGGCGGCGGAGAGGGCGTCGTTGACGTTCCGTATGGCCGGAAGGA…	predicted protein [Hordeum vulgare subsp. vulgare];hypothetical protein GQ55_5G020700 [Panicum hallii var. hallii];RecName: Full=Glucan endo-1,3-beta-glucosidase GV; AltName: Full=(1->3)-beta-glucan endohydrolase GV; AltName: Full=(1->3)-beta-glucanase isoenzyme GV; AltName: Full=Beta-1,3-endoglucanase GV;glucan endo-1,3-beta-glucosidase GV [Aegilops tauschii subsp. tauschii];glucan endo-1,3-beta…
TRINITY_DN63621_c0_g6_i3	U1	G1	1.75396	11.8765	2.75942	5e-05	0.00248402	NA	488	TTGCGGTGTCTTGTTTTTTTTTTTTTTTTAATGATACGGCGACCACCGAGATCTACACGTTCAGAGTTCTACAGTCCGACGATCATGGCGCGCTCAGCGAGCGGGAGTTCTGCGTGCTCATGGTGCGGCTCAGCCCCGGCATCATGGACGACGCCGAAGGGTGGCTCGAGGACGCCATCGCCGACGAGCTGCTGCCGCCCGGCTCACCGACGTCGGCCTCCGCCCGCCGCATGATCTGAGTAGACCAGTAGTTACCATGTGCCTGGGTGAACTGTTCTCGTGTTCGTACTTAGTGCTGTTAATAATTATAAAGTGACCTGTGAGTGTCCGTGGTTAAGCTCGTGCACGGACTTCATTTCATTCCTCGCTGCTGAAAACAATTTCGCCCACTATTCTTTG…	predicted protein, partial [Hordeum vulgare subsp. vulgare];Calcium-binding protein KIC [Dichanthelium oligosanthes];PREDICTED: calcium-binding protein KIC-like [Elaeis guineensis];calcium-binding protein KIC [Oryza sativa Japonica Group];calcium-binding protein KIC-like [Aegilops tauschii subsp. tauschii];
TRINITY_DN63624_c2_g4_i4	U1	G1	46.9988	161.563	1.7814	5e-05	0.00248402	GO:0006629;GO:0008081;	2679	ATGGTGATTAGTAGAAAAATAAAGGAGGATGATGGGATCTTAAAGAGATTCACCAGATTAGGGAAAGCTGAGCTCTATTTGGACACAGCTCAGCAGCAGCCGAGCCGAGCCCCCTCCTCCCGTCTCCATTTCTTTTGTCTCTCTCTCTCTCGGTGTTAAAATCCCAACGCGGCCGCCATACGCGCATTGCCTCCTTCCTTCCGAGCGCACCTGCTGGCTCGCTTCGCTTCTCCTCCCTCTCCCCCCCTTCCCCAGGACGTTCTTGGAGGGAGCCCGTAGCTAAAGTAGTGATCTTGGAGCTGCTGCCGGTGGGGGTCTGCAATGGGGAGGAGCGGCCATGCCTGCTCCCTTCTTGCGCCGCTGCTGCTCCTACTGCTGTCGCTGGGCTCCGCCGCTGCG…	putative GPI-anchored protein [Oryza sativa Japonica Group];putative glycerophosphoryl diester phosphodiesterase 1 [Triticum urartu];glycerophosphodiester phosphodiesterase GDPDL4-like isoform X1 [Aegilops tauschii subsp. tauschii];glycerophosphodiester phosphodiesterase GDPDL4-like isoform X2 [Aegilops tauschii subsp. tauschii];glycerophosphodiester phosphodiesterase GDPDL3 [Brachypodium distach…
TRINITY_DN63624_c2_g4_i7	U1	G1	19.3021	74.8535	1.95531	5e-05	0.00248402	GO:0006629;GO:0008081;	444	TTGTAAAGTAAAGAGAGAGATTTGTTGTACCTTAATATGATGATGGACAAGATATGCTTCCTTTCTCTATCCATTATTAACTTGCCAATCTAGTACTCTTATTGAACTCCAGCCTTCGCATTTGCATTGCAGGGGCACCTCTAGTTATCTCCCACAATGGTGCTAGTGGTGACTACCCAGACTGCACTGACCTAGCTTATAAAAAGGCAGTTACTGATGGAGCAGATGTCATTGACTGTGCTATTCAAGTGACAAAAGATGCCATACCAATATGCATGAGTTCCATTGACCTGAAAGATGTTTCTACTGTTGTAACTTCACAATTTGCTTCTCAAGCGGTTATCATAGAAGATATTAAGCCTGTCGCTGGAATCTATACATTCAACCTGACTTGGGAGG…	S222 [Triticum aestivum];putative glycerophosphoryl diester phosphodiesterase 1 [Triticum urartu];glycerophosphodiester phosphodiesterase GDPDL4-like isoform X1 [Aegilops tauschii subsp. tauschii];glycerophosphodiester phosphodiesterase GDPDL4-like isoform X2 [Aegilops tauschii subsp. tauschii];glycerophosphodiester phosphodiesterase GDPDL3 [Brachypodium distachyon];
TRINITY_DN63652_c1_g11_i14	U1	G1	13.5066	59.1316	2.13026	5e-05	0.00248402	GO:0005509;	1276	AACAGAGACTACTCGGCGTGGGGTTCAGCTCCTCGTGGTTTTTGGTATCTTCTGATATTAATATATTTCCTTTATCGAAAAAAATGAAGGTATCGGCCGAGATCAGCATGCTCTGATACCAATGGACAGTTCTGAACCTGCACAACACACACACACAAACACTGCGAATTTTGTGCTGCCAAATCGTACAGCTTTTCTCTACCTTTTTCATTGCTTAGAGGGAAATTGTCTAAGCCAAACCGTGCCCACGATCAAGTTGTAAATTGTAATCGTGCAGACCCATGGATTCCATCGTGGAGGTGTACTAGGATGTGGTCGAGCTCTCGCTCTAGCTCTGATCAGACGCGCAAGACCCGCACAAACCGCGAGTTCAAGCTCTACTGAATTCAGATTTAAATG…	EF-hand calcium-binding protein [Triticum aestivum];caleosin [Triticum aestivum];putative calcium binding EF-hand protein [Hordeum vulgare subsp. vulgare];probable peroxygenase 4 [Brachypodium distachyon];probable peroxygenase 4 [Aegilops tauschii subsp. tauschii];
TRINITY_DN63654_c0_g1_i1	U1	G1	0.05	1.32221	4.72488	5e-05	0.00248402	NA	429	ATCCAGTGCGGAGTATTCAGGCACCTTTACAAATGTTAAGGAGAACTTGATACAAGATTGTTGCAAGAAAAAAGACCAGCATAGCAGCATACATAACTGAGGATGGGTACCACCGTACCACCCAGTTTAGACACAAAATTTATAGTTCCACATGTAGTTCTAGTAACTTTATATTGTTTTTTCCGTTGTAAATCTACTACCCACGTGTAGTTCTAGTAATTTTATATTTTTTTCCTTTCTAAATCTACTACCATGCTCAACATGGACATAATATTATGTGCTACTAGTTAAGGAGCAAATTATTAAGTTAGAAAAGTAATACTCTATTTTTTTGTGTTTGCTTAAATATGACATTATCAGTATGTTAAATTCTAAATTGCAAGACTGAAGATATGAAAA…	.
TRINITY_DN63690_c2_g1_i6	U1	G1	0.05	0.722104	3.85221	5e-05	0.00248402	NA	619	CTACAGTCCGACGATCCATCTGCTTATGTTCTCCTGGACTGTTTCTCTAATATCAGTTACATATTTAAATGCATTGGGGATTTCACTTGCTGTTAATTTGCGTTAAGTTAATGCATGATTGGATATAGTATCACGTCCTAATATTTTTTCCAGTCAAATTCAAGTTAGATTTTACATTATCTCATCTTCTAGTGTTCCCAATCATAACCATCCTGTATGTACTTCAATACGGCACCTTATCCTGCTTTATCTGTATAATATCGGCTGTACAATGCTTCTGTATTTCTTCTTTCTTCATCGTGCATTTAGTACTGTGCACATGCATCTGCTTGTCTGAGTCATAAAGTTAAAATTCTAAGCATACAGATGGTCAGTTGGAAGTATAACCATTTTTGTTTC…	protein FAR1-RELATED SEQUENCE 5-like [Aegilops tauschii subsp. tauschii];protein FAR1-RELATED SEQUENCE 5-like [Aegilops tauschii subsp. tauschii];protein FAR1-RELATED SEQUENCE 5-like [Aegilops tauschii subsp. tauschii];protein FAR1-RELATED SEQUENCE 5-like [Aegilops tauschii subsp. tauschii];protein FAR1-RELATED SEQUENCE 5-like [Aegilops tauschii subsp. tauschii];
TRINITY_DN63702_c0_g1_i1	U1	G1	18.2895	48.4691	1.40605	5e-05	0.00248402	GO:0020037;GO:0009506;GO:0006979;GO:0098869;GO:0042744;GO:0055114;GO:0009664;GO:0005576;GO:0016491;GO:0009505;GO:0046872;GO:0004601;	497	GCTCTCCGGCGCGCACACCATCGGCAAGGCCAGCTGCTCCAGCGTCACGCCCAGGCTCTACGCCGGCAACGCCACCAGCGTCGACCCGCTCCTCGACTCCACGCTCGCCGCCGTGCTCATAAACAAGTGCCCCAACAACGCCAGCTCCTCGGCCGCCACCGTCGACCTGGACGGCAACACGCCACTCAAGTTCGACGGAGTGTACTACACCAACCTCATCAACAAGCGAGGCCTGCTCGCCTCCGACGCCGCGCTCATGCAGAACGCCGCCGCAGCCGCCATCGTCAACGACCTCACCAACCCCATCAAGTTCTACGCCGCCTTCGCCATGTCCATGAAGAAGATGGGACGCGTCAACGTCCTCACCGCAAAGAACGGCAAGGGCAAGATCAGGGCGCA…	predicted protein, partial [Hordeum vulgare subsp. vulgare];predicted protein [Hordeum vulgare subsp. vulgare];peroxidase 24 isoform X2 [Brachypodium distachyon];peroxidase 1-like [Aegilops tauschii subsp. tauschii];peroxidase 24 isoform X1 [Brachypodium distachyon];
TRINITY_DN63702_c3_g1_i1	U1	G1	7.0452	34.8879	2.30801	5e-05	0.00248402	GO:0020037;GO:0009506;GO:0006979;GO:0098869;GO:0042744;GO:0055114;GO:0009664;GO:0005576;GO:0016491;GO:0009505;GO:0046872;GO:0004601;	343	GATGGTGTGCGCGCCGGAGAGCGCGACGAGGTCGGTGACGTTGAGCCCCTGCGCGGCGAAGCTGGCGAGGAGGCCGGCGAAACCGGCCGAGAAGGAGGGCAGCGCGCCGGCGTTGCTGGCGAGGGAGGAGGAGCCGTCGCGGCGGCCGGTCTCCACCTGCCAGAGCGAGGCCTGGAACTGGTAGGAGACGGCGTCGCGGGCGGCGAGCGCGACGATGTCGGCGCAGGAGACGACCCCCGGGCAGGTGGCCTCGAGCTTGGTCTTGATGGCGTCGATCACCTCGTAGCCCCCCACGGAGCCGTTGGGCGGCGCCGACTTCTCGTTCTGCGACGCCGGGGTGTC	predicted protein, partial [Hordeum vulgare subsp. vulgare];Cationic peroxidase 2, partial [Dichanthelium oligosanthes];peroxidase A2 [Setaria italica];PREDICTED: peroxidase 71 isoform X2 [Oryza brachyantha];peroxidase 1-like [Aegilops tauschii subsp. tauschii];
TRINITY_DN63705_c1_g3_i4	U1	G1	0.05	2.04963	5.35729	5e-05	0.00248402	NA	334	GAGAACATGTTGAAGAGCAGCCGGGCGCCGGAGAAGAAAGCCATGCTGTAGTGGCTCAGTGTTGGTGACAAGTGATGAGTAGCTGTCCGCCGAATTGACGACCTGATGCGATGAACAACAATTTCTGGCCCATAGTCTATGTTATTCCTAATATACAACGAAGCAGGGCCATCCGAGAGATACATATGCTCATTAGATGAAATGGACTTAAAAGATTTGCTGTGAACCTTGAAGGGCATGTGCCCTAATTACAGTTATGCAGACAATTTTCCGTGGCAGTGATTCCAATCAAGTGGTGCCCCAAGTGGATGGCAGTGTGAAGGAGGTCATCCA	predicted protein [Hordeum vulgare subsp. vulgare];predicted protein, partial [Hordeum vulgare subsp. vulgare];Anthocyanidin reductase [Triticum urartu];cinnamoyl-CoA reductase 2 [Setaria italica];cinnamoyl-CoA reductase 2-like [Aegilops tauschii subsp. tauschii];
TRINITY_DN63742_c0_g2_i1	U1	G1	0.05	1.6623	5.05511	5e-05	0.00248402	NA	370	TTCCTATCCCCTCTTGGCTGGGCTATGATGGTTCCCTGCATCATCTTGTAGAGCTTGTTACTAGCTTCAAAACGAGCCCAACATCATCAAAATTAAAGTTCGGATGCTCAAGTTATGCTCATTCTTGTGTTGATGTTTCTGCCAGTTTTCAGGAGGGCGGATAATCCAGCCAAAATATCTGGCCCCTTACTGCGAGCAGTTCCCTCAAGTCCTTAGCCATTTTTCGGGCCCCGGTTTTTTTGCAATAATGGCCCCGGATAATCCAGCCCGAGAAGACATAAATGGTAATATTTCGTGGGGACCTATAAAAGGCCCCCTCCTTCCTCCTTGGGCAGATACCGCTTCTCCCATTTGCTCTCCACCGCCGTT	translation initiation factor eIF-2B subunit delta-like isoform X1 [Cucurbita moschata];translation initiation factor eIF-2B subunit delta-like isoform X1 [Cucurbita maxima];translation initiation factor eIF-2B subunit delta-like [Cucurbita pepo subsp. pepo];
TRINITY_DN63763_c0_g1_i1	U1	G1	2.59812	30.4633	3.55153	5e-05	0.00248402	GO:0005737;GO:0030001;GO:0046916;GO:0046914;GO:0046872;	490	GTACCCGCACCACTGGTACCCGCCGCCGCCGCAGCCGCGCTACATCGTCCACAGCGCCGAGGACGACCCCAACTCATGCGTCATCTGCTGATCGCGCGCAGCTTGCCGCTCTGCTGGTGGCTGCTGGCCTGCCAGTGGTTGGTGGTTGTTCTACTCATCAGCCTACCTGCTGCGCTGATCGACGGCGTGCGCTGTAGGAGTATATAAATGTGAATGCAGCCGTGATAGTCCGGTGGCTACTGTTTGGCTTCGTTTTTTTTTTTTGGGAGATGCAGTAGATGCAGCTCCTGATAAGTATGTAACGTCCATACAGAAAAGAACAACAGTAAGGACAACTATACATAGAGTTTTTGATATTGTAAGTTTCACAACAAACTGTCCAAGTGGTCTCAAAATGAC…	predicted protein [Hordeum vulgare subsp. vulgare];predicted protein [Hordeum vulgare subsp. vulgare];hypothetical protein TRIUR3_19269 [Triticum urartu];heavy metal-associated isoprenylated plant protein 39-like [Aegilops tauschii subsp. tauschii];heavy metal-associated isoprenylated plant protein 39-like [Aegilops tauschii subsp. tauschii];
TRINITY_DN63763_c1_g2_i13	U1	G1	0.05	1.20468	4.59058	5e-05	0.00248402	GO:0005737;GO:0030001;GO:0046916;GO:0046914;GO:0046872;	734	AGAGACAGACAAAGCACACGCCGCCTGCAGTCCCATCCCCTTCGTTCGTAGTTTCATTCTGTCCCGTCGCGGCCGATCGAGCTCCCACCACCCGCCGCCCCGGAACAATTCGCCGCCGTCCAAGGAGAGTTCCCGGAGGTCGGCTTCAATGAAGGTGACTATTTCTTGCGGTCGATTGAATTGGGATGTTCGTCTCTGATTACAGTTGCCGCTGTTGATTATGTTGGACCGGTTTGCTGATGTTGTTTTCTTTCTCCGATGGCCTGCAGAAGGTCGTGCTCAAGCTGGACCTGCACGACGACAAGCACAAGCAGAAGGCGCTCAAGCTCGTCTCAGGCCTCCAAGGTATATACACATACTCACATACTCCCCTGCTTCTCTCTTGCTTACCTCTCTGTT…	predicted protein [Hordeum vulgare subsp. vulgare];predicted protein [Hordeum vulgare subsp. vulgare];predicted protein [Hordeum vulgare subsp. vulgare];heavy metal-associated isoprenylated plant protein 39-like [Aegilops tauschii subsp. tauschii];heavy metal-associated isoprenylated plant protein 39-like [Aegilops tauschii subsp. tauschii];
TRINITY_DN63802_c0_g7_i6	U1	G1	0.05	0.989447	4.30662	5e-05	0.00248402	NA	508	TTGTTTTTTTTTTTTTTTTAATGATACGGCGACCACCGAGATCTACACGTTCAGAGTTCTACAGTCCGACGATCCGGAAGGCCGTCGTCGACATCGCCGCTGCTGCTTCAAAGGCCCGGTGGTTACGAGTTGCGACGAGAAGTTACGAAGTGCGAGCTCTGCTTGCTGGATGGCAAATCAGCACCTACTTCAACTTGGGATTCCATTGAGTCGATGCCAAGAACACAGATATGACCTCGTATCCTCATCCATTGGACCAGGCATTTGTTCTTCAGGTTTGCATCTCCTCCACGCTTCCACCAAATCCTCTCTGAATCTTGGTGTTTCCCTACCGTATTTCCGCATTATCATTGATGCGAGTTAGAATCTTGGGCAAAAAACATGTGTGCCTACTGCAAC…	hypothetical protein CUMW_054330 [Citrus unshiu];hypothetical protein AALP_AA4G058000 [Arabis alpina];
TRINITY_DN63803_c0_g3_i1	U1	G1	3.6504	10.5562	1.53196	5e-05	0.00248402	NA	753	GTGACTGGAGTTCAGACGTGTGCTCTTCCGATCTAAATTTTTTTTTTTTTTTAGAGGAAGTATTGTCATCCGTTTATTGAAAACGAAAAATCCCATGGCCAAAGAAGTACGTTCCTTACGAAAGTCTCGCGTTCCAAATGTTGGAGAATGGAATGCCGACGGTGGCCTATGCTCGATTACAGCTATAAAATTCTGTAACCTGCATGTCCCCCGAGATCATCATATACAATTATACAGCTCCATGCCCGAATACGGACGCACGGTACACGGTACACCACACCGTACGCTATACACAAGGGTATGTGATGTGTGTACAAACGTACGACCTACACCTACAATGCCGCGGCGGCCTCGGCCTCCGGCGCCCTCCGCTCCTTGGCGGCGTCGAGAAACCCGACG…	uncharacterized protein LOC100502394 [Zea mays];beta-amylase, partial [Hordeum vulgare subsp. vulgare];Beta-amylase 3, chloroplastic [Triticum urartu];Beta-amylase 3, chloroplastic [Zea mays];beta-amylase 3, chloroplastic [Aegilops tauschii subsp. tauschii];
TRINITY_DN63816_c0_g6_i12	U1	G1	0.676771	10.0946	3.89877	5e-05	0.00248402	NA	668	TTCTTGATTAAAGAAAACATCCTTGGCAAATGCTTTCGCAGTTGTTCGTCTTTAATTTTTTTTTTTTTTTTAACAAAACCAAAGTGCCATCAATTAATCAGCCTAATATTTCAAGAACTATACAATGTGTATACTATACAATAACGATATACGCTAGATCTAGAACAGCTAAAAGCTACGAATGGAAGAAAAAAAGCAGAGTATATCTCTTCTACAAGCAAGAGGAGCCGACGACGTTGTTGTGGGCGTCGAGCGGGACGAAGGCCAGCGCGGCGAGGACGGCGAGCAGGCAGACGGGCACGAGCAGCAGCGAGAGCGGCGGCGGGGGCAGCGGCGGCAGCACGAGCGGCAGGAAGGCGAGCGAGGCGGCTGCCCAGAGGAACACCATGAGCAGCTGGA…	predicted protein [Hordeum vulgare subsp. vulgare];unnamed protein product [Triticum aestivum];hypothetical protein TRIUR3_15290 [Triticum urartu];hypothetical protein BAE44_0002280 [Dichanthelium oligosanthes];protein AUXIN-REGULATED GENE INVOLVED IN ORGAN SIZE [Brachypodium distachyon];
TRINITY_DN63876_c0_g7_i7	U1	G1	3.06659	12.0165	1.97031	5e-05	0.00248402	GO:0050660;GO:0005737;GO:0016656;GO:0055114;GO:0016491;	995	GGCCTGGTACTCGTCGGCCGACCCGCCCTCGAGGAACACGCCGACGACCTTGCCCTCCTTGACCCAGTACGTGCCGAACTTGGCCTTGGCCGCCGCCGGATCGTTGTCCCCGAACAGCACCGACTCACCGACGTTGTCACCGTAGAACTGCCACGCGATGTCGAACGACCTGGAGTAGAAGTAGGGCAGGTAGTCGTACTCTGCCACCGTCTCGCCGGACTCCTTGGCCTTGATCGCCTTGACGGCCTGCTCGGCTGATTTCCGTGCATGGTCGACGTGCTCCACTCTCCTCGGCTCGTTGTAGAGCTTCATGGGGAAGCTGGCCACATCACCAATGGCGTACACACCGGCGACGCTCGTTTCAAAGAACGTGTCAGTCTTGAGTCCACCTTTCTCCTC…	monodehydroasorbate reductase [Triticum aestivum];Monodehydroascorbate reductase [Triticum urartu];hypothetical protein BRADI_3g42760v3 [Brachypodium distachyon];monodehydroascorbate reductase 4, cytosolic [Brachypodium distachyon];monodehydroascorbate reductase-like [Aegilops tauschii subsp. tauschii];
TRINITY_DN63909_c0_g3_i9	U1	G1	2.10561	7.18127	1.77	5e-05	0.00248402	NA	1001	CGGGGTTCTTCTTGGTGTGGAAGATCTGCAGGACGGTGAAGACGCACGACAGCGTTGCGGAAGCCACCAGCATGATGCTCTCCAAGTCGATCCTCGATACTGCCTCCGACAGTTGGTTGGAAAACATCCCATACAAACGGATGTCGATCTTCTCGAAGAAAAGAATGTCCGTCTGTTTTCTGAGGCTGCTGATTACTCCCCTGCCGTGCCCCTGCGCCCTGGAATCCAGAGAAGAAAACTTGACGGTTACCAGTATCTGACAGTCCGTGGAGCCATTGTGCTCTCGGCAACCAACCATGCACAGGATGCCCCTCTCGGGATCATAAACACCCTCTGCTGAGACTCGCTGCTCTTCATCAGGGGTAAGCATGAGCGAGCCATTTGTAATCCTAGGATGCT…	predicted protein [Hordeum vulgare subsp. vulgare];unnamed protein product [Triticum aestivum];hypothetical protein TRIUR3_27745 [Triticum urartu];uncharacterized protein LOC109739017 [Aegilops tauschii subsp. tauschii];uncharacterized protein LOC109783890 [Aegilops tauschii subsp. tauschii];
TRINITY_DN63934_c0_g12_i1	U1	G1	19.4583	57.7359	1.56908	5e-05	0.00248402	NA	319	CGCCCGCACGCGGGCCACCAAGGATCATTTTCTGAGCGCATTGGCAGCAGCAATGCCCGCAAACCCACCACCAATAACAATAGCAGATGGTGTGTGTGATTTTTTACTAACATTTTCACCATTTGAGCCAAGCAGTGAAAGTGCCGATATCGCCTGTTCTTCTCACATCAACCCTCCTCTACCCCCTCCACCATGGAGGGTTAGTAGTGAGGCATGTTCCCTGTTGTTGTTGGCCATTTGTTCAGCTCTGTTCTCCTCCTCCTTCAGAAATTACTAGTGGGATTGGGTTCCCCTCCTCCTTCAGAAATTACTACTGGG	PREDICTED: probable receptor-like protein kinase At4g39110 [Camelina sativa];
TRINITY_DN63934_c0_g15_i15	U1	G1	0.05	0.944299	4.23924	5e-05	0.00248402	NA	901	GGAAGAACATATATACGTGTGCATATATAGGGACTGCGCCCCCAACAAATGGTAAATTACAGTGTTACGTACGCCGTGCGTATACATCCGTACGCACAGCTAGCTATCTACGTAATTAATTCTATAGGTACCGGTAGTCCAACACAATATTGGTTGAATATACACTGGTAATCACCAGAACGATTAGTGGAGTAATAATCGGTAATCAAGAGCACCAAATGAACATTTTCATTGATTTATATATATAGCTATGATTATCTAAGCCAGTTAGGCTGCTTCCGCTTCCTTCTTCACACGGAGGGACTTGCTGTTGCTGCCGCTGGTGGTGCCGGGCCTTCCCAACTGATACGGACCCATGCGAGTCAATCTGCACGTTTAACAAACCGCACACATGAGTTA…	protein TIFY 9 [Brachypodium distachyon];
TRINITY_DN63946_c0_g2_i2	U1	G1	0.05	1.47789	4.88547	5e-05	0.00248402	NA	430	AGACGTGTGCTCTTCCGATCTGAAAACTTTGAATTTGTCAGTGGGGACTACTTTTTATATAATTGAACTTAGCAGATATACGCATCACAGATTTATTATATATTTTCGCCAAAATGAACTACAACTTTAAATTGCATTGCCCATTAATAGGTCATCTGAACTTGAAGCCCAGAGTGAAATATTGTTAACTTTAGACAGGTTTCATGAAGAAAGAAATTTATTAGACATAATACCATAAGGTTCAGTCTAGAGAACACAACATTAGCAATCACTGGCTCTCTCTCTGAAAGAACACATTTAAAAAAAATTCCTACACCAATGAGCACTCTCTTACTGTAAATGGTTATGAGAAATAGAGCATGCATCTTAATTACATCAATTGACAATCTAAATGCCCGC…	.
TRINITY_DN63983_c1_g3_i10	U1	G1	2.06535	7.61681	1.8828	5e-05	0.00248402	NA	614	CAGGCGCGGGAGCAGGCTCTGGGTCGGCACCTTCGACACCGCCGAGATCGCCGCGCGCGCGCACGACGCCGCCATGCTCGCTCTAGCGGCCGGCGACGCGTGCCTCAACTTCCCTGATTCCACTGAGCTGCTCGCCGTGTCGGCATCATCCTACCGCAGCCTCGACGAGGTGCGCCACGCAGTCACCGAGGCCGTGGAGGACTTCGAGCGGCGACAGGCACTGGGCGACGAGGACGCTCTCTCCGGCACTGAGTCGTCGACGCCCTCCTCCCCGTCCTCGCCGTTCGACCTGGACGTCCTGAGCGACATGGGCTGGGACCTGTACTACGCGAGCTTGGCACAGGGCATGCTCATGTCGCCTCCTTTTCTGGCTGCGTCTGCGGCGCTCGGCGATTACGG…	C-repeat/DRE-binding factor 3 [Lolium perenne];C-repeat/DRE-binding factor 3 [Lolium perenne];C-repeat/DRE-binding factor 3 [Lolium perenne];C-repeat/DRE-binding factor 6 [Festuca pratensis];putative DREB1A protein [Festuca arundinacea];
TRINITY_DN64060_c1_g1_i4	U1	G1	3.12443	12.8742	2.04282	5e-05	0.00248402	NA	630	GCGTGACTGGAGTTCAGACGTGTGCTCTTCCGATCTGCTGATTCTTCAATCAATGTACTACATACTTGGATACTCCCTGCGTCTTATTTACTTAGCGTTCTAATTTTAGTTAAAGTCAAAACACATAAACTTTAAAAATATATGAAAAATATTAATAACTATAATACCAGTTACATATAAGATGAAAATATACTTTATAATGAGTCCAATACAATAAAAATGTATTGTAGTTTAAGATTTTTATATAAATATGCAGTTAAAGTTTACAAAGTTTAACATTTACTAAACAAAGAATATGAAGTAATTGTGTATGGATGGAGGATGCACCGGTATATGTAACATTATGTAACTCTTGAGACATATTTACTCCGTGACTTGATATAGTCCGTCCAATCTCAA…	.
TRINITY_DN64068_c1_g1_i2	U1	G1	8.08683	17.9667	1.15168	5e-05	0.00248402	GO:0061630;GO:0016567;GO:0043161;	1058	AGAAGACGGCATACGAGATCGTGATGTGACTGGAGTTCAGACGTGTGCTCTTCCGATCTATTTTTTTTTTTTTTAGACGTGTAATATCACTACTTCTTGCTCTTTTTTATGACAATGATGTGTTTATTTGTAGTCAATCTTTCTTAAATTCTCATATGTACGGGCAACCGTGGTTGCTATAAACTATCAGCCCTCATCCACACAAGATATCCGTATACAAGTTAAATGTAATACATAGCAGGCCCGGTGCAATAGACATGCACAAAACATCAAGTTACAACAACACATCATTGTCTAGTTATAGTCCTAGTCAAAGTGGCGGTTCCGAACTGATGATTTGTTGTCAGGAGCGCGACCGTATGTTTGTTCGACAGTATGGGCAATCTGCACATTTCCGCA…	predicted protein [Hordeum vulgare subsp. vulgare];probable E3 ubiquitin-protein ligase RHY1A [Brachypodium distachyon];probable E3 ubiquitin-protein ligase RHY1A [Oryza sativa Japonica Group];probable E3 ubiquitin-protein ligase RHY1A [Aegilops tauschii subsp. tauschii];putative RING zinc finger domain superfamily protein isoform X1 [Zea mays];
TRINITY_DN64086_c2_g2_i1	U1	G1	1.08753	11.4671	3.39837	5e-05	0.00248402	NA	962	ATCTTATAAAGCTGGGCTTAGGCCTTACAATTAAAGCAGTAGTGAACACTGAACAATGCTTCAGTTTGGAGGAGCCGGACCGTAAATCATGGACGAATGAAACATGCATCAAAATTCAGTTTCACCCAGGCATATTCAGGTTTCTTCCATAGCATAGCTTTGTTGTACTTATCTTCTCCGCTCAATATCACACGTGCATCGGACCATTGGTGCTTTGCGCGGCGATCATACAAGCCAGTACAAACGACGCAACATAGTTTAGCACGCGATGTCATGGCGCCAACGCGAACGGCGAACTGAACTTAGAGCAAATAAGACATATCGGATCACATGTCTACAACTTGGCTCGTCGGCCAGGTGACGGCGATGGGGCTCGTGACGGTATGCTTGCCGTCGCTC…	predicted protein [Hordeum vulgare subsp. vulgare];Subtilisin-like protease [Triticum urartu];Subtilisin-like protease [Triticum urartu];subtilisin-like protease SBT1.4 [Aegilops tauschii subsp. tauschii];subtilisin-like protease SBT1.4 [Aegilops tauschii subsp. tauschii];
TRINITY_DN64152_c3_g3_i5	U1	G1	5.43529	11.8676	1.1266	5e-05	0.00248402	NA	1334	AGACGTGTGCTCTTCCGATCTGGTCGAGAGTTTACAGGTACGTACCGGTACCGGAGACGGATTCCTGTTCGATCAGTAGTATAGGTCCAGAAGCACCTAGTCTGATCTGTCCGACAATTTGAAGGGGATGCCACGTCCTCCAAACGCGCACGCACAAGGATCGACATCCAGGTCAATTCGCCTTCAGTCTTCAAAGATCTGTTCTGCAGCTTACACACCTACCAATATCTAGTTCAGTTAGCCTTCATCTATCGAAGATGTGCTCTACAGACTACCAATGCTACAATGAACATCTCTCTCAGTGAAACGACAACTCGAAATTAAAACTTACCCTTGCAGCAATATGTTGGTGCGATCAACGCTAAAGAAATCATTTAAAAAAACGCTAAACCAAGCGAA…	chloroplast putative pyruvate kinase isozyme G precursor, partial [Lolium perenne];Pyruvate kinase isozyme G, chloroplastic [Triticum urartu];pyruvate kinase isozyme G, chloroplastic [Brachypodium distachyon];pyruvate kinase isozyme G, chloroplastic isoform X1 [Oryza sativa Japonica Group];pyruvate kinase isozyme G, chloroplastic [Aegilops tauschii subsp. tauschii];
TRINITY_DN64228_c0_g7_i1	U1	G1	0.05	8.32633	7.37961	5e-05	0.00248402	NA	231	GTGACTGGAGTTCAGACGTGTGCTCTTCCGATCTCCTTTCCCGCTACTGAAAAAAAATCTACGGAACATAAAAATCACGAGAGCAATATGACTGAGCCGTGCCTATGATTCAGGAGGCCATTCTAGATATAATATCTATATCCAAAATCTGATCAACTGGATCGTCGGACTGTAGAACTCTGAACGTGTAGATCTCGGTGGTCGCCGTATCATTAAAAAAAAAAAAAAAA	.
TRINITY_DN64242_c0_g2_i4	U1	G1	3.99426	15.7145	1.9761	5e-05	0.00248402	NA	556	CCGGAGAGCTGGTTGTCCTGGAGCTGAAGGCTTATGAGCGCGGGGCAGGTAGCAAGGCTCGCCGGGATGGAGCCGTTGAGGCTGTTGTTGGAGGCGGAGATGATCCACAGCCCGCGGTTCTGGCAGACGCCGGCCGGTATCGGGCCGGAGAGGTCGTTGTCGTCGACCTGGATGTCCCTCAGCGCCGGAGAGTGCATGCCGAGCTCCGCCGGGAGGAGTCCGGTGAGCTTGTTATCGAACAACCAAAGGAACACCAGCGACGGCAGCCGCGCGAGGCTGGCCGGTATCTCGCCGGAGAAGCCGTTGGTGTTCAAGTTCAGATGCACGAGCTTCGTCAGATTACCGAACACTTCCGGGATGGCTCCGGTGAGGTCGTTGAAGGACACGTCGATCTGTTCC…	predicted protein [Hordeum vulgare subsp. vulgare];Receptor-like protein kinase HSL1 [Triticum urartu];receptor-like protein kinase HSL1 [Brachypodium distachyon];PREDICTED: receptor-like protein kinase 5, partial [Oryza brachyantha];receptor-like protein kinase HSL1 [Aegilops tauschii subsp. tauschii];
TRINITY_DN64243_c2_g1_i3	U1	G1	32.5225	107.917	1.73041	5e-05	0.00248402	GO:0008152;GO:0055114;GO:0016491;GO:0016620;	2364	CCGATCTTCCTTTTCTTTTGAGATTTCAAAATAAATGAAACAAATCACTGGCGTAAAGTGGTAACAAAACAAGTACAGTACATTAAACTAAAATGATCATTTGTGTTCTGATTTCACGTTGCGTTGCCAGCGAGGTTAACTCCAGCACAGCAGTTTCAGTCTGGAACCTTGACGTTTTGCACAAAGATCTGAACGCTAAGATATATTTCATCTCCTTTTTATTCCAAATTGTCCAGTCTGAAGATTACATCCGAAAAGGCTGCTCTCACTGCAAAGAGATGCAAATTTTCCAGCTTACTGATAGTCTTAAACACCAATGTCTAAACATCCCAAGAGGCTCATACAAAGCATACATGAGATCAGCCCATCTCTTATTGCATGTGCACATGCTTACTGCAG…	aldehyde dehydrogenase 7b [Triticum aestivum];aldehyde dehydrogenase 7 [Lolium perenne];aldehyde dehydrogenase 7B1 [Triticum aestivum];predicted protein [Hordeum vulgare subsp. vulgare];aldehyde dehydrogenase family 7 member A1 [Aegilops tauschii subsp. tauschii];
TRINITY_DN64244_c0_g3_i1	U1	G1	13.2741	31.6177	1.25212	5e-05	0.00248402	GO:0045892;GO:0007165;GO:0009867;GO:0005634;GO:0009753;	2225	GCAAACCTTTCAATGTCTTTTTCAGACTTCCATTTGGAACCATGTATACACATCGTGGCTAAAATTTTGAAAAAGGATCATGTAATTGAAAATTACATAGATACACATAAATTCCATACTTCTCTAAGAGCACATATAGATGCTGCCATTATTCTGCCTTGTGTATTGGCAACGCATCTACTTAATTTTGCATGCACAATCAGTCAATAAACTATAAATACATCAATTTGTTCATAACTAAGCCAAAGATACAATATGACCTGTGTCTACAACTTACATGATTAACATATATCAATATTGTGACCACAATATATTATAAGGCATGGCGGGACACAAAGGGAGCAGCAAGCCCAAGCAAAGCACTCATCGGTACACAGACTGCTCAATTAGTTTTGGGCT…	predicted protein, partial [Hordeum vulgare subsp. vulgare];PREDICTED: ninja-family protein Os05g0558800 [Oryza brachyantha];protein NINJA homolog 1 [Brachypodium distachyon];protein NINJA homolog 1 [Oryza sativa Japonica Group];ninja-family protein Os05g0558800 [Aegilops tauschii subsp. tauschii];
TRINITY_DN64258_c1_g2_i4	U1	G1	0.05	5.79005	6.8555	5e-05	0.00248402	NA	240	AGAACAGAATTACAGAAGTAAAGCCATACTGTTGTAACTACTTACAGGCAAATCAACTTAAAGTGGTGTGAATAGTACATAATAGATTTCACCAGATAAAAAGGGTAATGACACATTCAGATCTCAGCATATACGCCTGCAGCAAATCAACATTTGCAGTGATCGTCGGACTGTAGAACTCTGAACGTGTAGATCTCGGTGGTCGCCGTATCATTAAAAAAAAAAAAAAAGGTAAAGCT	uncharacterized protein ycf45-like isoform X1 [Carica papaya];uncharacterized protein ycf45-like isoform X2 [Carica papaya];uncharacterized protein ycf45-like isoform X3 [Carica papaya];
TRINITY_DN64312_c0_g8_i2	U1	G1	5.21581	18.723	1.84385	5e-05	0.00248402	GO:0016020;GO:0016021;	1008	ATGAAAATTTACTCCAAAAATAAGATAAGGCAAAAAAAGTAAAAGGAGCAAAAAGAACACAGATCAAGCGCATCAGGTTTACAAATAATGAAAGCAAAGTAGAAGTTTGGAAGTGGACGTTTATCATACACGCTCGGTTTAAGAGTACACTGTTGCCATTAATAGGAAAATGATGATTACTAAAGAGCTTGCAAATCTGGTACTAGTAGATGTTATTGAGATTCAGATGCCTACGATAAATGACACGCGGCTGGGAATGGGGGAATTAATCGAAAACGACTAGCAACAGAAAAGCACACACACACACACTGTGACACGCACACCGAGCACAGAGACAAACTGGTAGCTTGGCATATTATTGTTCTGGATCTGGAAGGTGACGATGGATAGATGGATCGA…	Os04g0461600, partial [Oryza sativa Japonica Group];Protein PLANT CADMIUM RESISTANCE 3 [Dichanthelium oligosanthes];cell number regulator 2 [Brachypodium distachyon];cell number regulator 2-like [Aegilops tauschii subsp. tauschii];cell number regulator 2-like [Aegilops tauschii subsp. tauschii];
TRINITY_DN64312_c0_g8_i6	U1	G1	7.48494	25.1722	1.74977	5e-05	0.00248402	NA	626	ATGAAAATTTACTCCAAAAATAAGATAAGGCAAAAAAAGTAAAAGGAGCAAAAAGAACACAGATCAAGCGCATCAGGTTTACAAATAATGAAAGCAAAGTAGAAGTTTGGAAGTGGACGTTTATCATACACGCTCGGTTTAAGAGTACACTGTTGCCATTAATAGGAAAATGATGATTACTAAAGAGCTTGCAAATCTGGTACTAGTAGATGTTATTGAGATTCAGATGCCTACGATAAATGACACGCGGCTGGGAATGGGGGAATTAATCGAAAACGACTAGCAACAGAAAAGCACACACACACACACTGTGACACGCACACCGAGCACAGAGACAAACTGGTAGCTTGGCATATTATTGTTCTGGATCTGGAAGGTGACGATGGATAGATGGATCGA…	Os04g0461600, partial [Oryza sativa Japonica Group];B1358B12.4 [Oryza sativa Japonica Group];cell number regulator 2 [Brachypodium distachyon];cell number regulator 2-like [Aegilops tauschii subsp. tauschii];cell number regulator 2-like [Aegilops tauschii subsp. tauschii];
TRINITY_DN64332_c2_g2_i1	U1	G1	17.5433	48.8803	1.47833	5e-05	0.00248402	GO:0055114;GO:0016491;	1659	TTTTTTTTTTTTTTTTTTTTTTTTTTTTTTTTTTAAGGATTTGTATTCTGGCAGATATTATTTAGACTTGCATAATCCACAAAGCATGAGCAAACTATATTCTTGACAGCACAACTGTACCATTTTACTGATTTACATCTAATCGATATATTTTTTGAAACTCACACTCTCAAGACTCTTAAGCACAAGCTGAAGAAAACGAACATCAAGAACATCATCAGAATAAAACAAACGCACAAATGAGTAGTCTATATGTTTACTGACTATTTCTCTCCACCGTCTATGGAAGTCTGTTGGTAATAGCAGCAGTGACGACGATCAGCTCTCCATCTCAATGATGATCTTTCCAGTGGCGTGGCCATCAATGCTGCTTTGCCATGCCTTGCCCGCGTCGCTCAG…	predicted protein [Hordeum vulgare subsp. vulgare];Putative quinone-oxidoreductase-like protein, chloroplastic [Triticum urartu];chloroplast envelope quinone oxidoreductase homolog [Brachypodium distachyon];putative quinone-oxidoreductase homolog, chloroplastic [Aegilops tauschii subsp. tauschii];putative quinone-oxidoreductase homolog, chloroplastic [Aegilops tauschii subsp. tauschii];
TRINITY_DN64358_c1_g6_i6	U1	G1	21.1792	53.2911	1.33125	5e-05	0.00248402	GO:0046983;GO:0005634;	1139	CCCCTGCCAAGCAAGGTAACAGGCAGCTGTGGTTCGCGTCCAAGCAGTCCCTCACGGCGGCGCCGGATGAGCCGCCCAGGGACTACGTCCACGTCCGGGCCAGGAGAGGCCAGGCCACGGACAGCCACAGCCTCGCGGAGAGGGTTAGAAGAGAGAAGATTACAATCAAGATGAAATTCCTCCAGGACCTGGTGCCAGGATGCAACAAGGTGATTGGCAAAGCACTCATGCTCGACGAGATCATAAACTATGTGCAGTCGCTGCAGCAGCAAGTTGAGTTCTTGTCCATGAAGCTTTCCACCGTGAACCCGCAACTCGACTTCAGCACCTTGTCCACGCTCCTGCACAAAGATATGCAGCAAGCCCTCGGCCCTTCGTCGAGTTCGGCCTTTCCTTTGG…	predicted protein [Hordeum vulgare subsp. vulgare];transcription factor bHLH49-like isoform X1 [Aegilops tauschii subsp. tauschii];transcription factor bHLH49-like isoform X2 [Aegilops tauschii subsp. tauschii];transcription factor bHLH79-like isoform X3 [Aegilops tauschii subsp. tauschii];transcription factor bHLH79-like isoform X4 [Aegilops tauschii subsp. tauschii];
TRINITY_DN64376_c0_g3_i1	U1	G1	0.05	2.25922	5.49775	5e-05	0.00248402	GO:0003700;GO:0003677;GO:0006355;GO:0043565;GO:0005634;GO:0006351;	417	GAGTTCTACAGTCCGACGATCTCTCCCTCCCCACTCATCACCATCTCACCTCAGCTCCGATAGCATCTCCATTTTTGCCTCTCCACGCAGCCCTCCGATCGACATTCCAATCCCTTCCTCGCTTGCCGTGAAAAATCAGAGAGGAATCTCCAAGCAGCAAAATTTCAGAGCACGAGAGATGGAGAAGATGGTGAACGGCAATGGAGGAGGCAGCCGCCTGGTGGTGACCGAGCTGAGCCACATCAAGGAGCTGGTGAAGCAGCTCGACGTGCACCTGGGAGGCTCCCCGGACCTGTGCAAGGACCTGGCCGCGCAGATCTTCACCGTCACCGAGAAGTCCATCAGCATGATCAGGCCCGGGCACTTTGACTTCGACGGCCGGAAGCGCTCCGCCGTCGG…	WRKY transcription factor 28, partial [Hordeum vulgare];WRKY74-b transcription factor [Triticum aestivum];WRKY5 transcription factor, partial [Triticum aestivum];WRKY transcription factor, partial [Triticum aestivum];WRKY transcription factor 6-like [Aegilops tauschii subsp. tauschii];
TRINITY_DN64382_c1_g2_i1	U1	G1	132.112	296.253	1.16507	5e-05	0.00248402	NA	1685	TTTTTTTTTTTTTTTTTTTTTTTGAGTAGAAGACTATACTGGCTCACCATTAGAGCAACTGAGTAGTACATTCAAGGAATTGCTACAAAAGAAGGGAAATGATTTGTAGTCATATAACATACACGCAGCAGATGGTACGAATTTACAAATGGATTATCATGTAAATTTAAAGCATTACAAATGGTTCATGCAACAAACTAAAACTGAAAGCAGTTGCTGCAGCACAGTACAAGTCACGTCCATACACAGGCAGAAACCGTAGTAACATCCACACGACATCCCAGTCCACAGGCACTACACAAGACACTAGCTACTAGGGAGTAACATAATTCGGCTTGATGAAGTTATCATCATTACTGCGTCGGGATGGGCTGCATCTCAGGAGCCGAGGTTGCAGCA…	RecName: Full=REF/SRPP-like protein OsI_017815;predicted protein [Hordeum vulgare subsp. vulgare];hypothetical protein TRIUR3_26221 [Triticum urartu];REF/SRPP-like protein OsI_017815 [Brachypodium distachyon];REF/SRPP-like protein OsI_017815 [Aegilops tauschii subsp. tauschii];
TRINITY_DN64404_c1_g2_i7	U1	G1	0.05	0.96319	4.26782	5e-05	0.00248402	GO:0005737;GO:0006508;GO:0004198;GO:0005509;	537	GTTTTTTTTTTTTTTTCAAGCAGAAGACGGCATACGAGATCGTGATGTGACTGGAGTTCAGACGTGTGCTCTTCCGATCTTGTTAGTAAAGATTTGAAAGTTTGCTTACATGCTGGTATAAGTATAGTTGATAGGCAAAATACCTTGACAATCATTCCACATCTTGAAGACGGAAACCGAAGAAGAGGGGGAAAAGAAGAAGAATTCAATTAGTTCCATTTGTTTAGAGTTATGTCTCGATGAGACTAATTCGTGTTGATATACTTGGGATACTTACTCTACAAAGTTGTCAAAGTCAAGCGCGCCGCGTCGGGATGCACCATCGTTATAGTTAGCTATAAGGGCTTCAATGACCGAAGGTGGGACTGCGTATCCGAGACCACGAAGAGCTTGATTCAA…	predicted protein [Hordeum vulgare subsp. vulgare];putative calcium-binding protein CML48 [Triticum urartu];probable calcium-binding protein CML50 [Brachypodium distachyon];probable calcium-binding protein CML48 [Setaria italica];probable calcium-binding protein CML49 isoform X2 [Panicum hallii];
TRINITY_DN64424_c0_g5_i1	U1	G1	16.9664	51.0612	1.58955	5e-05	0.00248402	NA	1010	TCCAAGGCCAAGACCAACTTCCCGTTCCCTTCCTCGTCGTTGTCGTCCCCTCTCGCCGGCGGCATGGGCGGAGGGAGCCCCAGCAGCAACAGCACCGTGGACTCTACCGGCGGCGGGTGTGGCGGCCAGGCGCCCATGCAGGCCCTCCCGCTGCCGCCCGCCCTCGACCTGGACCTCTTCCACCGCGCGGCGGTCGGAGGCGGCGCCATGCGGTTCCCGTTCAACGGCTACCCCGTCTCCCGCCCAGTCCCGGCCATGCACCCCTACTTCTTCTACGAGCAGGCGGCCGCGGCCGCGGCCTCGGCCGGGTACCACCGCGCGCTGAAGACGGCGCTGCCGGTGGCCGCCGTCGCGCAGAGCGACTCCGACTCCTCGTCGGTGGTCGATCTGTCCCCGTCG…	ethylene-responsive factor-like transcription factor ERFL1b [Triticum aestivum];AP2/EREBP-like protein [Hordeum vulgare subsp. vulgare];predicted protein [Hordeum vulgare subsp. vulgare];hypothetical protein GQ55_5G127700 [Panicum hallii var. hallii];ethylene-responsive transcription factor 4 [Setaria italica];
TRINITY_DN64424_c6_g12_i1	U1	G1	0.05	1.32992	4.73327	5e-05	0.00248402	NA	383	GTAGGATAGGGGCCTACCATGGTGGTGACGGGTGACGGAGAATTAGGGTTCGATTCCGGAGAGGGAGCCCACCTAGCTCCTCTCCTCCCACTCCCACTCCCACTCCCAATCCAGCCAGCGCACAGCCGACGAAGCAGAGCAAACCCGGTCACTCACCGTCGGTCCATCCTCCATGGCGCCCAAGAGCAGCTCCTCTGCTCAGCAGGCGCCCGCGGGCGGCAGCAAGGGCTGCTGGGGCGCGGAGCCGAAGCTGCGGGGCGTGCGGAAGCGGCCGTGGGGCCGGTACGCGGCGGAGATCCGCGACCCCGTCAGGAAGACCCGCGTCTGGCTCGGCACCTACGACACCGCCCACCAGGCCGCGCGCGCCTACGACGCCGCCGCG	hypothetical protein BAE44_0018871 [Dichanthelium oligosanthes];hypothetical protein GQ55_6G068100 [Panicum hallii var. hallii];ethylene-responsive transcription factor 11 [Setaria italica];ethylene-responsive transcription factor 3-like [Manihot esculenta];ethylene-responsive transcription factor 4-like [Panicum hallii];
TRINITY_DN64428_c0_g3_i1	U1	G1	2.14242	14.7909	2.7874	5e-05	0.00248402	NA	419	AAGCAGAAGACGGCATACGAGATCACTGTGTGACTGGAGTTCAGACGTGTGCTCTTCCGATCTCCTGATGATCTCCTCCTCCTCCTATGCTGGCATGATGCGAAGACGCCTTCGCATCCTCGACCTTTTGCTCGTCAGGAGCCACGGCAATGGAGGAAGCTCGCCGGTTCTCCTTCGTCTGATCTTGCTGCTCCTGCAGCGAGCACCTGACGAGGGACCTGCTCTTGACAGTCCTGACATGGACCCTGTGAAGCTTCTTGCAGAAGCTCCTTGATACGGCTGCGCTTCTACTACCGCTTGTGCCGCTGCACACGATAGAGGCCACGAGAGAAGTGGAAGCCATCGGCGGCGAGCTGTGGGGCTCGGTCTATGGTACCTGCTGCTTGCTCGGTTTGGTGC…	predicted protein [Hordeum vulgare subsp. vulgare];hypothetical protein TRIUR3_07901 [Triticum urartu];hypothetical protein BRADI_1g09950v3 [Brachypodium distachyon];probable zinc metalloprotease EGY3, chloroplastic [Brachypodium distachyon];probable zinc metalloprotease EGY3, chloroplastic [Aegilops tauschii subsp. tauschii];
TRINITY_DN64482_c3_g12_i1	U1	G1	8.79425	20.7599	1.23917	5e-05	0.00248402	NA	558	TTGTCTTTTCATTTTTTTTTTTTTTTTTAATGATACGGCGACCACCGAGATCTACACGTTCAGAGTTCTACAGTCCGACGATCCACTCCGACCAACCGTGGGACGCGGAGCTTATCTGCAAGTACCTCAAGGTCGGCCTCCTCGTGAGGCCATGGAAGAAGCACGATCAGGTCGTTCCGGCGGAGGCCATCCAAGAGGTGATCGAGGAAGCTATGCTTTCGGAAAAAGGAATGGCGATGCGCCAGAGGGCGAAGGTGCTCGGTGAGGCCGTTCGTGCATCTGTGGCCAAAGGTGGCTCCTCGAGCAAAGACCTGGACGACTTTATTGCTTATATCACAAGGTGATCGTGGAGGCTTTACTGAAACACACCGGACTGCTACCATATGAAAAATTTCCAAC…	putative cis-zeatin O-glucosyltransferase [Hordeum vulgare subsp. vulgare];predicted protein [Hordeum vulgare subsp. vulgare];hypothetical protein OsJ_15738 [Oryza sativa Japonica Group];Cis-zeatin O-glucosyltransferase 1 [Triticum urartu];putative cis-zeatin O-glucosyltransferase [Aegilops tauschii subsp. tauschii];
TRINITY_DN64505_c1_g3_i2	U1	G1	61.8209	156.556	1.34051	5e-05	0.00248402	GO:0016310;GO:0004672;GO:0016301;GO:0006468;GO:0005524;GO:0000166;GO:0004674;	1679	TTTTAGTTACTGTAAAAAAAGTATGTTTGAAAAAAAGGAAAAAGGGGACAGTGTCGTAAAAAAATGGTAATGGGATGTACACTGCCAAAGCACAAACATAAGCAAGTCACCAGGAATGCAGCTAAGAACACCAGCGAAACACATGGAAGTATATATATATTATATTTATACACAGATAGAAAACTTGGTAATACACAGCAGACCTCAACTCTCTGAAAAACGAACAACGACAAGACAGAAGGATGAATACATCACAAAGACCAGACCACAAAGACAAAGTTCACGGCGGTGCCTCGCCTGAACCACACCTGCCCGTCACAACGCGCACACGAAGTCGCCGCTGTCCTCGATGTCTGCATCGACGTCGTCGATGTCGTCAAGCTCCATGCTCCCCATGCC…	protein kinase 1 [Aegilops tauschii];SNF1-type serine-threonine protein kinase [Triticum polonicum];predicted protein [Hordeum vulgare subsp. vulgare];serine/threonine-protein kinase SAPK2 [Brachypodium distachyon];serine/threonine-protein kinase SAPK2 [Aegilops tauschii subsp. tauschii];
TRINITY_DN64530_c1_g1_i2	U1	G1	0.05	1.70897	5.09506	5e-05	0.00248402	NA	578	CCGCTAATGCAAGTAATGGAAAGGGGAAGTTGGATCATACACGATAACACTGAATTAACACGTTTAAGAGTACGCCGTTGAAATTAACAAGAGGAAATGGGTGATTAGTACAGAACTTTGGTTCATTCGGGTAAAAAAAGGGAGGAGAAAATTGTGGACTCCGTGACTACCCATAGAACGGGTAGATTTTATTCAGATTCAGATGTCTACAGATGTAGTACATCAGAAGCGGTTGGGTACGCACGAATTAATCGAAAACGACTTACAACAAAAAGGCGCGCGCGCACACACACACAAAACTGAGCACAAAGACAAACTGGTGACAAGACCGAAGTAGAAGCTGGTCGCCTGGCATTATTGTTCTTGAGCTGGAAGCTGATCATGGATAGATGGATCGAC…	B1358B12.4 [Oryza sativa Japonica Group];cell number regulator 2 [Zea mays];Cell number regulator 2 [Dichanthelium oligosanthes];cell number regulator 2 [Brachypodium distachyon];cell number regulator 2-like [Panicum hallii];
TRINITY_DN64533_c0_g1_i1	U1	G1	13.1909	35.5853	1.43174	5e-05	0.00248402	NA	991	ATAATTTTACAATACTACAACAACAAACTCCTGTCCATATATTTCAGACAACACAACAAAAATCAACCAATCCATATCTGCAAACAGTAATTTTTTTTTTTTTAAACAGCTGATAAGATGATGTGAATTCGTCATATTTTCATATCGCAAAGGCACAAATTCTTCGTCAACTGTCGGTTACAAGCAAGATATGTCCATTAAAAGTGAGGACATATGCCAGCATCATCACTAGACTAATCTACCATTCTTATTTCAGATTGACCCTTCAGCAAAAAAAAAGTAGAAGGATCTGTACCAATCTGCTGGCTAATTAAAAAGGAAGCCAGATGAAATACCCGTGTGAGAGTTGATAGCTTCCAGTTATAGTCATGGAAATAAGTTGTGGGAGCAATGTAGTAC…	predicted protein [Hordeum vulgare subsp. vulgare];predicted protein, partial [Hordeum vulgare subsp. vulgare];hypothetical protein BRADI_2g46270v3 [Brachypodium distachyon];uncharacterized protein LOC100831431 [Brachypodium distachyon];mediator of RNA polymerase II transcription subunit 15-like [Aegilops tauschii subsp. tauschii];
TRINITY_DN64534_c1_g2_i1	U1	G1	100.38	206.513	1.04076	5e-05	0.00248402	NA	244	CGTGGTGGTCCCGCTGCTGCACGGAGTCGTGATGGCCGGCGCGGAGAGGTCCAGGACGAGCGGGCGGCCCGGAGCACCACCACCGCCTCCGCCACCTGCTCGTTGCGCAGCGTGCTCGTGCCCGCGACGGCGCCGGAGCGGGACTCCACGAACCCGATCTGTGATCGTCGGACTGTAGAACTCTGAACGTGTAGATCTCGGTGGTCGCCGTATCATTAAAAAAAAAAAAAAAACCGAGAACGG	predicted protein [Hordeum vulgare subsp. vulgare];unnamed protein product [Triticum aestivum];uncharacterized protein LOC109772660 [Aegilops tauschii subsp. tauschii];uncharacterized protein LOC109772661 [Aegilops tauschii subsp. tauschii];peptide-N4-(N-acetyl-beta-glucosaminyl)asparagine amidase A-like [Aegilops tauschii subsp. tauschii];
TRINITY_DN64589_c1_g12_i2	U1	G1	4.66705	40.0441	3.10101	5e-05	0.00248402	GO:0016787;GO:0005992;GO:0003824;GO:0004805;GO:0016311;	584	GTTGCTCGTGATTTCTCCAACTTATTATTTAGTATATTCCCTCCTCGTGCTTAGGCAAGGCGATTTACATGGTTAATCGGTGGGTATACATCGATCCCAGAAAAAGAAGGGAGAGAGTAGAAGAGAACCCATGGCGCAGCCATGCTGCCACCGGTTCGTCTCGTCGTCGTACGTTCCTTCTTCCCATCCACGTACGCAGCCTTCGGCCTTGTACGGACGAGCAGGGAATTAGCTAGACTAAAATTACATGATGCGAATTCCAGGACCGTTAATCGACAGCCCCGCGAGCGATTCTTGCAGTTGCTAGCGCATGCGAAGTTCAGGCGGCGGCGACTGCGGCGTCGGCCCGTCGCCGCAGCCGGAGGCGCGCCTTGGCGAGCTGCTTCCACTCGACGAGAC…	predicted protein [Hordeum vulgare subsp. vulgare];predicted protein [Hordeum vulgare subsp. vulgare];Trehalose-phosphate phosphatase [Triticum urartu];PREDICTED: probable trehalose-phosphate phosphatase 7, partial [Oryza brachyantha];probable trehalose-phosphate phosphatase 7 [Aegilops tauschii subsp. tauschii];
TRINITY_DN64614_c1_g1_i4	U1	G1	8.18462	22.1014	1.43315	5e-05	0.00248402	GO:0016020;GO:0005337;GO:0016021;GO:1901642;	1810	AACAACCCAAAAACTACTGGAACCAAACGCTTTGTGTACAAGCTAAAACTGGTGTGGTACTTATCCCAGAAGTCTGAATGAATGAACAATTCTCTAACATGAAATGCAGGAACCAAGCCCTAGCGGCTGAGAAAAAGGAGGCGACAGAGAGCACATCGAAGGGACAGCAAAGCTCAAGAAAGGGGGATTTACAAACAGGCACCATGGGCATACTAACATTTTTTTAAGAACATTAATAATCACTCGAAATATACTATTATACTGTAGTAATCCTTGTTTCTGCAACATCTATCTAAAGAGTCTGAAAGACTGCCAAACATGCCGACCGAACCAGTCAACACAAAGAGCTGTCTACCAGCCCTTGCCTATCAACCACATCCAGTCGAGCACGACACCGGA…	predicted protein [Hordeum vulgare subsp. vulgare];hypothetical protein OsI_26455 [Oryza sativa Indica Group];unnamed protein product [Triticum aestivum];equilibrative nucleotide transporter 3 [Brachypodium distachyon];equilibrative nucleotide transporter 3-like [Aegilops tauschii subsp. tauschii];
TRINITY_DN64619_c0_g5_i1	U1	G1	0.05	8.56998	7.42122	5e-05	0.00248402	NA	229	ATCCCGTGTTTTGTGTGTTTGATAACAACACTAGAATTAATTTCACCGTGTGCATAGTTTGCTTTGATAGATTTGCAGGTGCACTGTGCCCTCGTTGAACGCATCAGGATCGGAAGACTCAAGCGTAGCTTATAGGTTTTCTAGTTTTGTGTGTGTGTCATGTGACGTGGTTGGAGAGGGAAAGAGGAAAAAAGCAGTTTATGCCTAACTAGTACTACCGGTACCAAG	uncharacterized protein LOC111985826 isoform X1 [Quercus suber];uncharacterized protein LOC111985826 isoform X2 [Quercus suber];
TRINITY_DN64622_c1_g1_i1	U1	G1	18.4948	114.278	2.62736	5e-05	0.00248402	NA	540	GCTCTTCCGATCTCTGAACTCGCTGCCATATAGCTCATTCCACAGAACGGATTCACGCATTGTTCCAGCAATTTGATGGCGGAGTTTTAAACGTTGGCTGGAACCATTAGAACAGAGTTCCCGTGCTTTCAACGCGTCAGAATGGCGTAATGGAGACTGGAAATCAACTCCAAGATAAAAGAGAAAGACGACTCACTCGTTAGATCAAGCTTAGCCAGCACAGAAGATGATTACAAGATACTTCAGACTCGATGCTCGCCTTACATGACTAAGTCGGGACACATACGAGGAACATAGCGAACAGGTAACGGCTCGAACACATTCGACAGCCAACACCCAAATCCACACTTATTACAGGCTCAGATCAAAAGAATCTAAGCAGCAAACTGATCATCATGT…	Os03g0267100 [Oryza sativa Japonica Group];Os01g0136050, partial [Oryza sativa Japonica Group];hypothetical protein TRIUR3_24152 [Triticum urartu];hypothetical protein Ccrd_011724 [Cynara cardunculus var. scolymus];17.9 kDa class I heat shock protein [Brachypodium distachyon];
TRINITY_DN64626_c0_g6_i1	U1	G1	3.5074	27.0696	2.9482	5e-05	0.00248402	GO:0003700;GO:0003677;GO:0006355;GO:0043565;GO:0005634;GO:0006351;	831	GATAATTCAATTTATTTTTACTTCAATATAAATGGATAAAAGGTCGATTTTATGTCCACGCCCAAGGCAAATGAACGACACTTGTGAGGTTCGAAATGCGTCGAGGCTGTTGGGAGATTTAGTTTTCTCTAAACTAGAGGTTGTATCCTGAAGTCCAGGACTGAATTCAAGAATGGAGCTCATTCTCGATGCAGCAATTGATCGTAGCGTCATTTGATGTTTTTTCCCATTGAACCGAGTTCATGCTAAGAACCAAACATTTCCCTAATAAAAAATAAAAATTGTACAGATTCTCATGTTTCTGCCTGTACGGCAACGGTTTCATCATCACCCTCCCCTTGCATGCCGCGTCGATGTGCAGCGGAACCCGGTGCCCAGCTTTGCTGCAATCGATCGCAT…	WRKY8 transcription factor [Triticum aestivum];WRKY80 transcription factor [Triticum aestivum];predicted protein [Hordeum vulgare subsp. vulgare];hypothetical protein TRIUR3_27334 [Triticum urartu];WRKY transcription factor WRKY71-like [Aegilops tauschii subsp. tauschii];
TRINITY_DN64640_c5_g1_i1	U1	G1	0.05	1.36502	4.77085	5e-05	0.00248402	NA	492	TGTGCTCTTCCGATCTGTCACTAAAGTAGTTAACCTCGGAATAGCAGCACGCACCAAGGTATCATTATGAACAAATGAGCATGCTACCCTGAAGATTAATTCGTCTGAAACTCATCAGATCCTACTACAGGCCAATCCAATCTACATGTTAGATTGTTAGATTACTAGTGCGCATCACAACTCCTCCATGCCATCACCGCCTCTGCCACAAGTCTTCCGCTCTTCACCGCGTGCGCGTTACAACTCGTCCATGACATCACCGCCTCTGCCACAAGTATTCCGCTCTTCAACACGCTTGCGCTGCTTCTGCTGCTTCTAGGGCTGCAATATCTACACTTGTTCAAACCCTGTGTGTTTGATCGAGCCGACCGACATGATGTGGCCAACAAACATGGGACA…	.
TRINITY_DN64694_c1_g4_i1	U1	G1	0.05	1.7144	5.09963	5e-05	0.00248402	NA	378	AAGAAGACGGAATACGAGAGGCTACCGTGACTGGAGTGCAGACGTGTGCTCTTCCGATCTCCTCACTGCTGCACTGTTGTACAAAAACACAGAATCCAGAGACCAACCTAACCAAAAAGTTGAATACCTTTTGATTTATAAATTCTATGATGCAAACTGTTCTAATCTGAACTGCACTATTACATGTGGATCTGCAGTCAGCCTAGTACTATCTGCAAAGCATTCTGTGTTATCACAGTTAAACCTGGGAATATGCACTTATGAGTTATGAATTTTCACCTATATCATCTTTATGATCAGAACAAGGATGTGGAAATCAGCAAGGTAAGTAGTTCGGTTTTTCATACTACCTTCCATAAAATGATGTTGAAGATCGT	hypothetical protein CUMW_096020 [Citrus unshiu];hypothetical protein CUMW_096020 [Citrus unshiu];hypothetical protein CISIN_1g047869mg [Citrus sinensis];auxin transport protein BIG [Citrus clementina];auxin transport protein BIG [Citrus sinensis];
TRINITY_DN64721_c0_g3_i1	U1	G1	5.94377	19.4197	1.70807	5e-05	0.00248402	NA	396	CGGCGGAAGTCCGGGCATGGGACGCAGGTGTAGGCGTGGCGGCGCGGGTCGCGGCGGCGCGCGTTCTCGCCCGGGTGCGCGAAGGGGCACTCGGTCCAGTCGTGCGTGTAGGCGCGGCTGCAGGGGTTGACCTTGAAGCTGTACATGCGGAAGTCGTCGGTGGAGAAGACGCCGGCGTTGATGTCGTCGGTTGGGGTGGCGGGGTTGGGGTTGGGGTTGGTGGTGGAGGAGGAGTAGTCTTTTTTCTTTCTTTCCGGGGAGGAGGGTTGTTTGGTGGGGGGGAGGAGGGTTGAGGGGGAGGGGGAGGCGCCGGCGGCGAGGAGGATGCGGGCGGCGGGGTTACTATCATCTTTGGTGTTTTCATTGTGTCTACTAGATTCTTCTTCTGCCCCGCA	ZnFP [Triticum aestivum];Zinc finger CCCH domain-containing protein [Actinidia chinensis var. chinensis];zinc finger CCCH domain-containing protein 33 [Brachypodium distachyon];zinc finger CCCH domain-containing protein 33-like [Aegilops tauschii subsp. tauschii];zinc finger CCCH domain-containing protein 29 [Helianthus annuus];
TRINITY_DN64726_c0_g3_i2	U1	G1	34.5141	78.8726	1.19234	5e-05	0.00248402	NA	1624	TTTTTTTTTTTTTTTTTTTTTTTTTTTTTTTTTTTTTTTTTTTTTTTTTTTTTTTTTTTTTTTTTTTTTTTTTTTTTTGTACTGCAGACTCTTTTCACAAGATTATTATAAACATTTTGGCACTTGATCTTGCACAAGGATATTAGTTAAAAGAACCAACAATCAATCTTCGATTACCCATTTGAATCATGAAACATACACAGACAGCTGAAGGAATCTACTAGGCCACATTTACAGGCGGGAAGGAAACTAGCACAGCTTGCTGAATCAGAGACAAGACAAGGGGCTTACTTATTGCTGAGGTACAATTTTTACAGCGACTTCACTCATCTGTGAAAGAGAGAGCAAGCCATGCAGCTTCAGTTCTCAGAATCCTCTGGTATCTTGAATAGGAACTGC…	predicted protein [Hordeum vulgare subsp. vulgare];uncharacterized protein LOC100821383 isoform X1 [Brachypodium distachyon];uncharacterized protein LOC100821383 isoform X3 [Brachypodium distachyon];uncharacterized protein LOC109753329 [Aegilops tauschii subsp. tauschii];uncharacterized protein LOC100821383 isoform X2 [Brachypodium distachyon];
TRINITY_DN64774_c0_g1_i3	U1	G1	0.05	1.32906	4.73233	5e-05	0.00248402	NA	458	AGAGTTCTACAGTCCGACGATCGCAGTTATAAGGGCTTCCTCATTTCGTGTTATCTTAACATGTCTATCCCTTATCCTGTGAATCGCTGCAGTTGCATCTCTCATGCACATTCTCTCTGTTGGAGCATGCTTGCTGCATGATAGCCCAACCTGCATGACAGAGAATATGGCATTGCTGCCATGTTCCATTTGGTTGCTTCCATCCTGCACACTACTCGCATTAGCTTCTTCAATGGGCAGTAGGACTGGATCTACAATCTGCATTAGCATCCCTGGAAATGCATTCTCTACATGCTTCTGCAAGGTCAACCCTTCTCTGAACATCTCATGAGTCGGCGCCATGCCTGTAAATAACTCGAGGATGACACTTCCGAAGCTGTATACATCTCCACATGAAGA…	probable LRR receptor-like serine/threonine-protein kinase At3g47570 [Aegilops tauschii subsp. tauschii];putative receptor-like protein kinase At3g47110 [Aegilops tauschii subsp. tauschii];probable LRR receptor-like serine/threonine-protein kinase At3g47570 [Aegilops tauschii subsp. tauschii];probable LRR receptor-like serine/threonine-protein kinase At3g47570 [Aegilops tauschii subsp. tauschii];…
TRINITY_DN64839_c0_g2_i8	U1	G1	10.3032	21.1126	1.03501	5e-05	0.00248402	GO:0016020;GO:0016021;	1378	TATAAGAGGAAGTGGGCGTGTCAGTGGTAATGGAAGAGCTATTGTTCCTGTCAGTGGCAATGGAAGGGCAATAGCACACCGTGCCACTCCCCCACCCCAAAAACTTTCGAAAACTGCCGTGCCAAACTCCAAGAAACCAACCGTCGGCCAATCTCTCTCCAAGAAACCAACCGCGCCGCCGCCGCCGGCACCTTCACGATGGTGCGTCTGAGCAACACGATGATCGGCGTCCTGAACGCGATCACCTTCCTCCTCTCCGTCCCGATCCTCGCCGGCGGCATCTGGCTGCGCCAGCGCGCCGACGGCACGGAGTGCGAGCGGTACCTGGCGGCGCCGATCATCGCGGTGGGGGTCTTCCTCATGCTGGTCTCCATCGCGGGCCTCGTCGGCGCCTGCTGC…	predicted protein [Hordeum vulgare subsp. vulgare];hypothetical protein SETIT_2G211100v2 [Setaria italica];tetraspanin-8 [Brachypodium distachyon];tetraspanin-8 [Setaria italica];tetraspanin-8 [Aegilops tauschii subsp. tauschii];
TRINITY_DN64886_c0_g3_i11	U1	G1	9.28572	22.7954	1.29566	5e-05	0.00248402	NA	1572	TTTTTTTTTTTTTTTTTTTCAAGCAGAAGACGGCATACGAGATCGTGATGTGACTGGAGTTCAGACGTGTGCTCTTCCGATCTGAAATGGAACCCACATATACTAAATGTATGTTATTAATCTAAGAAAACACTTTTAGCCCTCTACTGCACTCACAAGTAAAGAAATACAAACCGTCAGACACCAAAAGAAGATCCTTTTGAGTGTTTAAGTCATGCGGCAAGAGATTAGACCCTAACACCAATGAAAAAAATTCATATATTTGGATATCTGAGAAAATTGAAGTCAGCCAACAAATGCATAACATGTACACTGAATGCATTATTTTACAAATTGAACAAATGAAGTTCAAATGCCAGCGACAACGGAACAATATATCTTCTAAAATCAGGCACTAAA…	hypothetical protein PHAVU_008G048400g [Phaseolus vulgaris];
TRINITY_DN64886_c0_g3_i2	U1	G1	6.98385	15.0829	1.11082	5e-05	0.00248402	NA	1584	GACGTGTGCTCTTCCGATCTGCATCAATTTCTGAAACACACTGATGCAAAATCCCAACTTTTAATTTGGCCTCTAACTCTATGGTCTACTCCTCGTGTCCACACAACCAGCAGTCTCTTCCTCTAACTCAACAAGGAGCTTATCAGTCCAACATTACTATGACAACAAAAATTCTCAAATTATGACTAAGAAAACATAACAACATTGTAATATATGAAAAGTTGTCCTTCTAAATCTCCAGGTTCGCTCCATCCAAATCACTTCATGTGGAGCTCATATATATAAATTATGTGTATCATCAGTCACTGTCTTGATAGGTTCAACATCGCAAACCGGAACAACAAAAGTTCATTGCATTAGATATGTAGTTTTAAATTACCATTTGTTATATTTTTCCAC…	PREDICTED: uncharacterized protein LOC104212508 [Nicotiana sylvestris];
TRINITY_DN64905_c0_g1_i3	U1	G1	0.05	1.44419	4.85219	5e-05	0.00248402	GO:0000162;GO:0008152;GO:0003824;GO:0004834;GO:0016829;GO:0006568;	615	TCGTGACTGGAGTTCAGACGTGTGCTCTTCCGATCTGGAGAAGCTGCTTCGCCCAACTGTTTCACCATTGCACTGCCGATGATCACTGCATCTGCACCCCAATCTGCAATCTGTCTAACATGTTCAGGCGTCGATATGCCAAAGCCTACGGCGATAGCTTTGTCAGTGACCTGCTTCATCTCCTTGAGACGATCTTTGACACGCGGATCCGCAGTTGCTCGTGGACCTGTGACTCCATTTACACTTACAAGGTAAATGAACCCTTGTGAAGCTTCTGCGATCTCCTTCGTTCTCTCTGCAGGTGTGGTTGGTGTTGTAAGCAGCACCAGTTCCAGGTTGTTCTTGCTGGCTTGGTTCCTGAACTCACACGTCTCAGCATAAGGAAGATCGGGTACTATG…	unnamed protein product [Triticum aestivum];hypothetical protein OsJ_12956 [Oryza sativa Japonica Group];indole-3-glycerol phosphate lyase, chloroplastic [Brachypodium distachyon];PREDICTED: indole-3-glycerol phosphate lyase, chloroplastic-like [Oryza brachyantha];indole-3-glycerol phosphate lyase, chloroplastic-like [Aegilops tauschii subsp. tauschii];
TRINITY_DN64911_c2_g4_i13	U1	G1	6.12858	17.1958	1.48843	5e-05	0.00248402	GO:0016787;	796	TCTTCCGATCTAGTGAGATACTTTTTAAGTCTCAGTCAATTCTGAATTTAGTCATACTAGATAAGTAGCACTTTGCTATTTTACACCAAACTGAAATTGCACCTTTCCTGACTCGATAAAGTCTGGAAGTTGCTTCTTTTTTTTCCATTATAAAATTACACTTCTGTAAATGAACACGAGACTAGTATAGTATAATCTCAGTCGACTTGGACATGTATATATGAATGACATAGACGGACTCACATGTCCAGCGAATCACTGGAGGTTGAGCAGATGGATCAAACGTAGGTGTTGGCAATGTCGGCGAGGTGTCCGGCCAGTTCCTCCGGCTTGGAGAGCATGGCCATGTGGTCGGCGTCTTCCATCTCCCTGACCTCCGCCACGGGAATGCTGGCGATC…	hypothetical protein BRADI_2g41070v3 [Brachypodium distachyon];unnamed protein product [Triticum aestivum];salicylic acid-binding protein 2 [Brachypodium distachyon];methylesterase 3-like [Aegilops tauschii subsp. tauschii];salicylic acid-binding protein 2-like [Aegilops tauschii subsp. tauschii];
TRINITY_DN64917_c1_g8_i20	U1	G1	25.7194	51.854	1.0116	5e-05	0.00248402	NA	1425	TTTTTGTGCCACGAAAATAGATTATTTTAGCACCAAAATTTGTCTTTTTACACATGACACAAAACATGTCGTTTTTTGCTGAAACAACTTTGTAACCATGTAACATGTCAAGATATACACGAGACATTTTGTTTTATATTTTTTGACTTTTTTTAATATAATACATTTCAAATAAAGGGTGCCTATGCACCCGGGTGCAGAAACACCCTCCCGCGAAGCAAAGGCCATACTAAGCTGACCACCTAAATTTATTTTATGTAAGCTATGAAGGTGGTTTGAACAAGGATCCTAGGATCAAAGACTATGCTGAAGCCGGTATCCTTATCGCCATCATCTGGAGAAGCCATGGCCTATCAAGGTCGGGATCGACGAAAGAGTGTGCAAGGAACTGCTCTGCTT…	predicted protein [Hordeum vulgare subsp. vulgare];pectinesterase 31 [Sorghum bicolor];pectinesterase 31 [Brachypodium distachyon];pectinesterase 31 [Setaria italica];pectinesterase 31-like [Panicum hallii];
TRINITY_DN64922_c0_g1_i10	U1	G1	1.29358	4.96896	1.94157	5e-05	0.00248402	NA	1084	GAAGAACCATGACAAGCTGCAGGCGGCCGCGTCCTTCCCGATATGAATGTTTCTGATGCATTAGACCACTAGCGGTATGGATTCCTGAAATTTTGTTTGCCTTTTTTCTTTTCTTTTCTTAACCGTATATGCTTTTGAATATTCTGGCTGCTACCAATTGGTGAAAACCAACCTTTTGGGTTAAGGGACCTAATAAGCGCATTGGGGTACTGTCTGTTCAAAACTTATTTCAGGGTATGTTTTTTCACTGTGATGTTTCCATTTAATGTACACTTCAGTAGTACATCTTACTGATCTAGGAAATGTTATTCATACATTGTATACAGTGCATGCTAAATATAGCTAAAAGAACTGTAAAGTGTAGTATGCACTGGAATCCCAATGTACACCAATTAACAC…	predicted protein [Hordeum vulgare subsp. vulgare];conserved hypothetical protein [Ricinus communis];hypothetical protein TSUD_422150, partial [Trifolium subterraneum];transmembrane protein, putative [Medicago truncatula];hypothetical protein CR513_08684, partial [Mucuna pruriens];
TRINITY_DN64928_c1_g3_i6	U1	G1	18.7468	40.7913	1.12162	5e-05	0.00248402	NA	1035	GAGGGATCTTTTTTTTTTTTTTTTCAAGCAGAAGACGGCATACGAGATCGTGATGTGACTGGAGTTCAGACGTGTGCTCTTCCGATCTTCTAAGAGGGAGAGCAGCGAAGGGCTACTTCTGCAGCTACGTTGCGTAAGAAATGGCCCGTCGGTATGAAAAATCAGTTTAGTGACCGCTAAAGAGAACGGTTCCTCCATAGTTTTAATACATACAACTGGAAAAAAACATTATTACAAATTTGAATACGGAAAATGGTCCAATTAATATGAATAGGTTGCAGCTATGCATAGCAGAGGGAATAATGTGAAATGTTCTAGCAGAAGACTTGTCACATAATTGAAGTTCAACAAAGGATCCACTTCTTGTCTAGAATATGATTTGCCTCCACCCACCGAAGT…	elicitor-responsive protein 3 isoform X1 [Brachypodium distachyon];PREDICTED: elicitor-responsive protein 3-like [Oryza brachyantha];PREDICTED: elicitor-responsive protein 3 [Oryza brachyantha];elicitor-responsive protein 3 [Oryza sativa Japonica Group];elicitor-responsive protein 3-like [Aegilops tauschii subsp. tauschii];
TRINITY_DN64963_c0_g1_i10	U1	G1	1.28228	6.46756	2.33451	5e-05	0.00248402	GO:0046983;GO:0006468;GO:0035556;GO:0005829;GO:0004674;	2302	AAGACGGCATACGAGATCGTGATGTGACTGGAGTTCAGACGTGTGCTCTTCCGATCTGGGCAAACCATAGTCTGTCCAGCAACCTCATAGGCCCATGTGGCACCACCGTTGCTGGTAGTGCTGGAGTTATCTTTCAAGACAACACCACTTGAATTATCTTTCAAGATCGCACCAGTATCCTTGCTTATCATCTTGGGCTCATCAGCTTGTTTGATTTTCTCTGCATACTTAGTTACACCTTGTAGAAAGATCATATGCTTGATTGTTCGGTCCAACAAAGCATCGATGCTACACTGTTGTGTACAATAAAAAGCTCAATAATTTTCTATGAGCCTAAACATAAAGAAACATGGTGTGATCAATAAGTATACCTTTGCACTGTTCGGGACTATCTCACGC…	hypothetical protein BRADI_3g51490v3 [Brachypodium distachyon];transcription factor EMB1444 [Brachypodium distachyon];PREDICTED: transcription factor bHLH157-like [Oryza brachyantha];uncharacterized protein LOC4330291 isoform X1 [Oryza sativa Japonica Group];uncharacterized protein LOC109750306 isoform X1 [Aegilops tauschii subsp. tauschii];
TRINITY_DN64963_c0_g1_i16	U1	G1	1.31579	5.54419	2.07505	5e-05	0.00248402	GO:0046983;GO:0006468;GO:0035556;GO:0005829;GO:0004674;	2721	AAGACGGCATACGAGATCGTGATGTGACTGGAGTTCAGACGTGTGCTCTTCCGATCTGGGCAAACCATAGTCTGTCCAGCAACCTCATAGGCCCATGTGGCACCACCGTTGCTGGTAGTGCTGGAGTTATCTTTCAAGACAACACCACTTGAATTATCTTTCAAGATCGCACCAGTATCCTTGCTTATCATCTTGGGCTCATCAGCTTGTTTGATTTTCTCTGCATACTTAGTTACACCTTGTAGAAAGATCATATGCTTGATTGTTCGGTCCAACAAAGCATCGATGCTACACTTTGCACTGTTCGGGACTATCTCACGCAATTCCTTGACGCGATCTTGTATTTGCTGCCGGTCCTTTGGCCTTGGCCGTGTGCTCTCACCTGGCCTAGCTCTTTTC…	hypothetical protein BRADI_3g51490v3 [Brachypodium distachyon];transcription factor EMB1444 [Brachypodium distachyon];PREDICTED: transcription factor bHLH157-like [Oryza brachyantha];uncharacterized protein LOC109750306 isoform X1 [Aegilops tauschii subsp. tauschii];uncharacterized protein LOC109750306 isoform X2 [Aegilops tauschii subsp. tauschii];
TRINITY_DN64963_c0_g1_i26	U1	G1	1.08889	6.04944	2.47394	5e-05	0.00248402	GO:0046983;GO:0006468;GO:0035556;GO:0005829;GO:0004674;	2209	CAGACGTGTGCTCTTCCGATCTGGGCAAACCATAGTCTGTCCAGCAACCTCATAGGCCCATGTGGCACCACCGTTGCTGGTAGTGCTGGAGTTATCTTTCAAGACAACCCACTTGAATTATCTTTCAAGATCGCACCAGTATCCTTGCTTATCATCTTGGGCTCATCAGCTTGTTTGATTTTCTCTGCATACTTAGTTACACCTTGTAGAAAGATCATATGCTTGATTGTTCGGTCCAACAAAGCATCGATGCTACACTTTGCACTGTTCGGGACTATCTCACGCAATTCCTTGACGCGATCTTGTATTTGCTGCCGGTCCTTTGGCCTTGGCCGTGTGCTCTCACCTGGCCTAGCTCTTTTCTTTATAACCTTTATGCCCTCGGGATTTGTCACCTGT…	hypothetical protein BRADI_3g51490v3 [Brachypodium distachyon];transcription factor EMB1444 [Brachypodium distachyon];PREDICTED: transcription factor bHLH157-like [Oryza brachyantha];uncharacterized protein LOC109750306 isoform X1 [Aegilops tauschii subsp. tauschii];uncharacterized protein LOC109750306 isoform X2 [Aegilops tauschii subsp. tauschii];
TRINITY_DN64963_c0_g1_i4	U1	G1	1.67356	7.53457	2.1706	5e-05	0.00248402	GO:0046983;GO:0006468;GO:0035556;GO:0005829;GO:0004674;	2128	AAGACGGCATACGAGATCGTGATGTGACTGGAGTTCAGACGTGTGCTCTTCCGATCTGGGCAAACCATAGTCTGTCCAGCAACCTCATAGGCCCATGTGGCACCACCGTTGCTGGTAGTGCTGGAGTTATCTTTCAAGACAACACCACTTGAATTATCTTTCAAGATCGCACCAGTATCCTTGCTTATCATCTTGGGCTCATCAGCTTGTTTGATTTTCTCTGCATACTTAGTTACACCTTGTAGAAAGATCATATGCTTGATTGTTCGGTCCAACAAAGCATCGATGCTACACTTTGCACTGTTCGGGACTATCTCACGCAATTCCTTGACGCGATCTTGTATTTGCTGCCGGTCCTTTGGCCTTGGCCGTGTGCTCTCACCTGGCCTAGCTCTTTTC…	hypothetical protein BRADI_3g51490v3 [Brachypodium distachyon];transcription factor EMB1444 [Brachypodium distachyon];PREDICTED: transcription factor bHLH157-like [Oryza brachyantha];uncharacterized protein LOC109750306 isoform X1 [Aegilops tauschii subsp. tauschii];uncharacterized protein LOC109750306 isoform X2 [Aegilops tauschii subsp. tauschii];
TRINITY_DN64986_c0_g6_i1	U1	G1	0.05	1.67261	5.06403	5e-05	0.00248402	NA	376	TGGGGGAGATCAGCCTGTTATCCAGCGTACCTTTTATCCTTTGAGCGATGGCCCTTCCATGCAGAACCACCGGATCACTATATCCGTCTTTCGACCCTGATCGACTTGTCTGTCTCACAGTCAAGCAAGCTTATGCTATTGCACTCCGCGTACGGTTACCAAGCGTACTGAGCTTACCTTTGAAAGCCTCCGTTACCTTTTTGGAGGCGACCACCCCAGTCAAACTACCCATCAAACAATGTCTCCCTCTTAGAGGGATTAGACACCGAATACAGAAAGGGTGGTATTTCAACGTTGGCTCCACGAATACTAGCGTACCCGCTTCAAAGCCTCCCACCTATCCTACACATCATTTACCCAAAATCAATGCAAAGC	hypothetical protein BVRB_042330 [Beta vulgaris subsp. vulgaris];hypothetical protein BVRB_041110, partial [Beta vulgaris subsp. vulgaris];hypothetical protein SOVF_116540 [Spinacia oleracea];hypothetical protein DCAR_001521 [Daucus carota subsp. sativus];hypothetical protein GOBAR_DD09165 [Gossypium barbadense];
TRINITY_DN65025_c0_g1_i23	U1	G1	2.59213	10.6972	2.04502	5e-05	0.00248402	GO:0016020;GO:0009055;GO:0016021;GO:0046658;GO:0022900;	997	TTTTTTTTTTTTTTTTAAAGAATGTGAATTGTATTTATTTTTGGATAGAGACATACAACAAATAAATCGTAGATTACACAGATAATAGGAAGGAACATGCAGGGAAGGCAATGCGGATGCCAGTGCCACTGCCAGCCAGAGAGGACACTAGAATAGCAAAGAACAAAAAATCTCAAATGTATCGACATGATTCAGACTTAAGCATCCCAAAATTAAGCCTTGGTACCGACGGATCGCTGCTCAGACCCCTCTTACATGGCGAGCACCACGGCCATGCCCATGGCGATCGCCACGGCGGCCTTGGCACCGATGGTGGCGGCGCTGGACGGCGTACTGCCGGTTGGCGACGACACGTTGGGCTGCTGCTCGTCGGTGGAAGATTCCACAGGGGCCGGCGCA…	predicted protein [Hordeum vulgare subsp. vulgare];Early nodulin-like protein 2 [Triticum urartu];uclacyanin 1 [Brachypodium distachyon];PREDICTED: mavicyanin-like [Oryza brachyantha];uclacyanin 1-like [Aegilops tauschii subsp. tauschii];
TRINITY_DN65038_c7_g4_i9	U1	G1	17.6647	50.0454	1.50237	5e-05	0.00248402	GO:0047701;GO:0080083;GO:0016787;GO:0102483;GO:0008152;GO:0008422;GO:0004338;GO:0004553;GO:0005975;GO:0004567;GO:0033907;GO:0016798;GO:0004565;GO:0080079;GO:1901657;	342	AAGGTACCGGAATAAGTATCAGGTACTCTTTCACTAGTATGGTATGATGAGCAGCCTTCGGGAGTGTAGTTTGATGGAATGATAACTGAAACTGAACAATATAAAAATGTAGGCAGCTCAGCGAGGGAAGGTCGGAATAGTTCTGGACTTCAACTGGTACGAGGCTCTTACCAACTCAACTGAAGACCAAGCAGCAGCTCAAAGAGCAAGAGACTTCCATGTTGGTTGGTAAGGACATACAAGTATCGTCTGACAAAGCGTCCGGCTGAGATTAACTTTGATGTTTTCTGTTAGCATATCAATGTTAATACTATCATCAGATCGGAAGAGCACACGTCTGA	non-cyanogenic beta-glucosidase precursor [Zea mays];predicted protein [Hordeum vulgare subsp. vulgare];hypothetical protein SORBI_3001G123201 [Sorghum bicolor];Non-cyanogenic beta-glucosidase [Zea mays];beta-glucosidase 7 [Aegilops tauschii subsp. tauschii];
TRINITY_DN65054_c0_g1_i9	U1	G1	20.6122	90.0108	2.1266	5e-05	0.00248402	GO:0016020;GO:0009941;GO:0016021;	1031	TTTTTTTTTTTTTTTTTTTTTTTTTTTTTTTTTTTTTTGAGAAAAGATTCGAATATTTATCACAAATGACAACAGAAATAGTAACAAGTGGTTCCTTCTGATGTAAAACTAATTAACTACTCAAATTTCCATCTAGGATGTCAAAGTAAATCATGACAGCACACCAGTTCTGTAATTGATTATGTACACCATGTAGCAGCGAGTTACAATATCATATGATGTACATCATGATATACCATTATAAAGTGCCTAACTGTCAACCTATACAACCAGGACCCGAGACATACATGACCTGAAGTGTCGAAGAGGCCATAGTATGACAGACCTATCTCTTACGTACACGATTCTTGTTTCAGGCATGGCTCCCTCCTTTGGTGCTACCGAGCTTGGATAGTAGGT…	predicted protein [Hordeum vulgare subsp. vulgare];hypothetical protein OsI_24423 [Oryza sativa Indica Group];uncharacterized protein LOC100829885 [Brachypodium distachyon];uncharacterized protein LOC4342030 [Oryza sativa Japonica Group];uncharacterized protein LOC109735005 [Aegilops tauschii subsp. tauschii];
TRINITY_DN65055_c1_g3_i2	U1	G1	67.4621	152.106	1.17293	5e-05	0.00248402	NA	1914	GGAACAACTAAATCATGCTTTGATTCAGAAATTCCAGCAATGACTTCAAACTAACTCATTATTTCACAAGAAGGATTCTCCTGAGAGCATATTGATAGATAGTATAGTATTACACTACCATGGGAAAAGTCACAGACAGGTATTCCAGCATATGACAATTATTGCCATTGGATAGAGAATAGCAAAGTAGTAATACAAGCACATCTAAATTACAGACAATTACCGTGTTCTCCATTGGCCAAACTCAAACAATTGAGACTTCAACCATGAAAGGAGTAGAATGTAAAACTAGTAAACTACAATACTTACAACCAGCGTCCACAACATTAAGTCATTAGATTCGCATAACTGCGGCGGTTTGAAGCTCCTTGAAACCTCAGGCTGCTCAGTAGTCTGTCT…	predicted protein [Hordeum vulgare subsp. vulgare];hypothetical protein OsI_09796 [Oryza sativa Indica Group];probable receptor-like protein kinase At5g24010 [Brachypodium distachyon];probable receptor-like protein kinase At5g24010 [Oryza sativa Japonica Group];probable receptor-like protein kinase At5g24010 [Aegilops tauschii subsp. tauschii];
TRINITY_DN65074_c1_g7_i9	U1	G1	1.22247	4.10056	1.74602	5e-05	0.00248402	GO:0006364;GO:0008408;GO:0003676;GO:0004527;GO:0090305;	1383	GTTGTTCTGTATTTTTTTTTTTTTTTAATGATACGGCGACCACCGAGATCTACACGTTCAGAGTTCTACAGTCCGACGATCAACCTCGAGATTTGAGAGATCTTGATCGATCTGCAGGAATCTCAGGAGTGCGATGGACATCAGAAGGGAGTCTGCCGAGACCTTGAGGAACAAATGCTCGGCGTGCTTCAGGCAATACAACAAGATGGAGCACCTGGTGGAGCACATGAAGGTTTCCTACCACTCCGTCCATGAGCCCAAGTGCGGCGCGTGTCAGAAGCACTGCCGCTCCTTCGAGTCGCTCAGGGAGCACCTCATCGGGCCGCTGCCCAAGGTGGAATGCGCGCGCATCTTCAGTGTACGCGGCTGCAGCATCTGCCTTAACATCTTCGACAGCCA…	RNA exonuclease 4 [Dichanthelium oligosanthes];RNA exonuclease 4 isoform X2 [Sorghum bicolor];RNA exonuclease 4 [Setaria italica];RNA exonuclease 4 isoform X2 [Brachypodium distachyon];RNA exonuclease 4-like [Aegilops tauschii subsp. tauschii];
TRINITY_DN65106_c0_g3_i29	U1	G1	3.03575	11.3398	1.90127	5e-05	0.00248402	NA	1148	CGGCGCCCTTCGATGGAGAGCTCCTGTCGATGATGCAGGAGATGATCCGGATCGAGGTCCGGAACTACATGTTCGGCCGCCCGCCGACAGCTTCCAGGATGCCAAGCGCATGAAGAGCATGGCCAAGATGGAGTATAAACTCAAGCATCTCCAGCTCATGAACAAGACCAATCTGCTCAACTGGGGAGAATATGTGCAATGAGCAAGGAGAAGAAAAAGGCAGATGATGAAGGTGGGTGATGGTCGATGGATCGAATGTCTGTTAGTTCATCAAGCAATGGACTCCTGTCAATCACCTTGCTTGAGCGCGATCCTGCGTCTTCAGATCACTTCTGATGGCCTTGGTCGCCCTGCGGTCTCCGGTCAGTATTCAGCAAATTATTCAACCTATGAAATGCC…	uncharacterized protein LOC109737630 [Aegilops tauschii subsp. tauschii];uncharacterized protein LOC109745703 [Aegilops tauschii subsp. tauschii];uncharacterized protein LOC109746446 [Aegilops tauschii subsp. tauschii];uncharacterized protein LOC109748971 [Aegilops tauschii subsp. tauschii];uncharacterized protein LOC109772639 [Aegilops tauschii subsp. tauschii];
TRINITY_DN65130_c0_g1_i3	U1	G1	4.45706	12.0189	1.43114	5e-05	0.00248402	NA	863	GGAGGAGGGGGGTTTTTTTTTTTTTTTAATGATACGGCGACCACCGAGATCTACACGTTCAGAGTTCTACAGTCCGACGATCAATGCCGAGGCTGCACGCGGACTCGAGCTGCTCGGAGCAGGTGCTGTCGGGCGGCGGCGGGGAGGTGCAGAGCCAGCCCAAGATCACCGAGTGGGAGCGCTCATTCTCCACCGTCGCTGACCCCGTCAACCCGGCGGCCGGCGGGCTCGGCCTCGGCGGCGACCCTCTACTCCAGGACATCCTCATGTACTGGGGCAAGCCGTTCTAGGCAGCAGCAACGAAGCGATCGGTTGATCCATCGAATTGCGTACCTTGGCGTTTGTGGTGGTGGCATTGGGGCGATGATGCGGGCGAGCCGCCGTTCCTGACCTGATGAA…	NAC transcription factor 6A [Triticum aestivum];NAC transcription factor 6B [Triticum aestivum];stress-related NAC transcription factor, partial [Elymus repens];stress-related NAM transcription factor, partial [Elymus repens];predicted protein [Hordeum vulgare subsp. vulgare];
TRINITY_DN65191_c0_g3_i10	U1	G1	12.9616	26.7572	1.04568	5e-05	0.00248402	GO:0016874;GO:0008152;GO:0003824;GO:0016207;	930	CATCCGCATGGTGCTCTCCGGCGCCGCGCCCATGGGCAAGGACCTCCAGGACGCCTTCATGGCCAAGATCCCCAACGCCGTGCTCGGACAGGGGTACGGGATGACCGAAGCTGGGCCGGTGCTGGCCATGTGCCTGGCGTTCGCCAAGGAGCCCTTCAAGGTCAAGTCCGGGTCGTGCGGCACCGTGGTGCGCAACGCCGAGCTCAAGGTCGTCGACCCCGACACCGGCGCATCCCTCGGCAGGAACCAGCCCGGCGAGATCTGCGTCCGCGGGAAGCAGATCATGATAGGTTACCTGAACGACCCAGAGTCTACCAAGAACACCATCGACAAGGACGGCTGGCTGCACACCGGAGACATCGGCTTGGTGGACGACGACGACGAGATCTTCATCGTCGA…	4-coumarate--CoA ligase 4CL3 [Lolium perenne];4-coumarate:coenzyme A ligase [Lolium perenne];Putative AMP-dependent synthetase and ligase superfamily protein [Zea mays];unnamed protein product [Triticum aestivum];probable 4-coumarate--CoA ligase 3 [Brachypodium distachyon];
TRINITY_DN65191_c0_g3_i8	U1	G1	8.21941	17.1078	1.05755	5e-05	0.00248402	GO:0016874;GO:0008152;GO:0003824;GO:0016207;	1765	CAGAGTTCTACAGTCCGACGATCCCGTGTAGTGCTCAACGCAGAATACGAATTGTAGTATTATACAATACCCTGCCAGTGCCAGGCATTGGACAGCTGAGGGAGAAAGCAATGAAGCCTCTGAAGTAGTAGTGTCAGGGAGTTTGTTAGGTGTACTGAAAACCTAGAACCAATCGTCGTCGGTTGGTGTGTACTTGGCGTGAGAAGTGGAGATCACGTCAGATGGTTGCTGCAGCTACAGCTGCATCTTCAGTGCCGAGAGGCCGTGCCGTCGTGGTCAAGGTGCTACTCACTCCAACGATTCCTATGCATCTATCTGTGTCACAACCACTAATGAACCAAACTGTACCAAATAAAACCAAACCAACGACCAAATGCAATGGGTGACCAACTCCACTCC…	4-coumarate--CoA ligase 4CL3 [Lolium perenne];4-coumarate:coenzyme A ligase [Lolium perenne];Putative AMP-dependent synthetase and ligase superfamily protein [Zea mays];putative 4-coumarate coA ligase, partial [Lolium multiflorum];probable 4-coumarate--CoA ligase 3 [Brachypodium distachyon];
TRINITY_DN65191_c1_g7_i2	U1	G1	18.4594	43.7373	1.24451	5e-05	0.00248402	GO:0016874;GO:0008152;GO:0003824;GO:0016207;	779	GTGACTGGAGTTCAGACGTGTGCTCTTCCGATCTCAAGTAAAAATAATAATTCGGAATTACAGTAGTTGGACACCATTGCAGCACTCCACAAAAATTGAACAGAACGTACTCTTCTTCACGAGAAAACAGCTTTCTAACCAGGAAAGAGCAACTTGAATTAGGATGTAATGAGTCCTCTTAAAGCTGAAAAATTGGCAACCGAATCCTGACCTCCTTGAACAGATATTCAGCTCACGGTATACATTATAATAATCAGCCTTTCTTGTCAAAAAAAAGGCGGTATCTATACATGAAAGGTTACACATCATCGGCCTAACAAACATATCATATGTTGAACATATCTAGTAAAAAGAATCAGCCCTTCTATATGTAATAATTTCCGTTTATATTAAGAACAT…	4-coumarate--CoA ligase 4CL2 [Lolium perenne];4-coumarate:coenzyme A ligase [Lolium perenne];Putative AMP-dependent synthetase and ligase superfamily protein [Zea mays];Putative AMP-dependent synthetase and ligase superfamily protein [Zea mays];Putative AMP-dependent synthetase and ligase superfamily protein [Zea mays];
TRINITY_DN65194_c0_g2_i4	U1	G1	0.05	0.904847	4.17767	5e-05	0.00248402	NA	551	TTGCCACAAGAAGCAAGTAGAAAAGGAGAGATGAAAGAGATACAAAACGTTCTGGATGATCAGTCTTGCATGGTTGTTGATCCATGCTTTTTTTCCCGAGGAACAAACAGGAAAGTTGCTGCAGGATAAACTAATTAATCAGCTTGGTTTATTGTGTCCTTAATCACCTCACTGAAGTTTGTAGACTGTTTTCTTTTGATTATTGCAATATATGTTTTTCTTAGTGTTCTACCAGCTATTACATCCATTGTTGATATGTGTGCTAGCTAGGTTTTGAAATTGTAGAATCAAATGGATAAGCGTGTTTGGTTGATCCCCAAAAAATCTATGCTCTCCTAATGAATATATTATAATACTATGCTGAAATGTGTAAGTCTTCGACTTCGAGTCTGCTCTCTC…	putative F-box domain-containing protein [Helianthus annuus];PREDICTED: SWI/SNF complex subunit SWI3C-like [Camelina sativa];F-box/LRR-repeat protein At5g63520-like isoform X1 [Helianthus annuus];F-box/LRR-repeat protein At5g63520-like isoform X2 [Helianthus annuus];
TRINITY_DN65211_c4_g5_i4	U1	G1	37.5754	76.1566	1.01918	5e-05	0.00248402	GO:0010951;GO:0005576;GO:0004867;	1555	TCGCAACAAGAACTATGCATTCACATACTGCATTTACCATAAAGATGAATTTGTAGAGGGGGGTTGTTAACCAGAGTGATTTAAAACTAGTTTTGGTGCAGATTATACCATAGCCAGTTACATGTAAAATATTTTTCTGAGATAACCCACTGGACGAAGATTTGGTGCACATAAGCACCAGTGCTCTCGGTTTTAAAATATTTGAAAATTCTATTTATATGTTTTAAAAAATCATAAAATTTATTACATGAATACGTATACATGTCTTGAAGACTCGTGCAATAGTTTTGTGGAAATCGTGATAGGTTCAATAACAAGTACTCCTTGCATTCATAAAACGATGTTGGAGATTTATCTAAATTTCGATCGTATCTGTACAATAAAGAGTACCTAGATAAA…	unnamed protein product [Triticum aestivum];Bowman-Birk type trypsin inhibitor [Triticum urartu];Bowman-Birk type trypsin inhibitor-like isoform X1 [Aegilops tauschii subsp. tauschii];Bowman-Birk type trypsin inhibitor-like isoform X2 [Aegilops tauschii subsp. tauschii];Bowman-Birk type trypsin inhibitor-like [Aegilops tauschii subsp. tauschii];
TRINITY_DN65211_c4_g5_i5	U1	G1	58.4845	144.236	1.30231	5e-05	0.00248402	GO:0010951;GO:0005576;GO:0004867;	1708	TCGCAACAAGAACTATGCATTCACATACTGCATTTACCATAAAGATGAATTTGTAGAGGGGGGTTGTTAACCAGAGTGATTTAAAACTAGTTTTGGTGCAGATTATACCATAGCCAGTTACATGTAAAATATTTTTCTGAGATAACCCACTGGACGAAGATTTGGTGCACATAAGCACCAGTGCTCTCGGTTTTAAAATATTTGAAAATTCTATTTATATGTTTTAAAAAATCATAAAATTTATTACATGAATACGTATACATGTCTTGAAGACTCGTGCAATAGTTTTGTGGAAATCGTGATAGGTTCAATAACAAGTACTCCTTGCATTCATAAAACGATGTTGGAGATTTATCTAAATTTCGATCGTATCTGTACAATAAAGAGTACCTAGATAAA…	unnamed protein product [Triticum aestivum];unnamed protein product [Triticum aestivum];Bowman-Birk type trypsin inhibitor [Triticum urartu];Bowman-Birk type trypsin inhibitor-like isoform X2 [Aegilops tauschii subsp. tauschii];Bowman-Birk type trypsin inhibitor-like [Aegilops tauschii subsp. tauschii];
TRINITY_DN65220_c0_g3_i1	U1	G1	0.05	4.72477	6.56217	5e-05	0.00248402	NA	254	TTTGTGTGCTGATAATTTAGGCTTCAGAAAAACAAGTAGGGAAATGTACATACATGGCAGTGTAAATATTCTGGAAAATAAAATGTCAGTGTAAATATGAATGGCATGTAGACTTGTACAGTGCTGGCCTGAAATGGACCGCTTGTAAATATGAATGACATGTATACAATGTGCTTAGTAAATCCTCTTGTAGGGGTTGTGTCCAGAGTTTTTACATTGTTGATGTGCAAAATACGGGAGCAGTCTTCTTTGT	B1234D02.7 [Oryza sativa Japonica Group];PREDICTED: E3 ubiquitin-protein ligase SGR9, amyloplastic [Gossypium raimondii];PREDICTED: protein DA1-like isoform X2 [Gossypium hirsutum];PREDICTED: protein DA1-like isoform X1 [Gossypium arboreum];PREDICTED: protein DA1-like isoform X2 [Gossypium arboreum];
TRINITY_DN65222_c0_g3_i2	U1	G1	10.1447	101.126	3.31736	5e-05	0.00248402	NA	845	TTTTTTTTTTTTTTTTTTTCAAGCAGAAGACGGCATACGAGATCGTGATGTGACTGGAGTTCAGACGTGTGCTCTTCCGATCTGCCTTCGCTTTACAAAAATCAACATCTAATTAATTTCTATCTTATTTTGAAGAAACACACGGGCAAGAACAGATCAACGACATGAGAAACACTGAAACAACGACGGCCAAACGCAATTGGACTTGAACTCTTGGTCACACGACAACCATATAGCTGAGGGAACTTGGCCAACTTGCGACTAATTGGCCCATTGACGAACTTACGTTACTACTAATGACGAACTAAAACTTAAGAGACCATGTTATTAGGCTCAATGGCGCAGCAAATGCTAGCTGGCCACTGCCCTCTGACAAAGTACTAACATCATACGAATCGT…	predicted protein [Hordeum vulgare subsp. vulgare];Polygalacturonase inhibitor 2 [Dichanthelium oligosanthes];Polygalacturonase inhibitor [Dichanthelium oligosanthes];polygalacturonase inhibitor [Sorghum bicolor];polygalacturonase inhibitor-like [Aegilops tauschii subsp. tauschii];
TRINITY_DN65250_c0_g5_i1	U1	G1	0.05	0.881624	4.14016	5e-05	0.00248402	NA	471	CCTAGGTCAGTCTCCAACACTTTACGAAAACAGATGCTTCTAAGAAACAGTACTCCGTAACAAATTTTTATTTTCAAGATTACATAGCACATGTTATGTGCTCAATCAACTAATATGTGATTATCATAGCTAGTTACTCAATGAGCACTACAAGTTAACATCTGGATTCATGTATGGAAGATTGATTGTTAAGAGCTGAAACATGGTGGATGGCGATATGCTGATATGATCTATTTGGCTGCATCAGCAGTCCCATCTGTTACACAATATTAAGGGTGTCAAACTGCAATGTATAATTTTCTCCCATCTACAGTTATGGACTTGTAATAAATCAGTGTAGAAAGGGCTCAACGAAATATGTGGGATACAAAGGAACACTGAGTGAAATCACACAGCTTC…	.
TRINITY_DN65262_c3_g3_i5	U1	G1	14.9714	30.6319	1.03283	5e-05	0.00248402	GO:0030001;GO:0046872;	837	AGACGTGTGCTCTTCCGATCTGGCAACTTCTGGGGACAAAGAGAAGCATCGGAACAAAGTAAAGCTGGCTATCAGGATAATGAAATGTCACGGCAGCATGATTTAAATAAAGTGAAGCTCTCACAGTGAGACCACATCACTTGTCATGGTTCCTCCTTGATCTCTACAACTGATAGTAAATACATGCACGAATGTATTGCTTATTTTGGCTCCTAATCACAGGGAAAATTAAACGGGGGGATATACCCATATAGGGCGAGGTGTATGGCGCGCATATATGCATGTACGCGGAGAGTCTGTACATGTACGCTGTAATATATATCTGTCTGTACGGTGCTTATACTGACGGGACGATCGAATTTGGGGCGGGCGGATGAACGGGACACGCGGTGATCATCG…	hypothetical protein OsJ_12591 [Oryza sativa Japonica Group];protein PYRICULARIA ORYZAE RESISTANCE 21 [Brachypodium distachyon];PREDICTED: sulfated surface glycoprotein 185 isoform X1 [Oryza brachyantha];PREDICTED: leucine-rich repeat extensin-like protein 3 isoform X2 [Oryza brachyantha];protein PYRICULARIA ORYZAE RESISTANCE 21-like [Aegilops tauschii subsp. tauschii];
TRINITY_DN65267_c0_g2_i4	U1	G1	1.09867	39.4876	5.16757	5e-05	0.00248402	NA	1206	CCGCCATGTCGCCCAAGTCCATCCAGCGCTTCGCGGCAGCCGCCGCCTCCAGCCCCCTGCAGCCCACCGCGCCGGCCTGGAACGCCGGTGCCGCCGACCAGCCTCGCGGCGGCTACGGCGACGCGTCGTTCGGCTCCTCGACGGAGGAGGAGGCCGGCGACAACGGCGCCGATCACAATGGCGACATCATGGCGCAGGACGAGAACGACGTGGACTACGGCGCGCTGGCGGACATCGACGCCTTCTTCCAGTCGCCCAAGTGCATGGACTACTGCATGGACCCGTGCAGCACCTTCTTCGCGCCGGCGCCCACGGCCATGGCGCCCGGCGCCGAGTGGGAGGAGGAAGGTGAGATCAGCCTCTGGAGCTTCTCCTCCTCCTACAACTGATCCTGCTCAG…	predicted protein [Hordeum vulgare subsp. vulgare];Os02g0767800 [Oryza sativa Japonica Group];ethylene-responsive transcription factor ERF014 [Setaria italica];ethylene-responsive transcription factor ERF014-like [Aegilops tauschii subsp. tauschii];ethylene-responsive transcription factor ERF014 [Oryza sativa Japonica Group];
TRINITY_DN65288_c2_g3_i1	U1	G1	1.6922	6.70234	1.98576	5e-05	0.00248402	GO:0003700;GO:0006355;	1203	GTGACTGGAGTTCAGACGTGTGCTCTTCCGATCTTTTTTTTTTGCAATAAAAGTTTCACATGAATTACAATTAAATTTTTCCAATTTCACATGTGTATTACAGCTGGGAGTTGACAGCTTTCTCGTTTAAAAGAGCCCTAGTTGCCCGCAATGAACAGAGAAACTGATACAAGTATACAGCATTAGCGCAAAAGTTCTCAGAAAACAAATAGATAGGGCCATATAAGATACAACTATATGTTGGTACGGGTTCCTTCGAAAAATATCTCGGCCGAATGGTTGGAACTTGGAAGTCCATCTCAACTCAAAGGCGATTAATTTACAGGTGTACAGCGATCAGATCGATCGTGCCTAGTTTGATCCAGCGAGGTGTTTACAAAAATCACCGCGCCACATGCA…	salt-stress inducible bZIP protein [Oryza sativa Indica Group];hypothetical protein BRADI_2g45567v3 [Brachypodium distachyon];G-box-binding factor 3 isoform X2 [Brachypodium distachyon];G-box-binding factor 3 isoform X1 [Brachypodium distachyon];G-box-binding factor 3 isoform X3 [Brachypodium distachyon];
TRINITY_DN65293_c0_g5_i3	U1	G1	3.17875	13.0826	2.04112	5e-05	0.00248402	GO:0003723;GO:0003676;	1148	CAGACGTGTGCTCTTCCGATCTCAGAAGAGCACTTAATAACATTTTTACAAAGATGAAAATCATTCATCGACATCAGAGCTCACCACGAGCACTTCATAATGTTCACAAACGGTGGTTGTCATTTGAATATTTACACCTACATTACAATCATGAACTGCACTAAGACTATGAAATACAAGGTATTGCATGCTTCATGGCCAGAATGACAACATTCTGGAGGACAAACTAGGATAATTATTTTCTTCACTTATGTAGGACACTTCTTTTCTGTGCTTTGAGCTTCTTCTGTGGTCCAGCCTTTGGTTTCTGCAGAGCTTCATAATCTATTCTATTCTTCCACGTACTCTTCTGTAGTTTGATTGGTCGATTTCCAACATATTTACCGTTCATCTCTTTCA…	predicted protein [Hordeum vulgare subsp. vulgare];RRM_1 domain-containing protein [Cephalotus follicularis];uncharacterized protein A4U43_C04F990 [Asparagus officinalis];RNA-binding protein 42 [Citrus clementina];RNA-binding protein 42-like isoform X1 [Ananas comosus];
TRINITY_DN65293_c0_g5_i5	U1	G1	0.758787	3.45062	2.18509	5e-05	0.00248402	GO:0003723;GO:0003676;	1567	GCAAATTTAGCAAGAAACAGAGCCCATTACACATGGCTCATATGAGCAAGAAAGTATGACATGCTGTGATGATAAGGAAGGTGTGGCAATAAACGAAGCGCATGCTTAAGGTGTCTTTGGCAACCTTAAGCAGCAAACTGAACATGCACAAATTCTTATGATATAATCCTTGGCAGCAGTCCCATTCAATAGCATTTTACGACCCAGCGAAACCAGAAGAGCACTTAATAACATTTTTACAAAGATGAAAATCATTCATCGACATCAGAGCTCACCACGAGCACTTCATAATGTTCACAAACGGTGGTTGTCATTTGAATATTTACACCTACATTACAATCATGAACTGCACTAAGACTATGAAATACAAGGTATTGCATGCTTCATGGCCAGAATGAC…	Os02g0622500, partial [Oryza sativa Japonica Group];predicted protein [Hordeum vulgare subsp. vulgare];hypothetical protein OsI_08123 [Oryza sativa Indica Group];PREDICTED: RNA-binding protein 42-like [Oryza brachyantha];RNA-binding protein 42-like [Aegilops tauschii subsp. tauschii];
TRINITY_DN65297_c1_g4_i4	U1	G1	4.41688	11.3209	1.35789	5e-05	0.00248402	GO:0016740;GO:0016747;	860	ACCGACGACGACGACGACGACCTCCCTCGGCAGGGACGAGGACGGGCGGCTGCAGGTCGACTGCCATGGTGAGGGCGCGCTCTTCGTCGTCGCAACGGCCGACTGCGCCGGGGAGGACATCTTCGGCAACTTTGTGCCCTCGCCAAAAATCAGACAGGCGTTCGTTCCCGTCGTGCCGTCCGGCGAGCCGCCCTGCGTCATGTCCATGTTTCAGGTGACCTTTCTCAAGTGCGGCGGAGTGGTGCTCGGCACGGCAATCCACCATGCGCTCATGGACGGCATCGCCGCCTTCCACTTCATCCAGACGTGGTCCGGCCTGGCGCGTGGCCTCTCGCTCTCCGAGGCGTGCCCTTCTCCACCCTCCCACGACCGCACGCCCCTCCGCGGCCGCTCGCCGCC…	predicted protein, partial [Hordeum vulgare subsp. vulgare];predicted protein [Hordeum vulgare subsp. vulgare];anthranilate N-benzoyltransferase protein 1 [Zea mays];putrescine hydroxycinnamoyltransferase 1 [Brachypodium distachyon];putrescine hydroxycinnamoyltransferase 1-like [Aegilops tauschii subsp. tauschii];
TRINITY_DN65347_c2_g4_i5	U1	G1	4.3005	41.8944	3.28418	5e-05	0.00248402	GO:0008233;GO:0016787;GO:0006508;GO:0030163;GO:0004190;	1438	TTTTTTTCAGTCCACAATAAGAATTTTATTTAACTTGTCCATTACCTGCATATTCCAGGGCAGCATTCACTTTTGCAACCGTTTAAAACATAGAAGAATCACATGCAGTTAAATTTTTTAGAGCTTCAAGTAAGACATGTAAAATATAGACTCGATTTCATTATGAACAGGAGGAGCATACACATTAGTAATTTCCTATCCGCCTAAACTGCATACTAATCCTTCTCTCTTTTCTGCTTTATTTCCCCGAGGCCCATGTTCATATACTACATAACTTTATTCAGATGGAAAGAGCTGGCATTCTTCAGTGCTTGTTTAATGATTCAATCTGAAAAATGGTCAAGGAAAGGAAGACATAGTAGACTTAGTGCTTCTATTGCATGATCCACGGATCCAGCC…	predicted protein, partial [Hordeum vulgare subsp. vulgare];hypothetical protein OsI_35373 [Oryza sativa Indica Group];Aspartic proteinase Asp1 [Triticum urartu];aspartic proteinase Asp1 [Brachypodium distachyon];aspartic proteinase Asp1-like [Aegilops tauschii subsp. tauschii];
TRINITY_DN65348_c3_g9_i1	U1	G1	0.05	2.19114	5.45361	5e-05	0.00248402	NA	289	GTTTTTTTTTTTTTTTTCAAGCAGAAGACGGCATACGAGATACATCGGTGACTGGAGTTCAGACGTGTGCTCTTCCGATCTTGTTATATGCACCCACAAAGTCGTTTCATGAGGAATCGACTTATCATGTGACGTGTGTAAACAAGATAAATTTTCGTACTACAAATAAGGCTTTTCAGACGATAATTTTTTTATTTTTTTACATAGATCGTCGGACTGTAGAACTCTGAACGTGTAGATCTCGGTGGTCGCCGTATCATTAAAAAAAAAAAAAAAAAATCGAAACAA	hypothetical protein CISIN_1g006643mg [Citrus sinensis];probable tRNA-splicing endonuclease subunit Sen2 [Aegilops tauschii subsp. tauschii];uncharacterized protein LOC112350012 [Selaginella moellendorffii];
TRINITY_DN65361_c0_g3_i1	U1	G1	0.835026	17.9659	4.4273	5e-05	0.00248402	NA	1109	GCTCTTCCGATCTTTTATCATTTTTGCTGAGACCAAAATATAACAAATTTTGGACTGATTTTTTTGCACACTAGTAGACTTTATTATTATCAACATCTAGAATTTTTGTTCCGATTCTTTTGAAACTTTCAAATGCCGTTTTGAAGTTCAGGAGCAATCTGGCCACTCTCATGATAGATCCACATATTTCTTATTTTTGTGTAGCATGTGAATTGGCATATTTCATCATAATTCGTCTCGTATTTCGCACGCAGCAGGACAAGTCTGACTTTGACCTCACAACGCCATCATCTGTCCCGTGTCCCGTCGACTGGGTGGGCCCCTATCATCGGCGCCGACCAATCAAATCCGTCGGCAACCCTAGGCCACGCCATGGCCTCGAGACCTTGCTTGTAAAAC…	predicted protein [Hordeum vulgare subsp. vulgare];hypothetical protein OsJ_22286 [Oryza sativa Japonica Group];VQ motif-containing protein 22 [Oryza sativa Japonica Group];VQ motif-containing protein 22-like [Aegilops tauschii subsp. tauschii];uncharacterized protein LOC112891190 [Panicum hallii];
TRINITY_DN65371_c2_g1_i2	U1	G1	60.6642	361.165	2.57374	5e-05	0.00248402	NA	1276	GTGCTCGTCAACCAGTGCGGCAAAAACGTGCCCAGCAACTTCCAGTGCCCGGGGACGACGACGCCAACGCCAACCCCAACCCCTGTAACCCCGACGCCGACACCTACTCCGGTAACGCCGACGCCGACCCCTGTGACGCCCACGCCGACTCCGGTGACGCCAACCCCGGTGACCCCGACGCCCTCGTCTCCGACGGGTCAGTGCCCAGTGGACACGGTGAAGCTGCTGTCCTGCGTGGACGTGCTCAACGGGCTAGTGCATGCGGTGCTCGGGAGCAGCGCCAGCGACACCTGCTGCCCTCTGCTCTCCGGCGTGGCCGACCTCGACGCGGCGCTATGCCTCTGCACCACCATCAAGATCAAGGCGCTCAACATCAGCCTCGTGCTACCCGTCGCCATT…	unknown [Zea mays];proline-rich protein [Triticum aestivum];36.4 kDa proline-rich protein precursor [Zea mays];36.4 kDa proline-rich protein-like [Aegilops tauschii subsp. tauschii];36.4 kDa proline-rich protein-like [Aegilops tauschii subsp. tauschii];
TRINITY_DN65382_c1_g2_i11	U1	G1	2.22682	7.21928	1.69687	5e-05	0.00248402	GO:0004034;GO:0006006;GO:0003824;GO:0005975;GO:0016853;GO:0033499;GO:0030246;GO:0019318;	1534	TGTTGGCCTTCGGGATCGGAGTAATGATTAATAGGGACAGTCGGGGGCATTCGTATTTCTATAAATTTCCATGAGGAAGACGAAGATATCATTAAACTCCATCTCTCGAATAGTTTGGTAGTACTATGTGACTTCTCAACCACTCAACGATTCAACGACTCACCAGCTGTCTTTTTTCTTTCGGTTTTTATTTTCAATATACCAATGTACTCAAACATCTCCGTTGAAACTATGAAATTTTCCGTTCCTGAATCTCCATTCCAAATATCTGAAGCATTGAATGGTGTAAAAATAATCTCAAGCACCATTAGTTGTGGCATAGCAATAGAGAGCACACGGATCGGATCTTGCGCAAATCGTACTGTACATCCACGTTGCCCACGAATAGATTAAGCTTAC…	Aldose 1-epimerase [Triticum urartu];unnamed protein product [Triticum aestivum];aldose 1-epimerase [Brachypodium distachyon];aldose 1-epimerase-like [Aegilops tauschii subsp. tauschii];aldose 1-epimerase-like [Aegilops tauschii subsp. tauschii];
TRINITY_DN65382_c1_g2_i13	U1	G1	10.7737	32.5164	1.59365	5e-05	0.00248402	GO:0004034;GO:0006006;GO:0003824;GO:0005975;GO:0016853;GO:0033499;GO:0030246;GO:0019318;	1697	TTTTTTTTTTTTTTTTAATGATACGGCGACCACCGAGATCTACACGTTCAGAGTTCTACAGTCCGACGATCTCCACTAATCGAGATCGCCTCGCCGCTGTCCGTCTATATTACTATAGTCGATAACTGTATACACCATCATTCAGTGCCTGCATCTTCAGAGCAGACGTCTTCTTCCAGCGTGCTAATCTAGCAGTGCTGCCCCGACAATGGCGAGAGCTCCGGTGTTTCTCGCGCTCTTGTGCCTCACGGCCTTTGCGCTGGCTGGCGGTGCCGATGCGAGGAAGATGGTCGGTGTGTACGAGCTCAAGAAAGGGGATTTCTCCGTGAAGATCAGCAACTGGGGCGCCACTATCATGTCGATCGTCACTCCTGATTCCAAAGGGAATTTGGCTGATGT…	unnamed protein product [Triticum aestivum];aldose 1-epimerase [Brachypodium distachyon];aldose 1-epimerase-like [Aegilops tauschii subsp. tauschii];aldose 1-epimerase-like [Aegilops tauschii subsp. tauschii];aldose 1-epimerase-like [Aegilops tauschii subsp. tauschii];
TRINITY_DN65422_c0_g9_i2	U1	G1	0.05	1.55618	4.95994	5e-05	0.00248402	NA	370	CCTTTGTTTGTTATTTTTTTTTTTTTTTTTCAAGCAGAAGACGGCATACGAGATCGTGATGTGACTGGAGTTCAGACGTGTGCTCTTCCGATCTGGACGTGGTTAGCTCGTGTGTTTGTCCAATCTCGAATTCTCGATCTATGCTGTAGACAGTAGAACCAGAATGTGTAGGAGGAGTAGTTTGCGCGGGATGACTGAAGCAAGCGACTGCCATGGAGGCGGGCGGGCAGGCAGCACGGCGGCGGCGGCCATTTAACACTCCTGTCGGACGTTGCACGCGACGGCCTGCGCCCACATCCGGAGCTGGTCCTTCATCTCCGCCGCGGACCTCGCGTCCGCCTGCTGCAGCCGTATCGCCGACGCCGTGAG	predicted protein, partial [Hordeum vulgare subsp. vulgare];predicted protein [Hordeum vulgare subsp. vulgare];unnamed protein product [Triticum aestivum];PREDICTED: uncharacterized protein LOC102712021 [Oryza brachyantha];uncharacterized protein LOC109738567 [Aegilops tauschii subsp. tauschii];
TRINITY_DN65440_c0_g6_i1	U1	G1	0.05	1.8682	5.22358	5e-05	0.00248402	GO:0016020;GO:0071944;GO:0030599;GO:0016787;GO:0004857;GO:0045490;GO:0043086;GO:0016021;GO:0046910;GO:0042545;GO:0045330;GO:0005618;	389	CGGGTTCGGTGCAGAACGAAGCCGTAGTCTGCTGCCGGTCGCGGCGGCCATGCGCGGTCACCATGTCGGGCTTCCACGGGAGCGGGTCCCTGACGAGTATCACACAGCGCTGGAAGATGGCCGTGGCGTCGCCGAAGACGAAGTCGACGGTGCCGGAAATGATGCAGATCCGGTAGTACTAGTGGTAGGCCTGCGCGAAGAGCGTGTCCTGTTGGCCATCGATCCAACAGTTGAAGAAGATGGCCCGGTCTGTTGATTCACAGGAGCTGCTGGATTATTCCCTTCGAGGACTGCGAGGAAAACTGATGGATGATGGCCATTTCATTGCTGTCCGCTGTAATGCTGAGACTAGTGCAATTGAATACAGGCTCGCGACCAGATCGGAAGA	hypothetical protein OsI_11933 [Oryza sativa Indica Group];putative pectinesterase/pectinesterase inhibitor 13 [Triticum urartu];putative pectinesterase/pectinesterase inhibitor 45 [Brachypodium distachyon];pectinesterase [Oryza sativa Japonica Group];putative pectinesterase/pectinesterase inhibitor 45 [Aegilops tauschii subsp. tauschii];
TRINITY_DN65440_c0_g7_i5	U1	G1	5.12946	29.9082	2.54366	5e-05	0.00248402	NA	368	CTCGTACCTTCCTAATGAAACTGCTGACTGATGATTATGTTTGCTTCCCTTTCTTGCTTGCAGCTGCGCGGCGCTCTGCTGATCAACTTCTGCTCGTCGTGATTAGTTGATATGGAGTTTGGAAACATGTTGTGTTGCGTCGAATCATCAGTTGTCGAGCATTCTTTTATTCTTTCCATTTCCATGTGGCCATGGCGCCATGCCATTGGCTCGCTATTTGTTTCTTTGTAGGGTACTAGTTGGTTTCTGAGCATACTATTTTCTGTGTATATGGGTATGTATGGTGGTCATCTTAGTGATGTAAATCGATGTAAGATCGGAAGAGCACACGTCTGAACTCCAGTCACATCACGATCTCGTATGCCGT	hypothetical protein GOBAR_DD17936 [Gossypium barbadense];PREDICTED: uncharacterized protein LOC107921987 isoform X1 [Gossypium hirsutum];PREDICTED: uncharacterized protein LOC107921987 isoform X2 [Gossypium hirsutum];PREDICTED: mechanosensitive ion channel protein 10 isoform X1 [Daucus carota subsp. sativus];PREDICTED: mechanosensitive ion channel protein 10 isoform X2 [Daucus carota subsp. sati…
TRINITY_DN65461_c0_g1_i6	U1	G1	0.711188	5.31867	2.90276	5e-05	0.00248402	NA	1034	TTTTAAAATACTATACACCTTGAAGAGAGCTAGTAGAGTAGTCCCCAGAAGATTCATATTGCCAAATTAAGGAATCACATTTATCAGAGTATGAAATACAAGAGACAATCCCTTTCAGCTCATACCATTGTTGCACTAAATTAAGGAGCTGGAAAATTTCTTCCAAAAGAGAGCATCAGAGTAGAACCATCTCATATCTAGGCAATGGTTTTAGAACAGAATAATCTTAGAACAGAATAATCTCTTCCAGTAATCTGCTGTTCTCAGAATGCACCGCTCAATAGAAAATAACCATTCCAAATGCTTAGACAACCCAGCATACATGGGCGCGCGATTCTTCTTCGTCACGACGCGGCCACCAGCCGAAGCGTCTCATCCGAGCCGTTGGCGCTCTTCTGG…	hypothetical protein OsI_13168 [Oryza sativa Indica Group];pre-mRNA-splicing factor 18 [Brachypodium distachyon];pre-mRNA-splicing factor 18 isoform X2 [Setaria italica];pre-mRNA-splicing factor 18-like [Panicum hallii];pre-mRNA-splicing factor 18 isoform X1 [Oryza sativa Japonica Group];
TRINITY_DN65465_c0_g4_i1	U1	G1	2.54563	20.0069	2.9744	5e-05	0.00248402	NA	770	TGGACTACAGTAAATATTCACGTGTAAAAAAATCAACTCTTGGAATAGAAGGAGGAGGTCTCCTATCGTCTCCTTCCTTCGCCCAAAAGCTCCCCGCTGCCGCTGCTCCCTTCTCCGGCCCCGGCTACGGTGAGCTCTCGGCAATTGGATGGCCTCGCCCGCGCGACCGGCAGAGTCCACCGGCGCAACCCAGGAGGAAGCCGCCGCGCGCCAGTCTCTCATGGGGATCTCCCAGTCCGTCCCGGCGGCAGGGGAAGCTCTGAGCGACAAGTCGACCAACGGCCACATGGAGCATGCCGGGCAGGACAACACTGCGGCGGCCGACAAGTACAGGTCGATGCTCATGTCTATCGCCAACCAGTCGCCGGAGGCGCGCCAGCAGCCCACGCCGTGCCCGCA…	predicted protein [Hordeum vulgare subsp. vulgare];OSJNBa0086O06.9 [Oryza sativa Japonica Group];hypothetical protein OsJ_15957 [Oryza sativa Japonica Group];uncharacterized protein LOC100824255 [Brachypodium distachyon];atrophin-1-like [Aegilops tauschii subsp. tauschii];
TRINITY_DN65477_c2_g2_i1	U1	G1	0.590319	4.92642	3.06097	5e-05	0.00248402	GO:0016020;GO:0007165;GO:0016021;	1201	GATCAGGAAAACTGTAAACACACGTCACCTACCATATTCATTGGATTACGATACATACATTACAAACACCACCCAGTGAGTCCAAAAACACAATGTCAGCATGCTCCAACTGGGATGCACATTAATCTGATTACATCAACTACACTAGGAATCTGAAAAGAGGTGGAGCTAGCTAGAGCCTAGAGCAGGGTAGAGATTGGAAAGAGCCAAGCTGATTAGAGATCTAAAGACAGGAAATGATAGATAGACGATCCATTGCCCTGAATTTTGGGTAACTTTGTGGACTGTCCTGACATTACAAGAGCTACAACTACAGAAGACAGTGATGTTGAATCACACTGGAGGTTGGCTGCCCTGCTTCTTCCTACGATCGAACAAGAATGACAGCGTCAAATGGAT…	predicted protein, partial [Hordeum vulgare subsp. vulgare];hypothetical protein TRIUR3_11233 [Triticum urartu];hypothetical protein TRIUR3_32053 [Triticum urartu];uncharacterized protein LOC109764778 [Aegilops tauschii subsp. tauschii];uncharacterized protein LOC109764790 [Aegilops tauschii subsp. tauschii];
TRINITY_DN65477_c2_g3_i1	U1	G1	13.3549	60.5611	2.18102	5e-05	0.00248402	GO:0016020;GO:0007165;GO:0016021;	241	TGACAAAGAGGACCACGGCCACCAACACGAAGATGTAGATGGATGTTCTCAGGTGTTGTGTGCTTCCGGCAGCATAGGCTCCCATCAGACTAAACATGCCTGCCGCCGTGCAAACAGCGAGCGCGTAGCTCCTTATGGCCGGCCTGTACAGATGCGGGTTCACGAGCAGTATGATGAGGGCGATGGACAGCATGAAGCTCACCGAGTTGCAGTAAAAGAAGGCCGTGTAGCGGTGGGGGA	Embryogenesis transmembrane protein-like [Zea mays];uncharacterized protein LOC109785175 [Aegilops tauschii subsp. tauschii];uncharacterized protein LOC109785178 [Aegilops tauschii subsp. tauschii];uncharacterized protein LOC109785179 [Aegilops tauschii subsp. tauschii];uncharacterized protein LOC8070635 isoform X2 [Sorghum bicolor];
TRINITY_DN65484_c3_g3_i1	U1	G1	8.30102	21.4091	1.36686	5e-05	0.00248402	GO:0055114;GO:0008270;GO:0016491;GO:0046872;	1098	TCGTCAATAAGAACTACGTCATCCGCGTCCCGGAGACCCTCCCCCTCGCCGGGGCCGCACCTCTCCTCTGCGCGGGCGTCACCGTGTACAGCCCTATGGTGGAGTACGGCCTCAACGCCCCCGGGAAGCACCTCGGCGTCGTCGGCCTGGGCGGGCTCGGCCACGTTGCCGTCAAGTTCGGCAAGGCCTTCGGGATGACCGTCACCGTCATCAGCTCCTCGGACAGGAAGCGCGACGAGGCGCTCGCCCGCCTCGGCGCCGACGCCTTCCTCGTCAGCAGCGACCCCGAGCAGATGAAGGCGGCGGCGGGCACCATGGACGGCATCATCGACACGGTGTCCGCGGGCCACCCGATCGTGCCGCTGCTGGACCTGCTCAAGCCCATGGGGCAGATGGTCG…	cinnamyl alcohol dehydrogenase, partial [Phleum pratense];cinnamyl alcohol dehydrogenase [Lolium perenne];predicted protein [Hordeum vulgare subsp. vulgare];putative cinnamyl alcohol dehydrogenase 8D [Triticum urartu];probable cinnamyl alcohol dehydrogenase 8D [Aegilops tauschii subsp. tauschii];
TRINITY_DN65490_c0_g4_i4	U1	G1	3.89612	10.9605	1.4922	5e-05	0.00248402	GO:0016020;GO:0016310;GO:0004672;GO:0016301;GO:0006468;GO:0005524;GO:0016021;	939	TGTGACTGGAGTTCAGACGTGTGCTCTTCCGATCTTTTTTGCTCACCAAAACTACTGGCCACTTGCCGCGCTGTTTATTTCCTGGTATATTAGATTTATTCTCAGTACAGGCTACAGAAAACTGAAACGGGAAGGGGGAAGAGAAAGAAAGCCTACTCCCTGTATGCACAGTTTTTTCAACTTCTACAACATCGATATGTGCACATGAGAGGATGACTATACATATCTGAGGTTAACAAAAAAAAAGTATCGCTAATCTGTGGTGATCCTACACAACAGCACTGTCTTCCAGCTCTGGTGAACCCGGGAATATCTCCCGTGAAGCCTTCTTGAACGAGAACGAGTTTTCGTCCTCATCACTTCCGTGCGATTCCGCCGAGTGTTTGCGTGTAAGTGCTT…	predicted protein [Hordeum vulgare subsp. vulgare];Os03g0773300, partial [Oryza sativa Japonica Group];probable LRR receptor-like serine/threonine-protein kinase At2g16250 [Sorghum bicolor];probable LRR receptor-like serine/threonine-protein kinase At2g16250 [Brachypodium distachyon];probable LRR receptor-like serine/threonine-protein kinase At2g16250 [Aegilops tauschii subsp. tauschii];
TRINITY_DN65505_c2_g5_i10	U1	G1	5.34023	13.0665	1.2909	5e-05	0.00248402	GO:0007346;GO:0005737;GO:0004672;GO:0031098;GO:0006468;GO:0032147;GO:0023014;GO:0005524;GO:0004674;GO:0042981;	2138	CTCGCGCGTGTACGCCTCTCTGTCTCCACCCCTCGACGACGATACCCATTTCGCTCCCCTCCCCCTCATCATCGACCTCTCTGCGTGCCCAACGAGCGCTGCACGGCGGCCAGGATGCCGGCGTGGTGGAAGGGCAAGGGCAGGACGGCCAGGACCAAGGGACCGGACCCGCCGTCACCCGGCGGCTCGGTCCCGGCGCCCGCGGCCGGGAGAGACAGCAGGGACATCATGGACCGGAAAAGCAAGAAGGCGACCAGCTTCGACGAGGCGCTCATCGCCAGGGAAGGCCGCGGGAAGCAGCAGCTGCGGGCGGTCGGGCACCCGCTGCCGCGCCCGGCGTCCCTGCCGTCGCCCCTGCCCTCCACCTCCGCGTCCGGGTCCACGTCCAGCGGCGGCAGC…	mitogen-activated protein kinase kinase kinase 3 [Brachypodium distachyon];mitogen-activated protein kinase kinase kinase 3 [Setaria italica];mitogen-activated protein kinase kinase kinase 3 isoform X1 [Aegilops tauschii subsp. tauschii];mitogen-activated protein kinase kinase kinase 3 isoform X2 [Aegilops tauschii subsp. tauschii];mitogen-activated protein kinase kinase kinase 3-like [Sorghum bi…
TRINITY_DN65505_c2_g5_i4	U1	G1	6.29424	14.1993	1.17372	5e-05	0.00248402	GO:0007346;GO:0005737;GO:0004672;GO:0031098;GO:0006468;GO:0032147;GO:0023014;GO:0005524;GO:0004674;GO:0042981;	2626	TGGGATCTGGGGATGCAAGGACTGTGGACCATCTTTTTGTTAACCTTCCGAATAAAACCTGGATCTTCTTGAATCCTTGATTCACTAAATCTTACAAAATCATATGGCTATTGCCTAGGCTTCGTTTGATTGGTTAATTTTTGCTGTTACTAACACAGATGAGAAGCTGTATTCTTCCTTGCAACACCCAATCCTTTTCGTTTGGATCTCCATTGCTACTGGATTAGTGCTGCCTTTACGGCAATATTTTATACTATTTTAAATTTCTGGGCAGTTCCAGCTGCCGATTTCCCAATCTCATCTGAAACTCCTGATGTGCAAATTAATCCAAACAAAAGTTATAGCCGTGTGCTACAAGCATGGCAGACGATACTTGTTGACTTTTTTCTATTTCTTTGG…	Os11g0207200, partial [Oryza sativa Japonica Group];mitogen-activated protein kinase kinase kinase 3 [Brachypodium distachyon];mitogen-activated protein kinase kinase kinase 3 isoform X1 [Aegilops tauschii subsp. tauschii];mitogen-activated protein kinase kinase kinase 3 isoform X2 [Aegilops tauschii subsp. tauschii];mitogen-activated protein kinase kinase kinase 3-like [Sorghum bicolor];
TRINITY_DN65507_c0_g3_i7	U1	G1	18.4169	59.2058	1.68471	5e-05	0.00248402	NA	2612	CCCACCGTCAAGTGCCTCTTCGAGATCCTGCGCCGCGTGCAGGGCGCCCGCGCGCGGGGCGCCTCCTCCTGCGTCTCCCGCCGCTGGCTCGCGCTGCTCGGCGGCATCCGCGCCTCCGAGCTCAAGCGCGCCCCGGCCGTGCCGGACCTCAACCAGGTCTTCGTCTGCGAGGACGACGACGAGCTCGACTCCACCTCCGCCCTCCCCGAGAGGAGCCTCGAGGGCGAGGGCGCCACGGACGTCGCCCTCACGGCGGCGGCCGTCCGCGGCCACCTCGAAACCCTCACCATCCGCGGCAGCCACCCCACGCGCGGCGTCACCGACGGCGGCCTCTCCGCGGCCGCACGCGGGTGCCCGTCCCTCCGCTCCCTCGCCCTCTGGGACGTACCCCTGATCACC…	EIN3-binding F-box protein 1 [Sorghum bicolor];EIN3-binding F-box protein 1 [Brachypodium distachyon];EIN3-binding F-box protein 1 [Setaria italica];EIN3-binding F-box protein 1 [Oryza sativa Japonica Group];EIN3-binding F-box protein 1-like [Aegilops tauschii subsp. tauschii];
TRINITY_DN65521_c0_g6_i15	U1	G1	4.9115	11.4264	1.21814	5e-05	0.00248402	GO:0009734;GO:0009733;GO:0006355;GO:0005634;GO:0006351;GO:0006417;	1330	ATCTGTTAATATCACTAGCTGGCGTGATCCTATCAGAACAGTCTAGGTGCTGAGCTCTGGCCTGAACAGATTGTATGTCAGATTATGTCAAGGTAGAATACAAATTTTCAGACAAAGAGTCACTTCACAGGTATGAGCCGTCGAGCTCTCTCCTGTAAACCCAAATTCATGTAACTGAATCAAGAACTCTAGAGTTAAAAATTACAAAGTAGCCTAATTTACAAAATAGGCAGGATATCTCCATGCATCTATTGTATTCTAAATTTCTAATTGATCTCACTAGATTCGTCTCTACAAGCAAAAAAAGTGGGAAGCAAATAGTAATCCCCCAAAGGATAATGATCCGGCTTCAGTGGCAACATTTCAAATGGTTGAAAAGCTGACACCGTTTCAGCAATT…	unnamed protein product [Triticum aestivum];Auxin-responsive protein IAA6 [Triticum urartu];auxin-responsive protein IAA6 isoform X2 [Brachypodium distachyon];auxin-responsive protein IAA6-like isoform X1 [Aegilops tauschii subsp. tauschii];auxin-responsive protein IAA6 isoform X1 [Brachypodium distachyon];
TRINITY_DN65524_c3_g6_i1	U1	G1	0.05	8.9547	7.48457	5e-05	0.00248402	NA	219	CGATCGGTTTCCGACAGCCCAATTAGGAAAAAAACTGTGTTTTTCTTTCTGACAGGTAGCTTTCAGACAGTGCATGTCTCTCCTTTCATGTAATTAATGTTAATAATTAATGCATGCAAATTAGTATGACAATAAGTAGAAGGCATGCATGGGATGGACCATCTTTTCTTCTCTCTCTTCGCGTCACCTACATTCCTAATTAGCATGACTAATCACCG	putative thaumatin, wall-associated receptor kinase [Rosa chinensis];putative glycerophosphodiester phosphodiesterase, protein kinase RLK-Pelle-LRK10L-2 family [Rosa chinensis];LEAF RUST 10 DISEASE-RESISTANCE LOCUS RECEPTOR-LIKE PROTEIN KINASE-like 2.3 isoform X1 [Rosa chinensis];LEAF RUST 10 DISEASE-RESISTANCE LOCUS RECEPTOR-LIKE PROTEIN KINASE-like 2.3 isoform X2 [Rosa chinensis];
TRINITY_DN65572_c0_g1_i1	U1	G1	114.021	270.174	1.24459	5e-05	0.00248402	GO:0016762;GO:0016787;GO:0008152;GO:0010411;GO:0016740;GO:0048046;GO:0006073;GO:0004553;GO:0005975;GO:0005576;GO:0071555;GO:0042546;GO:0016798;GO:0005618;	409	GTTGGTGCAGAGGAACTACATGAGCTTCAACTACTGCACCGACCCCAAGCGCGTCGCAGAGGGCCTGCCCGCCGAGTGCAAGATCCGCCTCAGGTCCAAGTGATGAGGATGCCATGGCATGGCCCGTCATCAGGGATGGCCGACAGTGTTTCGCAACCGATCATCACGCTGTAAATGGATGTACTACTAGTATGCATATCGCATTCTTTCATTTCTTTTTGTAATACGGGGTCCATCGATGTACTCAAGCTCTATACTATTAGTGGGTTCCTTCTTAGATTTAATCCGGAGTTCATGTGTTCTTTCTCGTGCCTTCGGGGCCGCTGCGGAGGGAAAAGCTTATCCGGTTAAAAAGAAGGGCCTCCTGATGTTTGTGTAATAGAACTCGGTGGCACTATA…	endotransglucosylase/hydrolase XTH5 [Triticum aestivum];xyloglucan endotransglycosylase (XET) [Hordeum vulgare subsp. vulgare];Xet1 protein [Festuca pratensis];Xyloglucan endotransglucosylase/hydrolase protein 24 [Triticum urartu];probable xyloglucan endotransglucosylase/hydrolase protein 23 [Aegilops tauschii subsp. tauschii];
TRINITY_DN65572_c3_g8_i3	U1	G1	39.7768	99.7498	1.32639	5e-05	0.00248402	GO:0016762;GO:0016787;GO:0008152;GO:0010411;GO:0016740;GO:0048046;GO:0006073;GO:0004553;GO:0005975;GO:0005576;GO:0071555;GO:0042546;GO:0016798;GO:0005618;	657	ATTTTTTTTTTTTTTTTTTTTTTAACGACAAAGATTACGCTGTTTCCAAGAACAACATTTACACTGAAGAACACAAGAGAGGAGATATATATACACACGAGCTGACCGTGGCGAACAACAAACAGAAGACCCTACCAACCAGCGGCTACAATTACAGATTTTCCCATCACCTATCCTTATTTATTCAGATATTTATACAGACGCCCCCATTTTTCTCATCTCTGGCCGGCCAAATCTTGCTCCGGCGATCAACGTATAGGCGCTCCGTCCGCTCCTTCTGTCACCTACATGGAGCACTCGGCGGGGAGGCCTTGGGCGACACGCTTGGGGTCGGTGCAGTAGTTGTAGATCATGTAGTTGCTCTGCACCCACCGCATGCGTTGTTGCCGCGTCAGGTCC…	predicted protein [Hordeum vulgare subsp. vulgare];predicted protein [Hordeum vulgare subsp. vulgare];predicted protein [Hordeum vulgare subsp. vulgare];xyloglucan endotransglycosylase (XET) [Hordeum vulgare subsp. vulgare];probable xyloglucan endotransglucosylase/hydrolase protein 23 [Aegilops tauschii subsp. tauschii];
TRINITY_DN65572_c3_g8_i5	U1	G1	206.963	461.906	1.15823	5e-05	0.00248402	GO:0016762;GO:0016787;GO:0008152;GO:0010411;GO:0016740;GO:0048046;GO:0006073;GO:0004553;GO:0005975;GO:0005576;GO:0071555;GO:0042546;GO:0016798;GO:0005618;	1282	ATTTTTTTTTTTTTTTTTTTTTTAACGACAAAGATTACGCTGTTTCCAAGAACAACATTTACACTGAAGAACACAAGAGAGGAGATATATATACACACGAGCTGACCGTGGCGAACAACAAACAGAAGACCCTACCAACCAGCGGCTACAATTACAGATTTTCCCATCACCTATCCTTATTTATTCAGATATTTATACAGACGCCCCCATTTTTCTCATCTCTGGCCGGCCAAATCTTGCTCCGGCGATCAACGTATAGGCGCTCCGTCCGCTCCTTCTGTCACCTACATGGAGCACTCGGCGGGGAGGCCTTGGGCGACACGCTTGGGGTCGGTGCAGTAGTTGTAGATCATGTAGTTCCTCTGCACCAACCGCATGCGCTGCTGCCGCGTCAGGTCC…	predicted protein [Hordeum vulgare subsp. vulgare];predicted protein [Hordeum vulgare subsp. vulgare];probable xyloglucan endotransglucosylase/hydrolase protein 25 [Aegilops tauschii subsp. tauschii];probable xyloglucan endotransglucosylase/hydrolase protein 23 [Aegilops tauschii subsp. tauschii];probable xyloglucan endotransglucosylase/hydrolase protein 23 [Aegilops tauschii subsp. tauschii];
TRINITY_DN65572_c3_g9_i1	U1	G1	28.0792	158.056	2.49286	5e-05	0.00248402	GO:0016762;GO:0080022;GO:0016787;GO:0008152;GO:0010411;GO:0016740;GO:0048046;GO:0006073;GO:0004553;GO:0005975;GO:0005576;GO:0071555;GO:0042545;GO:0042546;GO:0016798;GO:0005618;	575	GGTTTCCTGCATTACCATATTTGTTGAAGGCTTCGCTTGATCAAATGGAATCGGAAAAAGCTAGAATAGGCCAGATTTCGCTATCATGGTCAGATAACGGAACAATATCCCAACAAAAGCATCTAGGGGGAATCATGCAATTGAGAATATGGAATGGCCAAAGCTAGTCATATACAACACGCTGAATTTATTGTATAGTACTTTGCATGGTCATCCATACGCACAAAAATTCTATACCACAGCCCCGCACCAAAATCATCAAATTGCAGACCAAATAAATAATCCTACTTGGCGGCGGTGCACTCGGGCGGGGCGCCCTGCCGGAACCTCCAGGTGTCGGCGCAGTAGTTGTAGATCATGTAGTTCTTCTGCACCCACTGGAGGCGGTCTTGCGCCGTC…	xyloglucan xyloglucosyl transferase [Hordeum vulgare];Xyloglucan endotransglucosylase/hydrolase protein 22 [Triticum urartu];Xyloglucan endotransglucosylase/hydrolase protein 22 [Triticum urartu];xyloglucan endotransglucosylase/hydrolase protein 24 [Brachypodium distachyon];xyloglucan endotransglucosylase/hydrolase protein 24-like [Aegilops tauschii subsp. tauschii];
TRINITY_DN65581_c0_g2_i4	U1	G1	0.05	3.58876	6.16541	5e-05	0.00248402	NA	271	CCTCTTTTTTTTTTTTTTTTTTAATGATACGGCGACCACCGAGATCTACACGTTCAGAGTTCTACAGTCCGACGATCCTTCGACACCGCGCAGGTCCTCATCTACGAGGTCGTATGAGGACTTTAAGACTATCGGATCGGAGCAACGAGCGGCTAGCAGGAGTAGTTTCTTCATTCGGGAGAGACCTCTGGGAAGATCGGAAGAGCACACGTCTGAACTCCAGTCACGCCAATATCTCGTATGCCGTCTTCTGCTTGAAAAAAAAAAAAA	.
TRINITY_DN65581_c1_g6_i1	U1	G1	0.05	2.09014	5.38553	5e-05	0.00248402	NA	338	TTTGATGAATTCCCACGCGGGCAACAATGAATCAAAGAATGGGGTTATACACAGGTAGTACTCTGCATTCTACAGTCGATCAGTTCTTCCTCGGGCGCCAAAAGGAGATCCTCATCCAGTCCAAGATATATCTAAACTGAAGAGCTAACTAATTAAGTAACTCGTCGCCGTAGCTAGTGGTTGCTCATTATTCATACGACCTCGTAGATGACAACCTGCGCGGTGTCGAAGCCGAACCGGTCGGGCTGCACGCCGGCGCCAAACCCTGCTGTTGTCGTCGCGGCGAAGGGCCGGAAGGCAGCGGCGGCCGCTGCCTCGTGGTCGAAGCCGGCGGCGG	predicted protein [Hordeum vulgare subsp. vulgare];uncharacterized protein LOC109773366 [Aegilops tauschii subsp. tauschii];uncharacterized protein LOC109773367 [Aegilops tauschii subsp. tauschii];
TRINITY_DN65588_c0_g1_i3	U1	G1	1.48999	4.16001	1.48128	5e-05	0.00248402	GO:0016020;GO:0016310;GO:0007166;GO:0004672;GO:0016301;GO:0030247;GO:0006468;GO:0005524;GO:0016021;GO:0005886;GO:0004674;GO:0005509;	1336	AAAGGAGACATTCTTCAAGCAAAATGGGGGTCTGCTATTATATGAGAAAATCAGGTCAAAACAAGTTGATACAGTGAGAATATTCACACAGGAAGAACTAGAGAACGCAACAAACAATTTTGACTCAAGCAGAGAACTAGGAAGAGGAGGCCATGGAACTGTTTACAAAGGAATTCTCAAAGACAGCAGAGTAGTAGCCATAAAGCGCTCAAAGGTTATGAACATGGTCCAAAAAGATGAGTTTGTGCAAGAAATGATTATACTTTCGCAGATAAACCACAGGAATGTGGTAAAGCTTCTAGGCTGTTGCTTAGAAGTGGAAGTTCCAATGTTGGTCTACGAATGCATCCCAAATGGCACCCTATTCGAGCTGCTACATGGTAAAAACAGAAGGCTGCC…	predicted protein [Hordeum vulgare subsp. vulgare];predicted protein [Hordeum vulgare subsp. vulgare];Wall-associated receptor kinase 5 [Triticum urartu];wall-associated receptor kinase 3 [Brachypodium distachyon];wall-associated receptor kinase 5-like [Aegilops tauschii subsp. tauschii];
TRINITY_DN65600_c0_g5_i4	U1	G1	2.42686	9.94545	2.03495	5e-05	0.00248402	GO:0031408;GO:0016702;GO:0051213;GO:0055114;GO:0006633;GO:0016491;GO:0046872;	649	CGTGCATGGAGCCGTTCATCATCGCGGCGCACAGGCAGATGAGCGCGATGCACCCCATCTTCAAGCTGCTCAAGCCGCACATGCGGTACACGCTCAAGATCAACGCGCTGGCGAGGCAGATCCTCATCAACGGCGACGGCGTCATCGAGTCCGGGTTCACCCCCGGCAGATACTGCATGGAGATGAGCTCCTACGCCTACGACAACCTCTGGCGGCTCGACCAGGAAGGCCTCCCCGCCGACCTCATCAGAAGAGGCATGGCCGTGGAGGACGCGAGCCAGCCGCACGGCCTCCGGCTGCTCATCGAGGACTACCCGTACGCCACCGACGGGCTGCTGCTCTGGTCGGCCATCTCTCGATGGTGCGAGGCCTACGTGGCGGCGTACTACCAGTCCGACG…	predicted protein [Hordeum vulgare subsp. vulgare];lipoxygenase-like protein [Hordeum vulgare subsp. vulgare];unnamed protein product [Triticum aestivum];putative lipoxygenase 5 [Brachypodium distachyon];putative lipoxygenase 5 [Aegilops tauschii subsp. tauschii];
TRINITY_DN65604_c2_g6_i2	U1	G1	16.1095	33.8399	1.07081	5e-05	0.00248402	NA	856	TTTTTTTTTTTCAAGCAGAAGACGGCATACGAGATCGTGATGTGACTGGAGTTCAGACGTGTGCTCTTCCGATCTGTCTTCGGGATCTGTTACCTTCGCAACCATACATTAGCTCTACCAATGATATACTCTAATCTAGGGATAGTTTGTACTCATCAGGTGTAGCAGTCATTCGAAACGTATTTTTCTCATTGCCACCTCCACTCAACTTGATTATGATCATCAAATTTAGGGAAATAAAGTAATAGATTACAGAAATTGCGCCCATCTTTTCATGTTCAGTCTTCATACTCCTTGCTATAATTGGCACAAGGGTTTCTGTGAGCTGCCATGTTGTTGTGTTGCTGACTCGCTGTGATGTGGACACCAGAGCATAAAACCTGGAGGAGCAGATGTGTA…	uncharacterized protein LOC100383172 [Zea mays];F-box/kelch-repeat protein At2g44130-like [Zea mays];F-box/kelch-repeat protein [Zea mays];F-box/kelch-repeat protein [Zea mays];F-box/kelch-repeat protein At2g44130-like [Aegilops tauschii subsp. tauschii];
TRINITY_DN65680_c0_g4_i4	U1	G1	1.14723	11.312	3.30163	5e-05	0.00248402	NA	616	TTTTTTTTTTTTCTTTTTCCGGGCTTTCGGAATTTCAGCTAGCAGTCGGCAAATTCGACATATATCTGTTGCATATTTGGTACACTGTACTTCAGAAAAAAAAAATTGTCAGTGGTACACATAGATAAGCGAAGCAGCTGGCCTGAGTTGAGTAGCACAAGCATCCAGACAGAAATCCAGGACAAAATAGTTCTATGAATTAAACAATTCTGTCAGATCCGAATGACCATCTAGGACATCTTCAGTTCTTCACTGTATCTAAAACACCTTCCACTTCCACACTACTGTAAGCATGGAACAATGGGCGAAAATGTCTCTACAGGGAGAAGAAACCAAACTGAAATAAACAAATTTAAATATTCCATTTTGCTACAAGGAAGAGTGTAGAGGGCCACTGAC…	hypothetical protein CFOL_v3_04341, partial [Cephalotus follicularis];
TRINITY_DN65682_c0_g1_i4	U1	G1	19.0306	43.1192	1.18001	5e-05	0.00248402	GO:0016310;GO:0007166;GO:0004672;GO:0016301;GO:0006468;GO:0007178;GO:0005524;GO:0000166;GO:0005886;GO:0004674;GO:0004675;	1737	TTTTTAGAGACGCGATTGGAGATACTCTCGTATTCCAAACAAGGCAACACACAAAGAAAAAATCAGCACATGACTAGTAACCAATCTGAACTCGGAAGAAAATTGCATCTTAAGCTGCAGGGTACATTCCTTTCCTCTTTTTTACTGACTAATAAAATGTTCCATGTAGACATACGCAAGTTAGTCAAGTCACCAATAGCCAATCTTGCAACAGATAGAAAGAATCCAATATTTTTGGTACTAGAATTTTGAGGGTTACAACTCGAGAAGAATAATCACATTCACAAACGTACAAACTGCCTGCCACATGCTCCTTTTCCCTATATAATACAAAATGTTGTTGGAGTGGAGATTAACGACCAGCATGTTGTTCTCCTGGGTGGGCTGCTCGAGCGTTCA…	putative Pto kinase interactor 1 [Dasypyrum villosum];Pti1-like S/T protein kinase [Hordeum vulgare subsp. vulgare];Pto-interacting protein 1 [Triticum urartu];pto-interacting protein 1 isoform X1 [Brachypodium distachyon];pto-interacting protein 1-like [Aegilops tauschii subsp. tauschii];
TRINITY_DN65704_c1_g1_i7	U1	G1	13.8591	40.8773	1.56047	5e-05	0.00248402	GO:0003924;GO:0005525;	831	TCTGTTTTTTTTTTTTTTTATCATGAACAATTATTATTGTCGTTAAGAGGAAATAATCATTGTTACAACATGCTGTTCGATTTCTGAGTGTACAAGTGAAATCGATGATAGTTAAAAGTAAGAATACAGAATGAGAATGATTTGATGTGATGGAGGCAGGTTATAGAGTATGGTAAAAGGTTTTCTTCCGATAGGAATTACCAGTCATGGGCATCAGGATGAGAAAGAAGAATATCTGAAACCAAGCTACAGCCTAATATGTCAATGTCCAGGTCTCTGCAGAAACAAAAGTTTCCGAAGATCACTTCCAGCCGAACGAACTCTTCAACTGGAACAGCAAGAACCTTTCGTGTTGGCGGATGGTTCAGCAACGTTAATAGTAGTTCCTTGCATCGAACG…	predicted protein [Hordeum vulgare subsp. vulgare];unnamed protein product [Triticum aestivum];ras-related protein Rab11C [Brachypodium distachyon];ras-related protein Rab2BV [Oryza sativa Japonica Group];ras-related protein Rab2BV-like [Aegilops tauschii subsp. tauschii];
TRINITY_DN65718_c2_g1_i5	U1	G1	0.05	1.69372	5.08212	5e-05	0.00248402	NA	348	TGTGCTCTTCCGATCTGCTATAGGTTGTGACGTATCAACGATTTCTACGGAAGGTGGTAAGATTATATCTTACAATCTTGCATCATAATATGATACTCTATCTAATCCTATATATATTCCTTCTCGTCCGGTGTCCTCTAATGTAACATTTGAATGTGACGGTTCTTGCTGATATTTTGGGCCTTTAAATTCACATCCACATATTGCTTGGAATTTCTTCGAACAGCTCAGTAGCATGCCAAAGTTAAGTCATGCAAGATAATCTTTGCTGTCCCTTGCATTTAAAACAGCCCATGGCACATGTTAGGATATAGCGACAAGGTAATGCTTCACTTGCTCGTGGGCTG	RNA polymerase alpha subunit, partial (chloroplast) [Reimarochloa acuta];RNA polymerase alpha subunit (plastid) [Dactylis glomerata];RNA polymerase alpha subunit (plastid) [Hilaria cenchroides];RNA polymerase alpha subunit (plastid) [Hilaria rigida];RNA polymerase alpha subunit (chloroplast) [Lamarckia aurea];
TRINITY_DN65741_c0_g11_i5	U1	G1	4.96637	29.7578	2.583	5e-05	0.00248402	GO:0003700;GO:0003677;GO:0006355;GO:0043565;GO:0005634;GO:0006351;	1332	GTTGGTCAACTTCTGCCAAAAGGTTCATCTCTTCCCGCACAATCTCCATAGTATTCTCAATTTCCTTAAAAATAAAAGAATAAGAAAACTCACATTATAAGCTGGGAGTATAATTTACACCGGTAGAAGAAACTAATTCCTTTTTGGCAATTCATGAGTCTTATTGACTTTGTCTTCTCTAGCTAGCTAGAGCCACAAGATACGTGTATGTATGCGTAGAGCAGTCACAGGGCAGTGTTTTGCCGGGAGGGGCATTCAACAAATAAATAAACCAATCGATCTCTCTTCCTAGCTAATACTGTACTAATATACGCGTGTGTGTATATGCAACAGCACACCTGTACGTACAATACAAGGCAAGCGTACACGTATACGCTACGGCCCGTGCACGTACACGTA…	WRKY transcription factor [Triticum aestivum];WRKY2 transcription factor [Triticum aestivum];WRKY18 transcription factor, partial [Triticum aestivum];transcription factor WRKY53 [Stipa purpurea];probable WRKY transcription factor 26 [Aegilops tauschii subsp. tauschii];
TRINITY_DN65742_c3_g5_i4	U1	G1	0.05	2.1914	5.45378	5e-05	0.00248402	NA	284	GACGTGTGCTCTTCCGATCTGACGGCGCGGCAGAGACGGGCGGAGAGATGGAAGAGGCTTCCGTGTTCGGTAGGGTATGGAGGACAAAGAGCCAGCCTTGCTACCCTAATATGCAGCAAGATACATTTGAAGCCACTGGCCTCAACCCTCAAGTACCAGGCTGACAGAAGCTCTCTGATATTAACACTATTAACACAGTCATAATTATCCACACTTACGTTAAGCAGTAGCCAGAATAACTCGCCACAGAAGTCTATACCATATCCAACAAGCAGAACACTGT	Putative polyprotein from transposon TNT [Oryza sativa];putative polyprotein [Oryza sativa Japonica Group];putative gag/pol polyprotein [Oryza sativa Japonica Group];retrotransposon protein, putative, Ty1-copia subclass [Oryza sativa Japonica Group];retrotransposon protein, putative, Ty1-copia subclass [Oryza sativa Japonica Group];
TRINITY_DN65805_c0_g1_i11	U1	G1	1.46316	13.8338	3.24104	5e-05	0.00248402	NA	852	CAGATCTTTGTTTTTTTTTTTTTTCAAGCAGAAGACGGCATACGAGATACATCGGTGACTGGAGTTCAGACGTGTGCTCTTCCGATCTTATTTTAATAAAGAAAATATCATCAATTACATCCAGTCTCTGCAACAATAAAATATCAAGATTTTAATTTAAAATTAATCTGGGCACCCATGCATGGTGTTGTCGGCGTCGCGAAAACCACATAGGTTGGCGAGGAAGCAGGAAGCCGGCAACGAAGAACTCAAACAACATCGAGCAGTCGCGTCAAGACATTCTCCAGAACTTCATCGTCCGTCTCCTGATGCATCCCGATGAAGCATCTCAGCGGACAGGGTTTCGAAGATCTCCCATGAAAGAAGAACTAGTGAAAGGGCTATGGAATATAGCAGAAT…	predicted protein [Hordeum vulgare subsp. vulgare];hypothetical protein OsI_22328 [Oryza sativa Indica Group];hypothetical protein TRIUR3_24608 [Triticum urartu];uncharacterized protein LOC100841037 [Brachypodium distachyon];uncharacterized protein LOC109765264 [Aegilops tauschii subsp. tauschii];
TRINITY_DN65805_c0_g1_i15	U1	G1	0.05	4.98085	6.63832	5e-05	0.00248402	NA	292	CAGATCTTTGTTTTTTTTTTTTTTCAAGCAGAAGACGGCATACGAGATACATCGGTGACTGGAGTTCAGACGTGTGCTCTTCCGATCTTATTTTAATAAAGAAAATATCATCAATTACATCCAGTCTCTGCAACAATAAAATATCAAGATTTTAATTTAAAATTAATCTGGGCACCCATGCATGGTGTTGTCGGCGTCGCGAAAACCACATGATCGTCGGACTGTAGAACTCTGAACGTGTAGATCTCGGTGGTCGCCGTATCATTAAAAAAAAAAAAAAAGAATATGATC	hypothetical protein MARPO_0081s0046 [Marchantia polymorpha];PREDICTED: U-box domain-containing protein 4-like isoform X2 [Nicotiana sylvestris];PREDICTED: U-box domain-containing protein 4-like isoform X2 [Nicotiana tabacum];
TRINITY_DN65826_c2_g2_i1	U1	G1	163.309	748.391	2.19619	5e-05	0.00248402	GO:0005524;GO:0000166;	282	GATGGTGATCTTGTTCTTCTGGCCCGTCGTCTTGTCCTCCGCCGAGACGTTGAGGATGCCGTTGGCGTCGATGTCGAAGCAGACGGTGATCTGGGGCACGCCGCGGGGCGCCGGAGGGATGCCGGAGAGCTCAAACTTGCCCAGGAGGTTGTTGTCCTTGGTCCTCGCGCGCTCGCCCTCGTACACCTGGATCAGCACGCCCGGCTGGTTGTCCGAGTAGGTGGAGAAGTCCTGCTCCTTCTTGGTGGGGATGGTGGTGTTCCTTGGGATCAAGACGGTCA	heat shock protein 70 kDa, partial [Pseudotsuga menziesii];heat shock protein 70, partial [Ziziphus jujuba];heat shock protein 70, partial [Piper nigrum];putative mediator of RNA polymerase II transcription subunit 37c [Zea mays];Heat shock cognate 70 kDa protein 2 [Zea mays];
TRINITY_DN65850_c2_g2_i2	U1	G1	836.934	3830.56	2.19437	5e-05	0.00248402	NA	205	CATCCGGTGCACACCAACCGAATAATCCAATTGCAGAGGTTCACAAGCAGGGAGTAGAAAAATGTGCCCAGTGGAGCATTTCTGCGCACCTAGGCGTACGCTTTTTTTGAACCATGTGTGCTCTATACAAGCTGCAAAAATGTTACTTCTGACAAAACAAAAAAATTCACTCGGGATACTGATTAGAGCAAAAGATCAATCCCT	retrotransposon protein, putative, unclassified [Oryza sativa Japonica Group];predicted protein, partial [Hordeum vulgare subsp. vulgare];predicted protein, partial [Hordeum vulgare subsp. vulgare];unnamed protein product, partial [Vitis vinifera];uncharacterized protein LOC110762374 [Prunus avium];
TRINITY_DN65851_c1_g2_i8	U1	G1	2.69372	7.13263	1.40483	5e-05	0.00248402	NA	1029	ATTTTTTTTTTTTTTTTTTTTATATAAAGCTTTACGTTTGCAAAATATGATGAAAACAAATTAAAACAACGAAACAAAATAGTTGCAATGTTGTCAGAATAGAACTGAACAAATCCTTGTGGTCTAAAACCCACTGACATCGACGAGACCCAACTGCTCTGTATAAGAAAACAGGGCAATGCCGAACTACCTTTTTTTTAGGGAGGCGGTGCCGAATTGCTTTGCCACTTGCAGGAATGGAAACGCACTTCCTAATCACAAGCAGAATGCTGCAGCGCGAGCCCACTGTTTGCGTAAACCAGGCGGAATGCCGGGCAATTCGGCAGAAACGCATAAATCTGTATGATGAATCGATGATGAAGCAGCCCCAGCATTGCTGCAGAAACCAGTTGAGAAGGT…	unnamed protein product [Triticum aestivum];hypothetical protein OsI_00250 [Oryza sativa Indica Group];zinc finger protein ZIC 2 [Oryza sativa Japonica Group];PREDICTED: uncharacterized protein LOC102704932 [Oryza brachyantha];uncharacterized protein LOC109757379 [Aegilops tauschii subsp. tauschii];
TRINITY_DN65858_c5_g2_i1	U1	G1	2.19976	7.20526	1.7117	5e-05	0.00248402	NA	1192	GGAAATCATGTTGTGCCGGCTGCTGATTGGACACACTAGCACCACCTGTGCTCCATTGCTGTATGACACAAGTGAAAACACAACAACCCGAGATTAAAATAAAGCGAGTGAAGCATGATTTTATCTATATGACCTCCATTCACAAATACAAACCGTTTCTCACCTGCACACATCTTTTTACGATAATAGCATTGTGGATTGATACATAATCATCTAATGTGGAACATAATTTTAGTTTTATTCCAAAATCCATGGTGAAAACTTGAAAGTAGTGACCGTACAGAGAGGACTATTTTTTTTGGCAAGGACGAAGTAGAATCTTGTGGTATACATTAAGGTTTATCAACATGCGGGGTTTCGCATGTGTGGAAAGTGAAAACAGGGGAAATAGTGACCGTA…	hypothetical protein VIGAN_04314400 [Vigna angularis var. angularis];hypothetical protein CFOL_v3_20080, partial [Cephalotus follicularis];LOW QUALITY PROTEIN: hypothetical protein CFOL_v3_28423, partial [Cephalotus follicularis];Metallocarboxypeptidase inhibitor [Dorcoceras hygrometricum];hypothetical protein BC332_00558 [Capsicum chinense];
TRINITY_DN65858_c6_g1_i2	U1	G1	1.82619	9.88925	2.43702	5e-05	0.00248402	NA	795	CTTCCGATCTCAAACAGTTGCAGATTGCAGGCAATCAAGTACAGTAACAATAGATGAGTGCAAGCTCACGTCGGTAACAGAGAACGACACGCAGCACAGTGCAGAAGGACTGAACGAGTCGGCAATGTCCTTCAATTAAAACAACTCAATATGTGTATATTCTCGTGTGTAAATTAAAATGTATATATATATCTTCAAAGATTAAACCAACAGTTCCTGCCCAATTTATCACAGGATGTTTACAGGACATTCGACTGTCTCTGAACGTCCGTGCACCAATCCTACCAAAAAGTTTCTATCCTATAGCTAAAAGAATGAGAATTCGCTAAGTAGTAGTTGTTTAATTTAATTCAATTCATTTGTACGGGAGAAAACCGAAGATGTTTGTGCTGTGATCCG…	predicted protein [Hordeum vulgare subsp. vulgare];predicted protein [Hordeum vulgare subsp. vulgare];predicted protein, partial [Hordeum vulgare subsp. vulgare];hypothetical protein OsI_02577 [Oryza sativa Indica Group];protein ANTAGONIST OF LIKE HETEROCHROMATIN PROTEIN 1-like [Aegilops tauschii subsp. tauschii];
TRINITY_DN65858_c6_g2_i4	U1	G1	8.24763	17.6177	1.09497	5e-05	0.00248402	NA	1248	TCCGATCTCAAAACTCCTCTATGTTGTACTACTGATATGAGCAGCAATTAAAGTAAAACAAAATACATGGATTGTTTGATTCAGTTTTTGGATCAAACCTAATGGAGTTGAACCAAATGAAGCTAAGGAGTGCAGCGACAGTCGACAGACTGCAGAAGAAAAGGACTAGTTCACACCCACTCCAGAACGCTAAACGGGCTAAACCCAGCTCAAGCCAATTGACTGACCAAATCATGCCACATCTACACATTCAGTACCAGTAAAAGCAGCTAATCTGTATTGTTTTCTTATTCAAATCAGCTAGGAGAAGGGAATTCAAGTCAGACACATTCAGGAATGTACAGCATTGGAATGTTTATACAGATAGATGAGCTGGGCTAGCACAAGGATGAAACTGAA…	predicted protein [Hordeum vulgare subsp. vulgare];predicted protein [Hordeum vulgare subsp. vulgare];hypothetical protein OsI_02577 [Oryza sativa Indica Group];protein ANTAGONIST OF LIKE HETEROCHROMATIN PROTEIN 1 [Oryza sativa Japonica Group];protein ANTAGONIST OF LIKE HETEROCHROMATIN PROTEIN 1-like [Aegilops tauschii subsp. tauschii];
TRINITY_DN65866_c3_g6_i4	U1	G1	7.25795	86.4915	3.57492	5e-05	0.00248402	GO:0031408;GO:0016702;GO:0051213;GO:0055114;GO:0006633;GO:0016491;GO:0046872;	1070	AATTTTACCATAAACATTGATCAGATGGAGATGCTGTTGGGGATGCCCTTGGCCGTGATCCCGGTGCCGCTCTCGCCATCAATGTCAGAGGTGTTGGGATAGAGCAGCATGTAGGGGAACTGTGCTGGCCCATTCCTGTTCTTGAGATTCTCATCCTTGTTCCTACTTATGATACTCTTTTCAATGTCGATCAGGCTTTTGCTGAACTTGTCGAACACCTTCTTTGCCCTGTCATCTGATGTCCACTGTGGTTCATCGCGCTGCCCAAGGTACACCTCGTCGGAGGAGTGGTTGGACAGAACCTCAATCACAGACACTCCAATGATGCTCTGAAGCTGGCTCGTGATGGTGTGGATGAAGGCCATGTCCGGATTAGTCTCCACCTCTTGGTACTCCTTG…	lipoxygenase, partial [Triticum aestivum];Putative lipoxygenase 3 [Triticum urartu];hypothetical protein BRADI_1g11680v3 [Brachypodium distachyon];linoleate 9S-lipoxygenase 1 [Brachypodium distachyon];putative linoleate 9S-lipoxygenase 3 [Aegilops tauschii subsp. tauschii];
TRINITY_DN65866_c4_g2_i14	U1	G1	19.9867	115.027	2.52486	5e-05	0.00248402	GO:0031408;GO:0016702;GO:0051213;GO:0055114;GO:0006633;GO:0016491;GO:0046872;	2518	TTTGTTTTTTTTTTTTTTTCAAGCAGAAGACGGCATACGAGATCGTGATGTGACTGGAGTTCAGACGTGTGCTCTTCCGATCTGGAGGTACCCCGCGTAAGGGTACTGCCCAAAGTTGACTGCGGCGTGCAGCGCCGACGCCACCCAGATGATGGTGGTGCACGTCTTGGCCAGCTCCTCGACGGTCTGCATCTTGGGCCACCAGTCCTTGTCCTTGAGGTCACCGTGCCCATCCTCGCGCACCTCTTTCCACCACGCCTCCAGCTCCTTGTCAGCCCTGAGCTCGCCGTCGTTGGGGTAATAGATAGCCAGGTACTCCTTCACCCACTGCTCAATCGCCCACCAGATCACCAGCCCATCCACGGCGTACGGGTAGTCCTTGATCAGCAGACGAACGCC…	lipoxygenase 3 [Triticum aestivum];predicted protein [Hordeum vulgare subsp. vulgare];hypothetical protein BRADI_1g11670v3 [Brachypodium distachyon];probable linoleate 9S-lipoxygenase 4 [Brachypodium distachyon];probable linoleate 9S-lipoxygenase 4 [Aegilops tauschii subsp. tauschii];
TRINITY_DN65886_c3_g1_i7	U1	G1	10.7232	35.9906	1.74688	5e-05	0.00248402	GO:0016020;GO:0015867;GO:0006839;GO:0005779;GO:0005743;GO:0016021;GO:0055085;GO:0015866;GO:0022857;	1407	CCGACGATCAGTGAATCGTATTTTGGTCTGGCAGACTGAATCATGTGCTGAGTTTATACTAGGGGGTGGACTGGGACAGCCTGGCCGAGGCCGCGTCGGGGGCCGTCGGCGCGCTCGTCAGCACCACCGTCCTCTACCCGCTCGACACCTGCAAGACCAAGTTCCAGGCCGACGTCCAGACGGACCACGGCGCCCACAAGTACAGGAACCTCTCAGATGTCTTTTGGGAGGCAATTAAGAAGAAGCAGTTTCTGTCCCTGTATCAGGGCCTCAAGACCAAGAATATCCAGTCTTTCATTTCGCAGTTCGTTTACTTCTATGGCTATAGCTATTTCAAAAGAGTCTACCTGGAGAAGAGCGGAGCAAAGTCTATTGGAACAAAAGCCAACTTGTTGATCG…	predicted protein [Hordeum vulgare subsp. vulgare];hypothetical protein OsI_19846 [Oryza sativa Indica Group];peroxisomal adenine nucleotide carrier 1 [Brachypodium distachyon];peroxisomal adenine nucleotide carrier 1 [Oryza sativa Japonica Group];peroxisomal adenine nucleotide carrier 1-like [Aegilops tauschii subsp. tauschii];
TRINITY_DN65892_c1_g9_i2	U1	G1	0.05	8.11655	7.34279	5e-05	0.00248402	NA	242	AAGCAGAAGACGGCATACGAGATATTGGCGTGACTGGAGTTCAGACGTGTGCTCTTCCGATCTTTTCTTTCAACTACTAAGAAAATGATCGTACGCTCATCTATCAATCTACTGGCTCTCGCGGATCGCGAGTTCTAATCTGGCACCAACAGTTGTGCTTGGGTCAAATGGGAAAATAAACCGAAAAAAAGTTGTAGGATTCCTGGGAGAAGAAAACGCCGATCGAGATCGTCGGACTGTA	hypothetical protein TorRG33x02_324880 [Trema orientalis];cytochrome c biogenesis protein (chloroplast) [Fargesia denudata];
TRINITY_DN65937_c2_g6_i8	U1	G1	19.2123	43.1738	1.16813	5e-05	0.00248402	GO:0016020;GO:0003735;GO:0006412;GO:0003723;GO:0022625;GO:0016021;	1154	TGATACGGCGACCACCGAGATCTACACGTTCAGAGTTCTACAGTCCGACGATCCAAGAACACGCTTCCATCAAGCTCCAGAGCTCCTCCAAGAGACTGAGGAGAGAGAGAGAGGAGGGACCCTCAGCCGCGCGCGGTTCGCCGTCGAGCTCTCTTCTCTCGTTGCCGCGCGCGTCAGCCGCGGGAGAGTGCCCGAGGTAGCGGCCGCCGTCGTAGGGGTCTCTGCTCCACGGTTTCATGGCCGCCCCACCGACCGCGCCCCCGATGGAGATGTCCAAGCCGGTGCCAGGACAAGGCAGCGCGCCCCCGTTCGAGCCTGCCAAGGCGTATCCCTATCCGTATCCAGGACAAGCTCAAGATACCGAGGCAGGTGTACGTGGACATGGTTACGACCGCCTTC…	predicted protein, partial [Hordeum vulgare subsp. vulgare];unnamed protein product [Triticum aestivum];60S ribosomal protein L18a-like protein [Oryza sativa Japonica Group];60S ribosomal protein L18a-like protein [Aegilops tauschii subsp. tauschii];60S ribosomal protein L18a-like protein isoform X2 [Panicum hallii];
TRINITY_DN65981_c0_g7_i4	U1	G1	0.659601	5.62151	3.09129	5e-05	0.00248402	NA	968	TTTTTTTTTTTTTTTTTTAATGATACGGCGACCACCGAGATCTACACGTTCAGAGTTCTACAGTCCGACGATCATCGCCGCCGCGTCGGGGGCCGTGGCGGCCATGGGCAACCCGGCCTCCGCGGCCATCACGCACGTCCTCCACAACAAGCAGGAGTTCCCGCTCGCCGCCGGCATGGACGACATCCTCGTCCTCTCCATCGGCACCGGCGGGTCCTCCGGCGCCCAAGGGTGGAACACGCCGATGCCGACGCGCTCGCCGTCGCGGGACGAGCTGGCGCGCGTCACCGCCCAGGGCGTCGCGGACATGGTCGACGAGGCCGTCGCCATGGCGTTCGGGCACGCCAGCGACAGCAACTACGTGCGCGTTCAGGCCAGCACCGAGCTCACCTCCATGCA…	predicted protein [Hordeum vulgare subsp. vulgare];hypothetical protein TRIUR3_17024 [Triticum urartu];hypothetical protein GQ55_9G151900 [Panicum hallii var. hallii];patatin-like protein 3 [Aegilops tauschii subsp. tauschii];patatin-like protein 3 [Panicum hallii];
TRINITY_DN66006_c0_g4_i11	U1	G1	28.7723	89.3569	1.6349	5e-05	0.00248402	GO:0016020;GO:0005737;GO:0016787;GO:0047372;GO:0008152;GO:0004620;GO:0006629;GO:0016042;	1866	ACAAATTATATGCATCATCAATTTAATTACAATGCATATATAGCCCTCGAAGTTGACTTACACGTGCAGACGTGCTTCACCCTTTTTCACTTAATTATTATTCAAGCAAAATGCATGAATGATTACAACAACTAATCATTCGTTCACATTACAATACTAGAACACTTTATCGGTCGATCCAACATTTTCTTGTGCTAGCTGATGCTGCTTATTCGTTTCTGCTATATCAGTCTCTGCTAGTAGGAATTGAGATTGGCTTGGCGCAGCTTGCGCTCTTCAGAGAGCTTCGTAGCGAAGCGCGCGAGCGCCTCCTCGTTAGTTCCCTCGTCGTCGACGACCTCGTATTTCCCTGTGTCGATGTTCACCCTGGACACCTTCGTCTTGAGCAAACTTTCACCA…	Patatin group A-3 [Triticum urartu];patatin-like protein 1 [Brachypodium distachyon];patatin-like protein 1 [Aegilops tauschii subsp. tauschii];patatin-like protein 2 [Aegilops tauschii subsp. tauschii];patatin-like protein 1 [Aegilops tauschii subsp. tauschii];
TRINITY_DN66006_c0_g4_i9	U1	G1	3.96546	19.0878	2.26709	5e-05	0.00248402	GO:0016787;GO:0008152;GO:0006629;GO:0016042;	568	GTGACTGGAGTTCAGACGTGTGCTCTTCCGATCTGCGCAGCTTACGCTCTTGGGAGAGCTTCCTGGCGAAGCGGGCAAGAGCCTCCTCGTTAGTTCCCTCGTCGTCGACGACCTCGTACATACCCGTGTCGATGTTCACCCTGGACACCTTCGTCTTGAGCAAACTTTCACCAATCTGAATCAGCGCCTCCATGTTCTTCTTGGTGGCGACATCCACTGATGCTGTGGGCCCAACAAGCGAGTCGTCCTGGATACGGAGATAGTTCTTCTCAACTCGGAGAGCCTTGAAGAGCACGGCGGCATGGATGTCGACCATGTCAGCGCTGGCATGTGCAAATATGTCGATGAGAGGGTTGAAGTTGCCGTCGATGAGCCATTTGAGGATGCCCCACTTGGCGC…	Patatin group A-3 [Triticum urartu];Patatin group M-3 [Triticum urartu];patatin-like protein 1 [Aegilops tauschii subsp. tauschii];patatin-like protein 2 [Aegilops tauschii subsp. tauschii];patatin-like protein 1 [Aegilops tauschii subsp. tauschii];
TRINITY_DN66021_c1_g1_i23	U1	G1	11.9445	59.9426	2.32724	5e-05	0.00248402	NA	1301	TTTTTTTTTTTTTTTTTTTTTTTTTTTTTTTTTTTTTTTTTTTTTTTTTTTTTTTTAATGATACGGCGACCACCGAGATCTACACGTTCAGAGTTCTACAGTCCGACGATCTCCTCCCGATAAAAGGACCCCGATCTTCGCTCCGTTCCCCTCGCCGATCGATCCAGCTCAAGAAACCATTCTCCATTTCTCTCCTCCCTCTTCCAGCCAAGCCAAGCCAAGCCAGCCTCTCTCTCTCTCTCTCTCGTACCGCGACGTACGCGCGGACTCTCCGGACCAGACAGTCACACAGCCTGTTCCTTCGTTCGTTCCCATGGCGCAGCGCGACCACAGCAAGGAGGAGCCGACGGAGGTGCGGGCGCCGGAGATCACGCTCTGCGCCAACCGCTGCGGCTTCCC…	zinc finger protein [Phyllostachys edulis];zinc finger protein [Phyllostachys praecox];predicted protein [Hordeum vulgare subsp. vulgare];predicted protein [Hordeum vulgare subsp. vulgare];zinc finger A20 and AN1 domain-containing stress-associated protein 1 [Aegilops tauschii subsp. tauschii];
TRINITY_DN66104_c0_g3_i4	U1	G1	4.21249	11.3071	1.42448	5e-05	0.00248402	GO:0016020;GO:0034755;GO:0071421;GO:0055072;GO:0005384;GO:0030026;GO:0016021;GO:0006880;GO:0005381;GO:0006811;GO:0005773;GO:0071281;GO:0005774;	1224	TGTGTATATTTTTTTTTTTTTTTTAATGATACGGCGACCACCGAGATCTACACGTTCAGAGTTCTACAGTCCGACGATCAACAGACCACCACGAGCTACTCGCCAGCTATTAAGTACACTCGGATCGCTGATTCTCACGCCGGCCGAGAGAAGATGGTGAAGCTTGTGCAGGACGAGGAGAACCAGAGGCTCCTCCTGGACGACCACAAGGAGAAGCACTTCACCTCCGGCGAGGTGGTCCGCGACATCATCATCGGCGTCTCCGACGGCCTCACAGTGCCGTTCGCCCTCGCCGCCGGCCTCTCCGGAGCCAACGCGTCCTCCGCGCTCGTGCTCACCGCCGGGCTCGCCGAGGTCGCCGCCGGCGCCATCTCCATGGGGCTCGGAGGGTACCTCGCC…	predicted protein [Hordeum vulgare subsp. vulgare];hypothetical protein TRIUR3_32249 [Triticum urartu];vacuolar iron transporter 1.2 [Brachypodium distachyon];vacuolar iron transporter 1.2 [Oryza sativa Japonica Group];vacuolar iron transporter 1.2 [Aegilops tauschii subsp. tauschii];
TRINITY_DN66129_c1_g2_i1	U1	G1	8.51818	25.9442	1.60679	5e-05	0.00248402	NA	618	GCGTCCATATCCGGGCCGGAATAATGGACACCCACAGCTACTACGTTTCTTTCAACATGGTGTTCGAAGAGGGCAGGTTCAAAGGCTCTACACTTCAAGTCATGGGAACCGTTGTGGAAAAAGGTGAATGGGCCATAGTTGGTGGAACTGGAGAACTTACGTTAGCTCGTGGAGTCATTTATAAACACGACTCGGAATTCGTTCTTGACGAGGGTGACTGTATTGAGCTTGACATTCATTGTCTCTACACCCCTATGGAAAGATCAAAGGGTACTTCTTGGACATTCGAGGCATGAGCAAACCATCTAGGTCTGGCGAGGCCCAAGGACCCTACCTGAACAATGTCTGCTGATTTAGCAATTAGCACTTACTTTTTTTTAGATGTTATTTACCACTTCC…	hypothetical protein TRIUR3_13491 [Triticum urartu];unnamed protein product [Triticum aestivum];dirigent protein 11-like [Aegilops tauschii subsp. tauschii];dirigent protein 2-like [Aegilops tauschii subsp. tauschii];dirigent protein 11-like [Setaria italica];
TRINITY_DN66129_c2_g4_i15	U1	G1	7.16266	16.837	1.23307	5e-05	0.00248402	NA	792	AATACGAACACGCCATGGCAGGTATGTGTATTCATCTTTCTCGAGCTAATGGCCTTGCTTTGTTTGTTTGTATGTAATGTTTCTTGGCCAAGTCAGCCTATAACTTAGTAGGGTTGAAGACAATTTGTTTTTAAATTTTTTAATCTCCCTTCCATGCTTAGAGTACTCTTTGATCAGCAAATAAGCGAGTGGCATTTCAGTCTTCAACAAGTGAGGCTGAATAGCCCCTGGTGACCTTTTCCTTCTCCTAATGCATTGGGTCCAATAATTTCAGGTCTCCTTCTCGTGATGCACCACCTCAGGATTCGTCGGATGAGGAGGCTGATGCTTGACTTTCCTAATGAACTACATGATGAGCGCCAAGTTTTGATTCAGCATTGCATCTTTTCATAGTGTCAC…	kinase R-like protein, partial [Triticum aestivum];wall associated kinase [Triticum aestivum];hypothetical protein OsJ_30809 [Oryza sativa Japonica Group];wall-associated receptor kinase 2 [Oryza sativa Japonica Group];wall-associated receptor kinase 1-like [Aegilops tauschii subsp. tauschii];
TRINITY_DN66129_c2_g4_i23	U1	G1	6.38999	14.5203	1.18419	5e-05	0.00248402	NA	1961	CGTTGACATTGGGAAGAGCATTGAGAGAGCTAAACACTTGTCATATGGACGTAAAGAATTGGTGTTTAGAGTGGAACTGGTTCGACAACTGATCGAGGAGAAAAAACTGGCTAGTCACATCATTCAAGGTATTTTTTTTTGCAATACTATTCTTTCCCAAGGTAGGTCCTACTGCTGGTCAGCACATCTAGTAGTAGTAGTAACAATCAATGGGCTAGTAACAATCAATGGCCCAACAGATTTTTTTTTAGAATAGATCAGCCATGTGCTATTTTAGAACAGCTTGACATGGCTTATAACATCACAGTAGTTAATTTAAAATAAAAGTAGTTTGTCCACTGAAGCAGCCTTCTACACATAAGTGCAGGAACCCTCTGACCTTCCACTTCATGCATTACT…	hypothetical protein PAHAL_8G192100 [Panicum hallii];protein FAR1-RELATED SEQUENCE 12-like [Aegilops tauschii subsp. tauschii];wall-associated receptor kinase 2-like [Aegilops tauschii subsp. tauschii];wall-associated receptor kinase 5-like [Aegilops tauschii subsp. tauschii];protein FAR1-RELATED SEQUENCE 5-like [Aegilops tauschii subsp. tauschii];
TRINITY_DN66142_c1_g6_i2	U1	G1	5.43308	14.8453	1.45016	5e-05	0.00248402	NA	772	TCTATTTAAGCACAGATAGAGGTGGTGAGTGAGGCATCCATATCCAGAAGCAGAGCATCATCAGTCTCTCGAAAGAAACTGAAAATGAGCCACCCAAAGAGCCGTGTTGCAGAGTGCGAGTTCGAGCACATCGACCTCATCCCGGGGATGCCGGACGACGTCGCCGTCGACTGTCTGGCGCGCGTCCCGCACGGCGCCTTCCGCTCCATACGGCGCGTCTGCCGAGGGTGGAAGAGCGCCGCCGCCGCGCCAGATTTCGCCATGGCGCGCGCCGAGGCCGGCGCCAACGAGGATCTGGTGTACCTCCTGCAGTTCGGCAACCCGGCCGCCGGGGACGACTCCCACAAGGACGACTCTTCGGCCTACGGGGTGGCCGTGTACAACGTCACCACCGGCGAC…	predicted protein [Hordeum vulgare subsp. vulgare];predicted protein [Hordeum vulgare subsp. vulgare];F-box/kelch-repeat protein At2g44130 [Brachypodium distachyon];F-box/kelch-repeat protein At2g44130-like [Aegilops tauschii subsp. tauschii];F-box/kelch-repeat protein At2g44130-like [Aegilops tauschii subsp. tauschii];
TRINITY_DN66155_c0_g3_i4	U1	G1	1.26909	4.77274	1.91102	5e-05	0.00248402	GO:0016020;GO:0016310;GO:0007166;GO:0004672;GO:0016301;GO:0006468;GO:0007178;GO:0005524;GO:0016021;GO:0005886;GO:0004675;	1453	AGTAAACATCATATGAGCAGCTAGCAGGTGGACCTGATATATTCTTGTCAAGAGACTTTGATGATCTCAACACCCTAGAGAAGAAACTCCTGCTTCCCTCACTTGGTTGAAGGCAAATTTCACTCAAACTTCCAAGGCGCACTTCAAATTTGTCTTCAAGAAGCACACTGCTTGCTTGGATATCTCTGTGAACCAATGGTGGACTGCATTCATCGTGAAGGAAGCACAAGGCCTCAGCAACACCAATGGCAATCTTGAGTCTTGTTATCCAATCCAATGAACACAACCCCTCTTCGGGATCCACTGGCTTCCTGTGCAGCGCGGTTGTCAAATCTCCCTTTGCCATGTACTTGTACACTAGCAATCCCTCGCCATCCTTGACCAAATGCCCCAGCAGTG…	predicted protein [Hordeum vulgare subsp. vulgare];hypothetical protein SETIT_9G073700v2 [Setaria italica];probable LRR receptor-like serine/threonine-protein kinase At2g16250 [Brachypodium distachyon];probable LRR receptor-like serine/threonine-protein kinase At2g16250 [Oryza sativa Japonica Group];probable LRR receptor-like serine/threonine-protein kinase At2g16250 [Aegilops tauschii subsp. tau…
TRINITY_DN66159_c0_g2_i7	U1	G1	0.05	0.857986	4.10095	5e-05	0.00248402	GO:0003924;GO:0005525;GO:0042254;GO:0005739;	510	CTTGACTAGATGGCACTTTCCTTTCTTTAGTTCTGAGTGTAGGTTTAACTCATCTATTTTTTGCTTCGGTAATTAACAGCTGCTTGGGCTTGTAGAGTTGAAACTAAGGGAAGCAATCATGAAAGAGCCCACACTTCTTGTTATGGTAGTTGGTGTCCCCAATGTTGGAAAGTCTGCACTCATAAATGCCATTCATAGAATTGCCATTTCTCGATTTCCAGGTATGTCCGTTATAATAGAAACATTGTTTTGTTTCATTGATAATCCATGTTTGTTGTTTCGCTAATCCCAGAGAATGATAAGATAAAGCGGGCTAGGGTAGGACCACTTCCTGGAGTTACTCAAGACATTGCAGGATATAAGGTGGGGCTCTAAAGTCACTGTTTTCTCAGCACGACT…	predicted protein [Hordeum vulgare subsp. vulgare];Mitochondrial GTPase 1 [Triticum urartu];short integuments 2, mitochondrial-like isoform X1 [Aegilops tauschii subsp. tauschii];short integuments 2, mitochondrial-like isoform X2 [Aegilops tauschii subsp. tauschii];short integuments 2, mitochondrial-like isoform X3 [Aegilops tauschii subsp. tauschii];
TRINITY_DN66199_c3_g1_i1	U1	G1	3.44798	7.44573	1.11066	5e-05	0.00248402	NA	1299	TGTCGTCGTCCCCGGCGTCGGGGAAGTTGTCCGAGGGCGGGTCGACGAGGTCGCCCTCGCCCATGACGCACTGGTCGCCGGAGGAGGTCTGCGGCATGAGCGAGCCGAAGCCGAGGTTCTTGTCGGCGCCGTTCTGCTGCAGGAGATCCACGAAGTTGTGCACGCCGGAGAACATGCCCTGATCCATCACCAGCCCGCCTCCCATCATGTTTTTTTTTTTTTTTTTTTTTTTTTTTTTATCAACAAAAGGAACCTTCCACGAGGGTCGAGGGAGAAAAAAGTGCAACAAAGTTACTCTCGGAAAATAAGAGCAACAAAGTTTAGTCTTTTGGTCTATATATACTAAGTTGTTAAGCATCTTTGTAGCTAAAACGGTGGATGAATGAACGCATGAATCCC…	hypothetical protein OsI_27382 [Oryza sativa Indica Group];unnamed protein product [Triticum aestivum];PREDICTED: protein ETHYLENE INSENSITIVE 3-like [Oryza brachyantha];ETHYLENE INSENSITIVE 3-like 1 protein [Oryza sativa Japonica Group];ETHYLENE INSENSITIVE 3-like 1 protein [Aegilops tauschii subsp. tauschii];
TRINITY_DN66202_c1_g4_i2	U1	G1	0.05	1.64436	5.03945	5e-05	0.00248402	NA	329	GTGCTCTTCCGATCTGACATGATTCACAAACATATAAATTGGATTTCATGGACCACGCAATTCAAGAAGTGCTCCACACCCCCCGACCCTGATCCCTTGTGTCTAGGCTTTACTAGACCTAATTTGTGACTAGGTGGGAATAATTGTTCTCTCATTTATATCGTGTTAGCTAAAATTTGAATCGTTTATACCACAATGAGTTTCATGTACCAATCAATTCGCTCAAAAGATTAAGTTGATGAGAGAAGGTGAATGATCGTCGGACTGTAGAACTCTGAACGTGTAGATCTCGGTGGTCGCCGTATCATTAAAAAAAAAAAAAAAAACA	.
TRINITY_DN66206_c1_g4_i15	U1	G1	3.90142	13.652	1.80704	5e-05	0.00248402	NA	912	ATTTTTTTTTTTTTTTGAATCAAAGTAGATGCGCTAGTTGTTCTGTGGAAGACATACATGATTGAGCCGTTGATGGCTACTGGAGTAGTAATTTTTGATTGATCTTGCATCGCTTGACTGATTATTGTTAGCAAGTCAGAACTGAGCCATACGATGAGGATCCGCGAGTTAAAGAGAAAACATGTACTCATTGGAAAGGAGTAAACATGATCGGATATCGCTCAAAATTTGGCTGCACTTTGTAGGACGATCGCCTGGAATAATTACGCAACCGCGGTGCTCTTGGACACCGCCATGGCTGGAAAGAAAGTTAACCCGGGAATGAATCCCGCATCTCCAGCCATGGCAAATTACTAAGCTACAAGATTCATCCGGTGCAGCCGTGCAGCCCAATTAGGT…	predicted protein [Hordeum vulgare subsp. vulgare];hypothetical protein TRIUR3_12742 [Triticum urartu];uncharacterized protein LOC100822298 [Brachypodium distachyon];uncharacterized protein LOC109746639 [Aegilops tauschii subsp. tauschii];uncharacterized protein LOC109746642 [Aegilops tauschii subsp. tauschii];
TRINITY_DN66210_c2_g2_i11	U1	G1	0.947548	6.55955	2.79133	5e-05	0.00248402	NA	1098	TTTTTTTTTTTTAATGATACGGCGACCACCGAGATCTACACGTTCAGAGTTCTACAGTCCGACGGCCAGTGGGAGGTCCGCGGGGACCCGCCGTTCGTGCGAGCGGCATGTGAGGCCAGCCTCGCCCGGCTGGGCGTCGACTGCATCGACCTCTACTACCAGCACCGCATTGACAATAATGTCCCCGTCGAGATCACGATGGGCGAACTCAAGAAACTAGTGGAAGAAGGAAAGGTGAAATATGTTGGGTTATCTGAAGCCTCGGCGTCCACAATCAGAAGGGCACATGCTGTTCATCCTATTACTGCCATCCAGCTGGAGTGGTCGCTGTGGTCAAGAGACGTCGAAGAAGATATAATCCCCACTTGCAGAGAACTTGGCATTGGAATTGTGGCATAC…	predicted protein [Hordeum vulgare subsp. vulgare];predicted protein [Hordeum vulgare subsp. vulgare];unnamed protein product [Triticum aestivum];probable aldo-keto reductase 2 isoform X1 [Sorghum bicolor];probable aldo-keto reductase 3 [Aegilops tauschii subsp. tauschii];
TRINITY_DN66228_c0_g7_i2	U1	G1	0.05	9.2927	7.53803	5e-05	0.00248402	NA	235	AGCTCCGGCGGGATGGCGCCCGACAGCGCGTTGGAGGAGAGGTCCAGCGACTGGGGGTTGGTGCAGTTGGAGAGCTCCGGCGGGATGGCGCCCGCCAGGGAGAGGCCCGGCAGGGCGAGCTTGTAGACGCGCCCGTTGTTGCAGGTCACGCCCTGCAGCTTGGAGATGAAGCCGTCGCAGGGGGCGTCGCTTGCTCCATGCTCCTCCATCGTGACTAGTTCTCCATCCCCATCA	hypothetical protein OsJ_28447 [Oryza sativa Japonica Group];Inactive LRR receptor-like serine/threonine-protein kinase BIR2 [Dichanthelium oligosanthes];hypothetical protein BRADI_4g08540v3 [Brachypodium distachyon];inactive LRR receptor-like serine/threonine-protein kinase BIR2 [Brachypodium distachyon];receptor-like protein 44 [Oryza sativa Japonica Group];
TRINITY_DN66256_c3_g6_i4	U1	G1	1.0844	13.3442	3.62124	5e-05	0.00248402	NA	722	TTTTTTTTTTTTTTCAAGCAGAAGACGGCATACGAGATTGGTCAGTGACTGGAGTTCAGACGTGTGCTCTTCCGATCTTAGCAATCTATTTTAATCTGCTAAAACGGTTTATATGGAACAGAGTGATACTATTATTAATCAAGCTAAACCATAATTTACCCCGAGTAGTGCTTTACACCACGTCCGTACGAAGGGCAACATCACTTGGATGCATCGTCGCAACGTTTGGTGCTCGATCAGTTGTGGACCTCCACCGCCGGCCGGTACATGGGCTCCGGGATCTCGTCGGCGTTAGCGCAGCAGCGGATGCAGCGACCGCCCCTTGTCCTGCAGCAGCCCTTCCGGCATCCGCTGCCGTGAGCGTCGGCGCCGCTGACGCCGCCATGGTGATAGAAGCCC…	hypothetical protein OsI_07852 [Oryza sativa Indica Group];glycine-rich cell wall structural protein-like [Setaria italica];PREDICTED: glycine-rich cell wall structural protein-like [Oryza brachyantha];glycine-rich cell wall structural protein [Oryza sativa Japonica Group];
TRINITY_DN66298_c0_g1_i1	U1	G1	0.05	5.14138	6.68408	5e-05	0.00248402	GO:0016020;GO:0020037;GO:0004497;GO:0005506;GO:0055114;GO:0016705;GO:0016021;GO:0016491;GO:0046872;	332	CCGGCCCGCCGATGCCCTGCGCGCGGAGCTGCCTGGTGATGGCGCGCGGCCTCCACACGAGGTACACCAGCGCGTTGAACACCCACGAGGCCAGCACCGCCGCCACGGCCACGGCGACCATCGAGACGAGACCCACGGTCATGGTGGTCTCTCAGGAGTCGGGAGCTCGTGGGGATTGTTCGTTGTTCAGGTCAGTGACCTGTATGTATAGCAGGATTGATCTGCTTGTGACTGAGACTAGGAAATGTACATAGATCGTCGGACTGTAGAACTCTGAACGTGTAGATCTCGGTGGTCGCCGTATCATTAAAAAAAAAAACACACGCACAAA	cytochrome P450 [Triticum aestivum];unnamed protein product [Triticum aestivum];unnamed protein product [Triticum aestivum];cytochrome P450 709B1-like [Aegilops tauschii subsp. tauschii];cytochrome P450 709B1-like [Aegilops tauschii subsp. tauschii];
TRINITY_DN66298_c0_g7_i6	U1	G1	0.05	3.44073	6.10464	5e-05	0.00248402	GO:0016020;GO:0020037;GO:0004497;GO:0005506;GO:0055114;GO:0016705;GO:0016021;GO:0016491;GO:0046872;	270	AGGAGGTTTTTTTTTTTTTTCAAGCAGAAGACGGCATACGAGATATTGGCGTGACTGGAGTTCAGACGTGTGCTCTTCCGATCTGATGATGTTCATGAGCTTTGTCCTCACCTCCTTGTCGAGCTTCGATATCTGAAGGTTCTTTTTGGTTGGAAGGTACCTAAATCCTGGAATTTGGACGTTGAACACGGGATCGTCGGACTGTAGAACTCTGAACGTGTAGATCTCGGTGGTCGCCGTATCATTAAAAAAAAAAACACACGCACAAA	cytochrome P450 [Triticum aestivum];unnamed protein product [Triticum aestivum];cytochrome P450 709B1-like [Aegilops tauschii subsp. tauschii];cytochrome P450 709B1-like [Aegilops tauschii subsp. tauschii];cytochrome P450 709B1-like [Aegilops tauschii subsp. tauschii];
TRINITY_DN66334_c0_g3_i5	U1	G1	29.7802	60.0715	1.01233	5e-05	0.00248402	GO:0007205;GO:0016310;GO:0007165;GO:0008152;GO:0016301;GO:0016740;GO:0003951;GO:0005524;GO:0004143;GO:0000166;	596	AGTTGTCCATGATGAAGACACGGCGCACGTACAGCTTGATGTTGTTGGCCTTCTTCTTGTTGTCGAAGAGGTCAAAACATACAAACGGCGCAAAACCTTATCCGGAGCCTCTTCTGACAGATCAATAACCTGGGCTTCATTGAGAAGCTCACGGTATGTGGTGATCAAGCTACTTCCAAGTTGGCCACCAGATTTCGAGTTGATGAACACTAATACAGGACATTGTGGAGCATGATCAACAAGCACCTGTTGGGCATCTGGTTTTAAAATGTAATCTGGAATACGGTACTCCTCCAAAGGCCCACACGGCTTAGAAGAAGAATCTCTAGGGGTGTCTATCTCCTCTTCCATTCTGCAAAACAGGTCTGTGATCCCAAGGTTTGGCCTGTACGGGGCTCC…	predicted protein [Hordeum vulgare subsp. vulgare];Diacylglycerol kinase zeta [Triticum urartu];hypothetical protein PAHAL_6G055200 [Panicum hallii];diacylglycerol kinase 5 [Brachypodium distachyon];diacylglycerol kinase 5-like [Aegilops tauschii subsp. tauschii];
TRINITY_DN66409_c0_g7_i2	U1	G1	7.71766	36.402	2.23778	5e-05	0.00248402	NA	335	TTATTTGTCTTTTCTTTTTTTTTTTTGTGATTTTTTTTTTTTTTTTTTTTTTGGCGATTACCTACGCATCTTTCTGCTTCCCCTACAACGTACAGTTTCTACAGCGAGCCAGCTAAGCTATGCTAGATTAGCATTAGTCAAAGTCTCCGGTGGTGCTGGATTAGTATACACAACTACACTAGAGTGTTTTTTTTTCCTTCCCGTCTCGTCGAGCGTTTGGTTCGTCCCAATCCTCGCCGGACGAGCTGCGAGCTGGCCAGCTACTCGGTAATGGCGCCGAGGTCCGGCACGAAGTCCCGGCCCAGGCTGGAGGTCCTCCGCGACCGCCGACGGG	calcium-dependent protein kinase 29 [Prunus yedoensis var. nudiflora];
TRINITY_DN66422_c1_g1_i1	U1	G1	0.05	7.41984	7.21332	5e-05	0.00248402	GO:0003964;GO:0006278;	267	CTTCTTAGGGTGGGGACGCTAGCAGTTATCTGGGCGCTTTGCTATATAGAAATGACAAGATCTTTAATGACAAAAATTGCTCTTTGTTGCAGGTCATCTACAGATGTACATGTATTCTCGTTCATGGTTACCTCTCCAGCGAGTGGAGAACCGAGACCTATTTACGGAGGTCTGTACACGGTTGGAGACTACGGCGAGGGATACTTTTTCCCTACATGGGTGGCAGCATAGTCTACGGATAGAGGCTCCACCTAGTTCTTAGGCGT	hypothetical protein [Zea mays];Aminoacylase-1 [Triticum urartu];probable 4-coumarate--CoA ligase 1 [Zea mays];hypothetical protein Zm00014a_030534 [Zea mays];hypothetical protein Zm00014a_021215 [Zea mays];
TRINITY_DN66452_c0_g4_i6	U1	G1	5.46151	11.7037	1.09959	5e-05	0.00248402	GO:0080043;GO:0008152;GO:0016740;GO:0016758;GO:0043231;GO:0016757;GO:0080044;	1452	AGTTCAGACGTGTGCTCTTCCGACCTGCAAAATCCTCATTAAGATTACCCAAAGACACATCAAAACTAATCGCACAATAATTTATGTATAGAAATGCTACATTTCAATCGATGATACAAGACTAATGTCGATCAAATGGATAAATGTTACATTTCAAGCACTAGTTTCAGAACATTGCTGATTGAGTTCCGTACATTGCGATGAGCATACCATTTCCATCAATGAGCTGAGATTGTTGTATGAAGATCCACCCTTTTGAACTGCTCTAACAGAAACCTCTTTCCACTCAAGGGCATGTCTTCTTATTGCCTCTGTGTCAGCTTCATCACTGGTCATCAGCTTCTTAATAGCCTTTGCAATCTCCTCGCTTTCAATCAGAAGATCCTTATCAGTCCAATC…	predicted protein [Hordeum vulgare subsp. vulgare];predicted protein [Hordeum vulgare subsp. vulgare];UDP-glycosyltransferase 87A2 [Brachypodium distachyon];UDP-glycosyltransferase 87A2 [Setaria italica];UDP-glycosyltransferase 87A2-like [Aegilops tauschii subsp. tauschii];
TRINITY_DN66452_c0_g8_i1	U1	G1	5.33563	19.9221	1.90064	5e-05	0.00248402	NA	418	AATGAAATCAAAATCCTCTCGGCAATTTTTTTTTTTTTTCTCGAGTACACAAAAGAATCGTTATATTCCGCAAAGGATTAGTTTACTCGGTGGCTTTCCACCAAACCCAATCAGAACTCGCCGAATCGAGGGAGCTTATTTGTTTCCAGCTAAACTCACACCACCATCACATGAATGATCAATCCCCTCCACACAACTAATCCAATAATACGTATACAATGTTCTATAATCACCCACCTAATATAATCGCTCAATGAAATCAAAATCCTCTCGGCGTTGGGCTTCATGAATTGTTGGTCGTCGCCCTCGTCTCCGGCGGGTCAGTTCATGTCGAGCATTCCCTGGTGGAAGGCGGCGACCCGGTCAGGCGTGACGCACTGGGTGATGAGCCTCGCCCCA…	putative PF02458-family acyl transferase 1 [Triticum aestivum];putative PF02458-family acyl transferase 2 [Triticum aestivum];3'-N-debenzoyl-2'-deoxytaxol N-benzoyltransferase [Triticum urartu];acyl transferase 7-like [Aegilops tauschii subsp. tauschii];acyl transferase 7-like [Aegilops tauschii subsp. tauschii];
TRINITY_DN66511_c0_g1_i11	U1	G1	1.49997	5.30437	1.82225	5e-05	0.00248402	NA	936	TTTTGTTGTTTTTTTTTTTTTTAATGATACGGCGACCACCGAGATCTACACGTTCAGAGTTCTACAGTCCGACGATCCGGAGCTGGCGCGCGTGTTCGAGCTGTTCGACCGGAACGGCGACGGGCGCATCACGCGGGAGGAGCTGGAGGACTCGCTGGGCAAGCTGGGCATGTCGGTGCCTGGCGACGAGCTGGCGGCCATGATCGCGCGCATTGACGCCGACGGCGACGGGTGCGTGGACGCGGAGGAGTTCGCGGAGCTCTACCGCGCCATCACGTCGTCCGGCAGCGATGAGGCTCCGGCGGCGGAGGAGGACGAGGAGGACATGCGGGAGGCGTTCCGGGTGTTCGACGCCAACGGCGACGGGTACATCACCGTGGACGAGCTGAGCGTCGTGCT…	OSJNBb0091E11.1 [Oryza sativa Japonica Group];H0522A01.1 [Oryza sativa];hypothetical protein GQ55_7G193700 [Panicum hallii var. hallii];probable calcium-binding protein CML22 [Sorghum bicolor];probable calcium-binding protein CML22 [Panicum hallii];
TRINITY_DN66537_c1_g1_i1	U1	G1	10.7771	25.1613	1.22324	5e-05	0.00248402	GO:0008233;GO:0016787;GO:0006508;GO:0004180;GO:0004185;	1072	ATCGGTCGTCACTAACTAGTTCTACAGTAGTGCACTAGTACCAAATAGTAATAGATGAAGCTGATTCATAGGGATATTGATTGAGTTAACTTTGATTCTACGTGTGGCCAGATCGACAACTTCGATCCTTGCACGGATTATTATGTGGACGCCTACCTCAACCGCCCGGACGTACAAAAGGCGCTCCACGCGAACGTCACACGCCTCGGCCACCCCTGGTCCGCCTGCAGTGAAGTCTTGAGACACTGGGTTGACAGTGCCACAACGGTCCTGCCTATAATCCGGGAGCTGATGAAAAACAACATCAGAGTCTGGGTTTACAGTGGAGACACCGATGGCAGAGTGCCCGTCACTTCTAGTAGACTCTCTGTCAACCAGCTACAGCTTCCAGTGTCAGCA…	serine carboxypepsidase, partial [Oryza sativa Japonica Group];hypothetical protein OsJ_25423 [Oryza sativa Japonica Group];Serine carboxypeptidase II-3 [Triticum urartu];serine carboxypeptidase II-3 [Brachypodium distachyon];serine carboxypeptidase II-3 [Aegilops tauschii subsp. tauschii];
TRINITY_DN66537_c1_g1_i3	U1	G1	6.64785	13.3788	1.00899	5e-05	0.00248402	GO:0008233;GO:0051603;GO:0016787;GO:0006508;GO:0004180;GO:0004185;	1636	CATGTCGAATTTGATCGGCACTCCGGATTCCCGCCCTATAAATACCAGGTCGAAACGAGCACCCGTTGTCTCCAGCGTGCAGCGTGCCTGTCTGAAAGCTACCGGCCGACATACTACCAGTGAGGTGCCGTCAATCCGGCACGAGCAGCGCGCGCACTCGCCATGAAGACCACTGTCGCGGTGTTCTTGCTTCTGGTGGCGGTGCAATGCCTCGCGCTGGGCTCCGGCACGGCAGGTGCGGCGAAGGTGCGCCGGACGCGGCAGGGCGACTACCTGAACCGGCTGCGCGGGTCGCCAGCCTCGGGCCAGTCGTCCTGGGAGTCGCTCGCGGCCGTGGAGGAGACGACGAAGGCCACGGGTAGCAGGAAGCCCGTGGCGGCGGACGTCGGGCGCAAGGAG…	predicted protein [Hordeum vulgare subsp. vulgare];RecName: Full=Serine carboxypeptidase II-3; AltName: Full=CP-MII.3; Contains: RecName: Full=Serine carboxypeptidase II-3 chain A; Contains: RecName: Full=Serine carboxypeptidase II-3 chain B; Flags: Precursor;serine carboxypeptidase II-3 [Brachypodium distachyon];serine carboxypeptidase II-3 [Aegilops tauschii subsp. tauschii];serine carboxypepti…
TRINITY_DN66546_c1_g7_i10	U1	G1	0.667991	2.37122	1.82773	5e-05	0.00248402	GO:0003824;GO:0050662;	2271	TTTATTTTTTTTTTTTTTTTAATGATACGGCGACCACCGAGATCTACACGTTCAGAGTTCTACAGTCCGACGATCTCCACGTCGCCTGCCCCGTCCTCGCCAATTCCACCCCCAACCCCGAGGCTGATCTGATTGCTCCTGCTGTGACCGGCACAATGAATGTCCTCAAGGCTTGCTCGGAGGCCAAAGTCAAGAGGGTGGTGGTGGTGTCTTCCGTATCTGCCGTCATGGTCAACCCCAGCTGGCCTGAAGGCAAGGCCATGGATGAAGACTGCTGGTCTGACGTCGAGTACTGCAGGACGACCGAGAATTGGTACTGCCTTGCCAAAACACTAGCAGAGCTTGAGGCCTTCGAATACGCAAAGAAAAGCGGACTAGATGTTGTGACAGTCTGCCCAT…	predicted protein [Hordeum vulgare subsp. vulgare];Dihydroflavonol-4-reductase [Triticum urartu];Bifunctional dihydroflavonol 4-reductase/flavanone 4-reductase [Triticum urartu];cinnamoyl-CoA reductase 1-like [Aegilops tauschii subsp. tauschii];cinnamoyl-CoA reductase 1 isoform X2 [Brachypodium distachyon];
TRINITY_DN66546_c1_g7_i1	U1	G1	0.727963	2.7315	1.90776	5e-05	0.00248402	GO:0003824;GO:0050662;	1917	CTTCCTCTGTCCCGTCAAGGCGTCAATCACCATACTCCTACCAGCGCAACGATGGAGGGCACCGGGAGGACGACGACGACGGCGTGCGTGACCGGCGCGGGCGGCTTCGTGGCCTCGTGGCTCGTCAAGCTGCTCCTCTCCCGCGGCGGCCGCTACGCCGTCCACGGCACCGTCCGTGACCCCGGCGACGCCAAGAACGCGCACCTGCCGGCGTTGGACGGCGCCGCGGAGAGGCTGCGGCTGTTCAAGGCCGACCTGCTGGACTACGGCAGCATGGCGGCGGCCGTCGCCGGCTGTGACGTCGTCTTCCACGTCGCCTGCCCCGTCCTCGCCAATTCCACCCCCAACCCCGAGGCTGATCTGATTGCTCCTGCTGTGACCGGCACAATGAATGTCCTC…	predicted protein [Hordeum vulgare subsp. vulgare];Dihydroflavonol-4-reductase [Triticum urartu];Bifunctional dihydroflavonol 4-reductase/flavanone 4-reductase [Triticum urartu];cinnamoyl-CoA reductase 1-like [Aegilops tauschii subsp. tauschii];cinnamoyl-CoA reductase 1 isoform X2 [Brachypodium distachyon];predicted protein [Hordeum vulgare subsp. vulgare];Bifunctional dihydroflavonol 4-reductase…
TRINITY_DN66548_c1_g4_i1	U1	G1	0.05	1.46905	4.87681	5e-05	0.00248402	NA	361	GGCTTCAGGCGGAGAAGGCGGCGGTGCGGATGGAGTTGGACCAGTTCCGGCGGGTGGCGGAGGAGAGGATCCTGCACGATGAGGACTCTATGGCGTTCCTCAAGGCCGTCGTCTTCAGCCAGGAGATGGACATCAGCTCCCTCAAGAAGCGCCTGCTTGCCGTCTGCGTCAGCAACGACCAATACGCAGCGGCCTCTGTCGGGGATGGCGCCTTCGACCTCCCATGGCTGAGGAGACTGGCCAGGAACGGCTTGATGTCGGGGAGGAACGCCTCTCTCCCGGCGGCGCGGCTCGAGGAGTTGTGCTCAGATCTCGGTGCCGCTGCCGGCGGCGAGTATGGCGACACTAGACCGGCGAGGA	hypothetical protein GQ55_6G122900 [Panicum hallii var. hallii];uncharacterized protein LOC109780204 isoform X1 [Aegilops tauschii subsp. tauschii];uncharacterized protein LOC109780204 isoform X2 [Aegilops tauschii subsp. tauschii];uncharacterized protein LOC109780204 isoform X3 [Aegilops tauschii subsp. tauschii];LOW QUALITY PROTEIN: uncharacterized protein LOC101766548 [Setaria italica];
TRINITY_DN66601_c1_g2_i1	U1	G1	0.05	1.23115	4.62193	5e-05	0.00248402	NA	397	GGATGATCTTTGTCTTGATAGTGAAATTCCGTTTCATTTACTGATGCAAGCTAGATAATAAAACCATATGTTAGCACGTACATATATGTAATTAAATGTAAATCATATTTGCTTTTCACTGTACTTAAGACAAGCACAAAAACCACACTACCAATGGATGGAACAAACAACCTTAGGCAGTACAATTTAAACCCAATGATATCTTCTGTTACACATCAGATCCACAGGAACAATGTTTATATTAAACGTAACTCCATATTAGAATCATAATCCATCAAAGAACTTTACAAGATAATATAAATGTATGATTTATCGATCGTCGGACTGTAGAACTCTGAACGTGTAGATCTCGGTGGTCGCCGTATCATTAAAAAAAAAAAAAAAAACACACACACA	predicted protein, partial [Hordeum vulgare subsp. vulgare];unnamed protein product [Triticum aestivum];insulin-degrading enzyme-like 1, peroxisomal [Aegilops tauschii subsp. tauschii];
TRINITY_DN66606_c2_g15_i5	U1	G1	12.8335	27.9615	1.12353	5e-05	0.00248402	NA	1030	TCCGACGATCTGTTCAACAAGTGCTGGGAGAAACTTCAAAGGCGACCATTTCTACAATTTTGGGGAGACAGTCAGTTCGTTGACTATTTGGAAAGAGTTATTTTGCAGATAACACAGAGTCAAACTCTTGAATGTCTCAAAAGTACATAGCCGCATAAGCAGCTGCACAACAAACTAAACAGAGACTAACAATTATCAAATTAGTTTTTTCTTGCTGGTAGCATCAGTCACATCAAGATGTACACGTTCATTCTCCAAATCTCAGTAACAACCTAACTTCTCATGTTAGTAACATCAGCAACACTTTGAGTACAGCACATACATAGTCTCGATCATTTTCAGAAACAAACTAAAACTTGCTCTTGTAACGAAATACGAACTGAACTCTTCGTGTCAGTA…	predicted protein, partial [Hordeum vulgare subsp. vulgare];PREDICTED: F-box/LRR-repeat protein 4 [Oryza brachyantha];uncharacterized protein LOC107279818 [Oryza sativa Japonica Group];F-box/LRR-repeat protein 4 [Aegilops tauschii subsp. tauschii];F-box/LRR-repeat protein 4, partial [Brachypodium distachyon];
TRINITY_DN66654_c1_g11_i11	U1	G1	15.6581	40.4108	1.36783	5e-05	0.00248402	NA	1093	ACTGGTACGGACAAGGGGAATCCGACTGTTTAATTAAAACAAAGCATTGCGATGGTCCTCGCGGATGCTGACGCTCAGCGACTCCGTGGGCAGCCACGACTTCGCGCTGCTCCGCCGCCTAGCTCTGCCCGACGGCACCGTGCTGCGCTGCGAGCACCACGCGCTCCCCACCCGCGACTGCCTCTTCCTCGACCCGCTCCACGACGGCCAGACCATGCTCAAGATCTGGAACCTCAACAAGTTCTCCGGCGTGCTCGGCGCCTTCAACTGCCAGGGCGGCGGGTGGAGCCCCGAGGCGCGGCGCAATAAGTGCGCGTCGCAGTGCTCTGTGCCGGTGACGGCGCGCACCGGGCCGGCGGACATCGAGTGGAGGCAGGGCAAGACCCACCCCATCGCCGG…	raffinose synthase 1, partial [Hordeum vulgare subsp. vulgare];predicted protein [Hordeum vulgare subsp. vulgare];unnamed protein product [Triticum aestivum];hypothetical protein TRIUR3_24841 [Triticum urartu];galactinol--sucrose galactosyltransferase [Aegilops tauschii subsp. tauschii];
TRINITY_DN66654_c1_g11_i2	U1	G1	26.0959	63.2341	1.27688	5e-05	0.00248402	NA	667	CAAGGGTGGTGCTATTGTACTAATCCCACCACCCGCCGGACCCGGACCCGCTCTCCAGCCCCTGCAGCTACCTCCTCCACGTCGACGCCGACGACGAGGCGCTGATCCAGTTCCCCAGCCCCAACCCTAGCCTCGCCGGCTCCTTCTCGCTCGCCGCCGCCGCCTCCCCGCCGCCCATCGACCCGACGCCGCACGTCTCCTCGCAGTTCTACACCTTCAAGTGACAGTGGAGGTGGGCGTCAAGGGCGCGGGGGAGATGGTGGCTTACTCGTCGGCAAGGCCCAGGCTGTGCAAGGTCGACGGCGAGGATGCAGAGTTCGCGTACGAAGACGGCGTGGTCACCGTCGCCGTGCCGTGGACAGGGTCGTCGTCGAAGCTGGCCCGTGTCGAGTACATCTA…	raffinose synthase 1, partial [Hordeum vulgare subsp. vulgare];Os01g0170000, partial [Oryza sativa Japonica Group];unnamed protein product [Triticum aestivum];hypothetical protein TRIUR3_24841 [Triticum urartu];galactinol--sucrose galactosyltransferase [Aegilops tauschii subsp. tauschii];
TRINITY_DN66659_c4_g8_i3	U1	G1	16.0774	37.8998	1.23716	5e-05	0.00248402	GO:0016791;GO:0016787;GO:0008138;GO:0004439;GO:0035335;GO:0006470;GO:0016311;GO:0004725;	1286	GATCTAACAGATTCCATGTTCTCAAAGAGACTAAGCTCTACTGTACTATTACTACTTTTAACAAAGAGTCGCATGGTAAATGAAGATCTTTTTATCCCAAAGAAATAAATTATAGTAGAAATACTGATCCAAACATGAACAACCTTTTATTCCAAAGAAATAATGGTGAAACGAAACCACGTGTCCTCAAGTAAAAAAACAACTAACAATTGGCACATTTCACATCTCTCTACACTCAGCTAATACACACAAAGCTTCTTCCCGGGGGCATTTGCCATGGCTATAGAAACATCCCTGTTTGATGTTTCTATGGTGCCAGATTTGGCTGACTGCCCATCTACTACAGTATCACGTATCTTGGCTCACAACATGGAGAAACCTCAGTAAACGGGCTTGGTG…	predicted protein [Hordeum vulgare subsp. vulgare];unnamed protein product [Triticum aestivum];hypothetical protein TRIUR3_08073 [Triticum urartu];putative dual specificity protein phosphatase DSP8 [Brachypodium distachyon];putative dual specificity protein phosphatase DSP8 [Aegilops tauschii subsp. tauschii];
TRINITY_DN66694_c0_g11_i2	U1	G1	25.8227	60.4283	1.22658	5e-05	0.00248402	GO:0016020;GO:0003333;GO:0016021;GO:0005886;GO:0015171;	473	GCTCGCCATCCTCATGCCCTTCTTCAACGACATCCTGGGGTTCCTTGGCGCCATCGGGTTCTGGCCGCTCACCGTGTACTTCCCCGTGGAGATGTACATCCGGCAGAGGCGGATACAGAAGTACACGTCGAGGTGGGTGGCGCTGCAGACGCTCAGCTTCCTCTGCTTCCTCGTGTCACTCGCCGCCGCCGTCGGGTCCATCGAAGGGGTCACCGAGTCGCTCAAGCACTATGTCCCGTTCAAGACCAAGTCATGATCGCTGATGAGGGCTTTGTTTGCGCATTGTGGAATAACTGGCTGTTAACAACGCTTGCTGTATGTGAGATCATAGTCTGTTCGAGATTGATTACCAGTTGGCGGAGTGCATACACCCGGCTGTTTGTTCAGAAATTCAAGGGA…	Amino acid permease 6 [Zea mays];Amino acid permease 6 [Zea mays];Amino acid permease 6 [Zea mays];hypothetical protein GQ55_4G113100 [Panicum hallii var. hallii];amino acid permease 1-like isoform X2 [Panicum hallii];
TRINITY_DN66699_c1_g2_i11	U1	G1	18.5083	61.3832	1.72967	5e-05	0.00248402	GO:0016874;GO:0006541;GO:0008652;GO:0005524;GO:0000166;GO:0006529;GO:0004066;	1685	TTTTTTTTTTTTTTTTTAATGATACGGCGACCACCGAGATCTACACGTTCAGAGTTCTACAGTCCGACGATCTTAGACAAACTTTTGACACCTAAAAATGGACAGAGGTAGTATTACTCATATTCAACTTAATGCCTTTTTTTTCAAAAAAGAAAACTTAATGTCTTCTTTTTTCTATTGATAGCTTTGTTCGAAATGTATGTAGACTACTTGTCTGTTCACTTCATGCTGCTTTGTTTTAGAAAAAAGGTCTAACCATTTTATCAATCTTGCCATGCAATATTTTAAGATGTTATTATATGCTCTTTTGATTATTTTAGCTTGTGTTGTAACTATGGAAGGCATATTCAAACATAAGTCCTCTCAATTTGGCTAGGCTAAGTCTTTTATGTCAAATAG…	glutamine-dependent asparagine synthetase [Triticum aestivum];asparagine synthetase-1 [Secale cereale];asparagine synthetase [Triticum turgidum subsp. durum];asparagine synthetase [Triticum turgidum subsp. durum];asparagine synthetase [glutamine-hydrolyzing] [Aegilops tauschii subsp. tauschii];
TRINITY_DN66699_c1_g5_i6	U1	G1	47.9394	139.083	1.53666	5e-05	0.00248402	GO:0016874;GO:0006541;GO:0008652;GO:0005524;GO:0000166;GO:0006529;GO:0004066;	585	TGGAGTAGAGATGGCCAGGAGGAAAGGCCTCAAAGTGCTCACAGTCATCATTCAACCCCTTCATCTCTGATGAAATCCACACCGACCCATCAATACCCCAGCCAATGTACAGGGGCGTGACACCAATGGCGTCGCGGGCAGCAATGAAGCTATGGTCGCGTGTGTCGAGCAAGACGAAGGAGAAGACACCATCCAGCATGTCAATGAAATTCTCTCCGTGCTCCTCGTACAGGTGTGCGATGACTTCGCAGTCGCTGCCGGTCCTGAAGGTGTGGGAGGAGAGCTGCGTCCGGAGTTGTTCATGGTTGTAGATCTCCCCATTCACAGTGACAACGATGGACTTGTCTTCGTTGTAGAGTGGCTGGTCACCGGAGGCCGGGTCGATGATGGCAAGGCGCT…	glutamine-dependent asparagine synthetase 1 [Hordeum vulgare subsp. vulgare];glutamine-dependent asparagine synthetase [Triticum aestivum];asparagine synthetase-1 [Secale cereale];asparagine synthetase [Triticum turgidum subsp. durum];asparagine synthetase [Triticum turgidum subsp. durum];
TRINITY_DN66699_c1_g6_i1	U1	G1	1.81134	8.04839	2.15164	5e-05	0.00248402	GO:0016874;GO:0006541;GO:0008652;GO:0005524;GO:0000166;GO:0006529;GO:0004066;	641	GTGTGTTTTTTTTTTTTTTTTTCAAGCAGAAGACGGCATACGAGATCGTGATGTGACTGGAGTTCAGACGTGTGCTCTTCCGATCTGCTTGAGCCTGCGCGAGAGCTCGAGCACGCGGACTCTCTTCCCCTGAGAGTCATCGGCACATCCCAGCACCGCCAGTATGCCGCACATTTTCGCTGAATCAACGGCAGCAGTGTGTATGTTACAAGAGGAAGAGCTCTAAGAGAGTTGGGTGCTGGAGGAGTGGCACGAGGGCTTCTATTTATAGCCTGCAAAGAGCTGAGCTGAGAGTGAGTCGCTAGCGCGGCTCAGCAGGGGCGCCGCGTTAGACCAGTCCATCGTTGCATTGCACTTGCACATGACTAGCTTCGATGTATTCTATTCCATTTTTTCCTT…	glutamine-dependent asparagine synthetase 1 [Hordeum vulgare subsp. vulgare];asparagine synthetase-1 [Secale cereale];asparagine synthetase [Triticum turgidum subsp. durum];asparagine synthetase 1, partial [Pisum sativum];asparagine synthetase, partial [Genlisea aurea];
TRINITY_DN66757_c1_g2_i1	U1	G1	1.0708	11.2741	3.39625	5e-05	0.00248402	NA	657	TCTTCGAGTTCCTGAGATCTGGTGAGAGTCTTCCCTGATTTCATGCATCTCCTTTGGTTTAGTTTGTAGTTTGGTGTCTGATCTTGCAAGAAGTGTGGTTTCCCTGCTGTAGTTGTTCTTTCTCAGGTTTTCTCAAGATGTTTACTGTCTTCAGATCTGACCAACTGCTCATTCGAGATCCATTGTTTTGATTTAGTAACTTTGGTAGTACTCTATGCCATGAATTTTCCTTTTACTGGCTGTTGCCTGTCGCCACTCCCTGAATTAGATGATTAGTGTGATTTCGTTTTGGTGTGTCATACTCCTTGTATGCAGTCTGCAGAAGTCGCATATCTTTTTCACCTCAAGTTAGCTCATGCTGTGAAATTTCCATTATATGATTATTTAGAAGTGTCGATG…	leaf rust resistance protein Lr10 [Triticum dicoccoides];NADH dehydrogenase F, partial (chloroplast) [Schradera nervulosa];
TRINITY_DN66834_c0_g2_i1	U1	G1	0.05	2.19591	5.45675	5e-05	0.00248402	NA	365	ACTCAAAGGAGTGAGAGTGCTAATCATGTTCTTAAAGTTTATGTTCCATGCAAGTCGTCGATTAACATGTTTGTGAAGCAGTATGCAAAGCTTATAGATGACCGTGAAAAGGCTGATGATGAGGCCGAAAAGAATTCGTCTCAGGTTAGGAAGAAATATGTATACAGATTCTGGTTGTGGAATTTATCTGTTAAGACTTGTCATACATAATCACCTTGTCATGAATGTTTCCTTCCAGCGATCTACTGAAGTTCTGGTGGGGTATCCAATAGAGAAGCATGCAGCAGAAATATACACTCCCAACGTGTTCAAACTGTTCAAGATTGAGCTACGTAAGTCAGCGTCATATATATTAGAAAGAAAT	hypothetical protein OsI_30661 [Oryza sativa Indica Group];hypothetical protein BRADI_1g56841v3, partial [Brachypodium distachyon];hypothetical protein BRADI_1g57841v3 [Brachypodium distachyon];hypothetical protein BRADI_2g35727v3, partial [Brachypodium distachyon];hypothetical protein BRADI_2g37383v3, partial [Brachypodium distachyon];
TRINITY_DN66836_c0_g1_i1	U1	G1	15.3042	39.3581	1.36273	5e-05	0.00248402	GO:0016020;GO:0008152;GO:0016746;GO:0003824;GO:0016740;GO:0016021;GO:0016747;GO:0006633;	836	CAACATGCTCGCCAAGACCGGGGTCAAGCCCAAGGACATTGGCATCCTCGTTGTCAACTGCAGCCTCTTCAACCCGACGCCCTCGCTGTCCGCCATGGTCGTCAACCACTACAAGCTCAGGGGGAACATTATCAGCTACAACCTGGGAGGAATGGGGTGCAGCGCGGGGCTCCTCTCCATAGATCTGGCCAAGGATTTGCTGCAGGTGCATCCCAACTCATACGCCATGGTGGTCAGCACCGAGAACATTACTCTCAACTGGTATTTCGGGAACAACAAGTCCATGCTCGTCTCCAACTGCCTCTTCCGGATGGGCTGCGCCGCCATCCTGCTGTCCAACAAGCGGTCCGACAGGAGGAGGTCCAAGTACGAGCTGGTGCACACGGTGAGAACTCACAA…	predicted protein [Hordeum vulgare subsp. vulgare];3-ketoacyl-CoA synthase 11 [Triticum urartu];3-ketoacyl-CoA synthase 11, partial [Dichanthelium oligosanthes];3-ketoacyl-CoA synthase 11 [Brachypodium distachyon];3-ketoacyl-CoA synthase 11-like [Aegilops tauschii subsp. tauschii];
TRINITY_DN66859_c0_g1_i11	U1	G1	1.70001	4.23522	1.31689	5e-05	0.00248402	GO:0016310;GO:0004672;GO:0016301;GO:0006468;GO:0005524;	1940	CTACGTGACTGGATTCAGACGTGTGCTCTTCCGATCTGGTTTTCCAGCTCTTATGAAAACATGGAATCTCAGCTATGTGAAGGCTGCCTGGATGCGACCCCACAAATTCAGGAATAGCCGTTATTGAGCGGTGATAGCATCAGGCTCCGCCAAATCATTTGTTTTCAGTTACCATGCTCTCTGGTTTTATGATAAATAACAACTCAAGTGGCATTTCTGCCGTTGCTGTTTTGTTAATATCTATGGATGTTAAAGTCATCAAGGAAACATGTCCCTTCGGTAATGTGAGTCAGTGTGTTCTCACAAGCTTGGGTGTCCACTTCTGCCATGTAAACCATCTCCCGTCTCCAGCTTTAATATCAGCTATTCTCCTCTTCAGATCGAGACCTTTCCTTTTCT…	protein serine/threonine kinase [Thinopyrum elongatum];predicted protein [Hordeum vulgare subsp. vulgare];serine/threonine-protein kinase PCRK1 isoform X1 [Brachypodium distachyon];probable serine/threonine-protein kinase PBL1 isoform X1 [Aegilops tauschii subsp. tauschii];probable serine/threonine-protein kinase PBL1 isoform X2 [Aegilops tauschii subsp. tauschii];
TRINITY_DN66865_c1_g1_i11	U1	G1	1.2329	4.6845	1.92584	5e-05	0.00248402	NA	990	TATTGATTATAAAAGTAGGAATCCATGCGATAGTTTTATTTTGTTAGCCAAGTATTTTTAGAAATGGTGATGTTTTATATAGTTATGTCCTAGGGTAGAAATAAGCCGTAGTAATTATCACCCACTTTGTAACCTTAGGTAAATGTATGCTAGATTAAGTTCTAGTAAAGTTTTGAACTATATAGTTATGCTTAGTCATGCTAAAATATAATCCGTTGGGGGTTCAAATGAAATAGTGATTACAAAATAGAAATGGTTTGTGAAATGTGTTTACCAAATTAAAATGTAAAATTATTTCGTTCTGGGCGGAGTGGTATGATGGGTCATCGCATGTGGAGCTGTGTGCTCAAATTGGTTGGGTCCGCCGCCCAGGGAACCCTAAAAGAACAAATTCATGTT…	.
TRINITY_DN66877_c0_g1_i4	U1	G1	0.05	2.11557	5.40297	5e-05	0.00248402	NA	832	ACGAGATGCGGACGTGACTGGAGTTCAGACGTGTGCTCTTCCGATCTCGGCCGCGTCGAGGTGGAACCGCCCGTCGGTAGGCGAGAAGGCGTGCGCGAGCGTGCCGAGCGGCCCGTCGAAGGCCTCGCCGTCGCCGTGGTCGCCGCCGTGGAACCCGATGGTGATGTCGGCATCCGAGCCACGCGCCGTCTCCGTGAAGTTGAGCGTGGTGGCCTCCGACCACCGCGCGAAGGCGCGCGCGAAGACGGCGCTCAGGGTGGCCCGGTCGATGGTGGTCTCCGAGGTGGCCGTGATGGCGTACGTGAGGCTCTTCTTGGACCGCGGCCACGACGGCTGGCCCGGGAAGTAGGAGTAGAGGTTCCTTCCTCTGACGGTTGACTTAACCATGGTGGACGTGCC…	predicted protein [Hordeum vulgare subsp. vulgare];predicted protein [Hordeum vulgare subsp. vulgare];metalloendoproteinase 3-MMP [Brachypodium distachyon];metalloendoproteinase 2-MMP [Setaria italica];metalloendoproteinase 2-MMP [Aegilops tauschii subsp. tauschii];
TRINITY_DN66892_c0_g6_i14	U1	G1	4.49419	11.7804	1.39026	5e-05	0.00248402	NA	1455	GAGCCTAAGATACCAGAGGAGGGTCCTCCTCCTCAGACAGCTCGACAGAGGAGTAACTAACCGAGGGAGGGCCCGTTCGATCCGGCGCTATGCCCGGTGGCGGGCGGGCGGAGTCCCATCCGGCGCCGACTTCGTCCTCGTCCTCCTCTTCGTCTTCGGCGGGCCGCCGTCGCGGAGGCGGCCGCAGGAGGCGGCCCGGCATACTCGCCATCCTCCGGTGTGCAGTATGTCTTGATTCATCGTCTTCTGATACTGGAAGAGGACGGAGTAAGTCGTCAGGCAACAAAGTAACACATGGATTTCACTTAGTTGAAGGAAGATCTGGCCATGACATGGAGGACTACCATGTAGCAGAGTATAAGTACGAAAACGATCATGAACTTGGTCTCTTTGCCATTT…	probable protein phosphatase 2C 44 [Brachypodium distachyon];probable protein phosphatase 2C 44 [Setaria italica];PREDICTED: probable protein phosphatase 2C 44 isoform X1 [Oryza brachyantha];PREDICTED: probable protein phosphatase 2C 44 isoform X2 [Oryza brachyantha];probable protein phosphatase 2C 44 [Panicum hallii];
TRINITY_DN66893_c0_g6_i3	U1	G1	0.05	1.13808	4.50853	5e-05	0.00248402	NA	422	TCGTGACTGGAGTTCAGACGTGTGCTCTTCCGATCTGGGGAGGGCAGTCGGAGGGCAGCGGGATCTCCCCCGAGTGGCTCCGGCGGGAGGCGAAGGCGGGCGCGCGGGAGACGGAGCCGGAGGAGCCCGAGGAGGAGCTCGGGGTGTGGTGCTTGGAGGAGGAGTGTGGGAGCGGGGAGACCGGGGAGAGGCGGCCTGGTGGGAGCGTGTCGGGCTTGTCGTTGGAGGAGAGGAGGACGGCGGCGGCGAAGGCGTCGGAGAGCGTGTCCGGCATTGGCGGCGGGTGCTGCTGGCGGTTGGACATGGCTCCCGCCGAGCGGCAGGTGAGGTGGGGTGTGGATCTCGGGCGGGCGGGCGGGGCGCTAATGCAGCATGGAACGGCGGCGAGATGGGGATGGG…	TPR repeat-containing thioredoxin TTL1 [Zea mays];unnamed protein product [Triticum aestivum];TPR repeat-containing thioredoxin TTL1 [Setaria italica];PREDICTED: LOW QUALITY PROTEIN: TPR repeat-containing thioredoxin TTL1-like [Oryza brachyantha];inactive TPR repeat-containing thioredoxin TTL3-like [Aegilops tauschii subsp. tauschii];
TRINITY_DN66898_c1_g1_i6	U1	G1	19.042	53.7727	1.49769	5e-05	0.00248402	GO:0008150;GO:0004386;	1171	CAAAAGGCAATCGGTGCTACCCCAACTCTATCTCGTATATCATCATTCCGGACTTTGCTGATAAACTAAATAAAGTTAATCTAGCTGCCTGGAATTTATAAACCTATCTTTTGCATTTCCTTCATTTTTTACACCAATCTAACTATAGGCTGCACTACAGGTTCTATCAACTTTCCTGAGATCTAAAAAGAAGCTGAATGAGTTCTCTATGTTCCTTTAAGAATAGACGCCAAAATGCAGAGGTGAACTTGAATAAAGAAATAAAATCCAATAAAGAAGCCCTGGTAAGTATACAGCAAGTCTACAAATGCTTCCAAGAATTGGGAGAAGACAGGTTATAATCCTACAGTCAAAACTAATAATCACTGTGATGTAAACACATATACTTCACCCCCTTGA…	hypothetical protein ZEAMMB73_Zm00001d045084 [Zea mays];predicted protein [Hordeum vulgare subsp. vulgare];hypothetical protein OsI_21952 [Oryza sativa Indica Group];uncharacterized protein LOC100821383 isoform X1 [Brachypodium distachyon];uncharacterized protein LOC4340346 [Oryza sativa Japonica Group];
TRINITY_DN66910_c3_g16_i1	U1	G1	0.05	5.82772	6.86486	5e-05	0.00248402	NA	223	GACGTGTGCTCTTCCGATCTGGAAAACAATGTGAGTTCTTATGTTATAGTTGAACTATTTGAATAGATAAAATCAATTCATGACTTCCATTTACGATCTAATATATATTAGTTGATTATGTTTTCACAAATCATATAACTTCATTCAGATCGTCGGACTGTAGAACTCTGAACGTGTAGATCTCGGTGGTCGCCGTATCATTAAAAAAAAAAAAAAAAATTA	.
TRINITY_DN66922_c2_g2_i2	U1	G1	4.16044	17.2176	2.04908	5e-05	0.00248402	GO:0016020;GO:0006857;GO:0005215;GO:0016021;GO:0055085;GO:0022857;	369	GACGGCATACGAGATCGTGATGTGACTGGAGTTCAGACGTGTGCTCTTCCGATCTGGTGGTGACGCTCATCCAGTACTGCGCGTTCTCGGCAGCCACCTTCATGTCCTGGTGCAGCACCTTGGTGAGGTAGATCATGAGGCTCGTCGCGATCCCGAAGTAGCTCAGCCGCTCGCTGAACTCGATCATGATGATGAACATGGCGGCCTTCCATGAGCCGGTGGCGGCGCGGAGTGGTGGCCGGCCGCGGTGGTCGACGGAGGAGTCGTCGACCCACTTCTCCCCCTCCATCTCCACCTCCTCGACGCCATGGCCGCTTAAACCCTGCTGCTGCTGCTGCTGCTGCTGCTTTGCCATATCCACCTAAATC	putative NRT1/PTR-like transporter [Hordeum vulgare subsp. vulgare];protein NRT1/ PTR FAMILY 5.6 [Brachypodium distachyon];protein NRT1/ PTR FAMILY 5.7-like [Aegilops tauschii subsp. tauschii];protein NRT1/ PTR FAMILY 5.7-like [Aegilops tauschii subsp. tauschii];protein NRT1/ PTR FAMILY 5.6-like [Aegilops tauschii subsp. tauschii];
TRINITY_DN66934_c1_g4_i31	U1	G1	2.85132	20.1487	2.82098	5e-05	0.00248402	NA	985	TTTTTTTTTTTCAAGCAGAAGACGGCATACGAGATCGTGATGTGACTGGAGTTCAGACGTGTGCTCTTCCGATCTCGAGATCATCTTGAAGTCAGCACGAAGTTCCCTTCCCCTCTCAACAGCCACATCACAATCCTTGATGCACTCATCATACTGTCCCATCTCGAGGTAAACGGCGGCGCGGTTTGTGAGGTAGGAGATGTCCTCGTCGTCGAGCTCCATGGCTTTGGTGTAGTGCTGGATGGCCGTCTCGAAATCCTTCTTCTTGTAAGCGGCGTTCCCCGCCTCCTTCTCCTTCTGCGCCGCCGCCTTCTTCTCCTTGCGCTCCTTCTCCTCATCGGTCATCTCAACCGGCTCGGGCTCCGGCTCCGGCTCCCTCGGCTTGGTCTCGGGCTGCTG…	predicted protein [Hordeum vulgare subsp. vulgare];hypothetical protein GQ55_7G227600 [Panicum hallii var. hallii];hsp70-Hsp90 organizing protein [Brachypodium distachyon];hsp70-Hsp90 organizing protein [Aegilops tauschii subsp. tauschii];hsp70-Hsp90 organizing protein-like [Panicum hallii];
TRINITY_DN66954_c1_g2_i12	U1	G1	2.86383	9.13304	1.67315	5e-05	0.00248402	NA	620	CATTTGAATGAGCAACAAATGAGACTTCAGTATGGGATTTTCATGACCTTCAGTAGAAGTTATACTAGCATGTACTCAAATAGAAAATGTGGAAGCTTGAATAGAAAATGTGGAAGCTTCTTTCATAACTTCATTGGATAATTTAAAAACACCGGTCCATCGGCAGACTCCTGGACAAGGCAGCAAACATCCCTCAGACTCCTGCAAATCACCTCGATACTCCCTTTATTTTTTGCGGGGAAATTACCTCAATACTCTCCCTAAGGCACTGCTAATGAGGGGAGCTGAATCAGGAGGGACATGAACAGCTAACAGCTAGCAACAACGACATCGACACCTGCATAATGAATTCACGTCACGTCGACTAAACAGAAACTCATAAAACCTGACAGGTCGACC…	.
TRINITY_DN66954_c1_g2_i2	U1	G1	25.4194	53.282	1.06772	5e-05	0.00248402	GO:0005622;GO:0015629;GO:0030042;GO:0003779;	1149	CATTTGAATGAGCAACAAATGAGACTTCAGTATGGGATTTTCATGACCTTCAGTAGAAGTTATACTAGCATGTACTCAAATAGAAAATGTGGAAGCTTGAATAGAAAATGTGGAAGCTTCTTTCATAACTTCATTGGATAATTTAAAAACACCGGTCCATCGGCAGACTCCTGGACAAGGCAGCAAACATCCCTCAGACTCCTGCAAATCACCTCGATACTCCCTTTATTTTTTGCGGGGAAATTACCTCAATACTCTCCCTAAGGCACTGCTAATGAGGGGAGCTGAATCAGGAGGGACATGAACAGCTAACAGCTAGCAACAACGACATCGACACCTGCATAATGAATTCACGTCACGTCGACTAAACAGAAACTCATAAAACCTGACAGGTCGACC…	WCOR719 [Triticum aestivum];actin depolymerization factor-like protein [Thinopyrum elongatum];actin depolymerization factor-like protein [Hordeum vulgare subsp. vulgare];Adf2 [Hordeum vulgare subsp. vulgare];actin depolymerization factor-like protein [Hordeum vulgare subsp. vulgare];
TRINITY_DN66998_c0_g5_i5	U1	G1	4.98064	11.5306	1.21106	5e-05	0.00248402	NA	1377	AGGCAAGCTTACAATTTATGCTCGCACCAGAATAAATAAGACAAATTCAAACATATAACACTAGACCAATATGTCCTAGGTACATATTGTTATTAGAGCAAAAACAAACAATAACCAATTGTGGAAATGATACAATGCATCAACCATTATATATTTCATAATTCGAAGCATGTTATAAATTGAAGTCAAGTGGACGAACTATTCAGCAGTTGAGCCATCATGAAAAGGATAGTCTGTGTAGCCAACGACGGGATCTTGTGTGTAGAAGGTGGAGCGGTCGTACTTGTTCAAGGGGACGCCTAGCTCGAATCTCTTTGGCAAATCCGGATTAGCCAGAAAGAGCCTCCCGTAGGCGACAAGGTCAGCATAGCCGTGAGCGACGACCTTGTTGCCTTCATC…	predicted protein [Hordeum vulgare subsp. vulgare];putative 12-oxophytodienoate reductase 5 [Setaria italica];putative 12-oxophytodienoate reductase 5 [Setaria italica];12-oxophytodienoate reductase 1-like isoform X1 [Aegilops tauschii subsp. tauschii];12-oxophytodienoate reductase 1-like [Panicum hallii];
TRINITY_DN67011_c0_g1_i6	U1	G1	3.94546	11.9861	1.6031	5e-05	0.00248402	NA	693	AGTGGTCGCGGAACCAGGCGGTGGACTTGACGAGGTCCCACCACTGCGGGGAGAAGTCCTCGACCTGCTGGATCGCGGCGGGGACGAAGAGCGGGGCGTCCGGGTTCAGCTTCAGCGACGACGCGACCATGGCGCTCATGGCTTCCTTCCTTCCTGGGCAGACAGATCGAAAACCACGGCGGAGATCAGCGACAGGACGGCAGAATCAAATCGCAGAAAGTAACCGCATCCACACCCGTGAGATCAAAGCCCCCGGTAAGAAATAGATCAAGAAAACCGCAAGATTTTTCCCGGGCACGATAGGTTAACCCTAGATCTAGAGCCCAGATCAAGAAAACCGAGCGCGGTTGTCGACAGATCTACGCGCGGGAGCACGGGACAAGGGATCTGAGCAAGCGG…	expressed protein [Oryza sativa Japonica Group];hypothetical protein OsI_11591 [Oryza sativa Indica Group];hypothetical protein BAE44_0002079 [Dichanthelium oligosanthes];protein EARLY RESPONSIVE TO DEHYDRATION 15 [Oryza sativa Japonica Group];protein EARLY RESPONSIVE TO DEHYDRATION 15-like [Aegilops tauschii subsp. tauschii];
TRINITY_DN67011_c1_g2_i4	U1	G1	29.2773	69.4399	1.24598	5e-05	0.00248402	NA	990	GATCAAAGGCTGAAGAATTCAGTGACACCATGCTGACATTCCTAGTATTGAGTAAGCAAACAAATCAGAATGAATCTGGAGAACATGGCATAGACTGATCACCCCCACAATAACAAGAGGACCCAGAATGCACCCAAACAACCAACAGCGACGCACCATTAAACAAGGCTAAACAGAGTAGCAATAATTAACATTAAGCTGCCTGCCATGGCACACCAGACATTCACAAAGGGCGCATTTCACTACGTTCTTCTGCTCCCTCCTCTTTTGGAGCCTTCCCTAACACACACACACACACACACGTACTGGGCCGACGAACATAACTTACAGGGCGACGATCACGCTAACCAACAGCAGCAGTCTGCATTTGGCTGCTCTTTTCTTGGGTCATTTCTACTT…	Os03g0353400, partial [Oryza sativa Japonica Group];hypothetical protein OsI_11591 [Oryza sativa Indica Group];protein EARLY RESPONSIVE TO DEHYDRATION 15 [Brachypodium distachyon];protein EARLY RESPONSIVE TO DEHYDRATION 15 [Oryza sativa Japonica Group];protein EARLY RESPONSIVE TO DEHYDRATION 15-like [Aegilops tauschii subsp. tauschii];
TRINITY_DN67011_c3_g2_i12	U1	G1	31.0228	65.9319	1.08765	5e-05	0.00248402	NA	1246	CCCTTTACACTTTTTTTAGCTGTATACACAGAAGAGGAGAGAGGCTAGACTGAACTGAAGTACTGAACTGAACTGAACTGATCTCCGTCAGATATCTTGATGATCAATCACTTCTAATTTAAGCTCTTGAATAGCCAAATCAGGCAATGATCCCCGTCAGATATCTTCTTGATCAATCGCTTCCATTGTAAGCTCTCGATTGATGACTAATTCAGACGGAGCAATCTGTGTCGGATACCGTCTTGGTCCACCGCTTCCATTTTGAGCTCTCGATGGCAGAAATCAAACAAGGTGACGAATCTCAAATGGTGAATTATGCATAAAAACAGAAAAAGAAAACCAGTAGAAGGCAAGCACCGGCGAAAAGGCCTAGCACTAGACCTGATCACCATCTCATAT…	predicted protein [Hordeum vulgare subsp. vulgare];protein EARLY RESPONSIVE TO DEHYDRATION 15 [Setaria italica];protein EARLY RESPONSIVE TO DEHYDRATION 15-like [Aegilops tauschii subsp. tauschii];protein EARLY RESPONSIVE TO DEHYDRATION 15-like isoform X1 [Panicum hallii];protein EARLY RESPONSIVE TO DEHYDRATION 15-like isoform X2 [Panicum hallii];
TRINITY_DN67018_c2_g2_i1	U1	G1	0.05	5.84381	6.86884	5e-05	0.00248402	GO:0003700;GO:0003677;GO:0006355;GO:0043565;GO:0005634;GO:0006351;	308	CGATGGAGCGCCCGCGTACGGAGCGGATCGCGTTCCGGATGAAGTCGGAGATCGAAATCCTCGACGACGGGTATAAGTGGCGGAAGTACGGCAAGAAGTCCGTCAAGAACAGCCCCAACCCAAGGAACTACTACCGGTGCTCCACAGAGGGGTGCGACGTGAAGAAGAGGGTGGAGCGGGACAGGGATGACCAGGCCTACGTGGTGACGACATACGAGGGGACGCACACCCACGTCAGCCCCAGCACCGTCTACTACGCCAGCCAGGACGCCGCCTCCGGCCGCTTCTTCGTCGCCGGCACGCACCC	WRKY transcription factor 20, partial [Hordeum vulgare];predicted protein [Hordeum vulgare subsp. vulgare];putative WRKY transcription factor 50 [Triticum urartu];PREDICTED: probable WRKY transcription factor 26 [Oryza brachyantha];probable WRKY transcription factor 51 [Aegilops tauschii subsp. tauschii];
TRINITY_DN67030_c0_g3_i4	U1	G1	3.92419	9.08857	1.21166	5e-05	0.00248402	GO:0051603;GO:0006508;GO:0019748;GO:0004180;GO:0016747;GO:0004185;	1320	CAGCACGCATCTCCCTGGCGTCGTGGGACCCCTCAGCTTCCAGCTCCAAACAGGGTATGTGGAGGTTGACGAGAGCAATGGCGTCCGCCTCTTCTACTACTTCATCCGGTCGGAGAGGAACCCGGCAGAGGACCCCGTCATGCTCTGGCTCACTGGTGGCCCTGGATGCTCCGCCTTTTCTGGCCTCGTCTACGAGATCGGCCCTCTGAGTTTTGACCGTCGCACCTACGTCGATGGCTTGCCCAAGCTGCTTTATAAACCAGACGCATGGACAAAGGTTAGCAATGTCATCTTCCTGGATTCCCCGGTAGGAACTGGGTTCTCATACTCCGTAACACCACAAGGATACGAATCAAGTGACACCAAATCTGTCACTCAAATTGTCACCTTCCTCACAAA…	hypothetical protein SORBI_3001G280200 [Sorghum bicolor];serine carboxypeptidase-like 2 [Brachypodium distachyon];serine carboxypeptidase-like 18 isoform X2 [Sorghum bicolor];serine carboxypeptidase-like 3 isoform X1 [Panicum hallii];serine carboxypeptidase-like 18 isoform X2 [Panicum hallii];
TRINITY_DN67031_c2_g2_i1	U1	G1	0.05	7.7162	7.26982	5e-05	0.00248402	NA	220	GAGCGAGTCGCCGAAGCTGAAGACGCGATCGTAGTGGGACAGCAGGCCGTCCAAGTCGGCGCCGGCCACGGCGGCTGCCTCTGCGGCGACTAGGGCGAGGAGAAGAGCCACCAGGACATGAGATAATTGCTCCATATCGAGAGCTCCAGACTTCCAGCAGCCGCGCGTGTATCGGAGTAATATGCTATTCGCAGTGGTGTCATGATCGTCGGACTGTAG	.
TRINITY_DN67044_c0_g1_i1	U1	G1	3.05903	31.1479	3.34799	5e-05	0.00248402	GO:0030276;GO:0030136;GO:0005545;GO:0048268;GO:0005543;	325	CTGGTTAGTAGCTCTTTTGTATATATCAAGTGCCCTAACAGCATCATTTCTTTGCATCTCAAAGAACTTGTCAACCAGATTGTGTATACCATCATTGATAGCTGTATGGATCCTAACACTCTCCAGAGCAACCATTGAAAGGGCATGCTGGATTATGGTGTTATAAGATGACGAACCATGTGGCTGGCAACCGAGTAACCGAAAAAGAAGCTGCTCCAGTGCTGGAAGTTGTTCAAGCAAACCAGTTGTATCAAGTTCTCGAGTTCTCAATGGATCCACTTCGACGTCGTATTTCAGTACACGGTAAGACTCAAGCCTCTCTTC	Putative clathrin assembly protein [Zea mays];hypothetical protein OsI_09327 [Oryza sativa Indica Group];putative clathrin assembly protein At5g35200 [Brachypodium distachyon];putative clathrin assembly protein At5g35200 [Brachypodium distachyon];putative clathrin assembly protein At5g35200 [Oryza sativa Japonica Group];
TRINITY_DN67044_c1_g4_i2	U1	G1	0.884861	9.45779	3.41798	5e-05	0.00248402	GO:0030276;GO:0030136;GO:0005545;GO:0048268;GO:0005543;	1258	TGACAAGTTCTTTGAGATGCAAAGGGATGATGCTATTAGGGCCCTTGACATATTCAAAAGAGCAATCAATCAGGCAGGGCAACTTTCAGAATTTTATGAGGTCTGTAAAACCATGCATATTGGGCGTGGTGAGAAGTTGTTGAGAATTGAACAGCCTCCTACGTCGTTCTTACAAAATATGGAAGAGTATGTGAGAGATGCTCCCCTTGCTTCAAGAAATCAGGCTGTACTGGCTATAGAATACATAAAACCAGAAGTGGAAGAAGCATCAACTTCACCTCCTCCCCCAGTATCAACTTCAGAACAAGAACCTGAACCAGAGCCGGTTAAAGAAGCTGCCCCCAGACCCGAGTCGATGGATTTGCTGAGTATGGATGAACCAATCCCTGACGCTTCTGA…	Putative clathrin assembly protein [Zea mays];putative clathrin assembly protein At5g35200 isoform X1 [Aegilops tauschii subsp. tauschii];putative clathrin assembly protein At5g35200 isoform X2 [Aegilops tauschii subsp. tauschii];putative clathrin assembly protein At5g35200 [Sorghum bicolor];putative clathrin assembly protein At5g35200 isoform X2 [Setaria italica];
TRINITY_DN67070_c1_g2_i5	U1	G1	0.944216	12.1934	3.69084	5e-05	0.00248402	NA	757	TTTTTCAAGCAGAAGACGGCATACGAGATACATCGGTGACTGGAGTTCAGACGTGTGCTCTTCCGATCTTGTAGCATGATGTCATATAGTTCGGGAGTGAATCAGCTGCTACAAGATCCCACCTTTTGATCGCCTCATTAAAGAGGGAAAGCTCCTCTTGCGTGGCAATAATATCAAAGATATCATCGACAATGTAGATGAGTGAAATGATCTTTGTGATCTCAATCCGGTATCTAGAAAAGGAGAAACCCTCTAGGACAGTCATCGGCCACATGTACCATTTCAGAACTTGGTCCCTTGCAGCCGGTATTTCTTGAGCCAATCCTAACTGCATCCACCATCTCTTAACCTCTTGCATCTCCCTCTGATGTTGTAACTTGTTAAGTTGGAACTCTGCAA…	hypothetical protein BRADI_3g02130v3 [Brachypodium distachyon];S-(+)-linalool synthase, chloroplastic [Brachypodium distachyon];S-(+)-linalool synthase, chloroplastic-like [Aegilops tauschii subsp. tauschii];S-(+)-linalool synthase, chloroplastic-like [Aegilops tauschii subsp. tauschii];S-(+)-linalool synthase, chloroplastic-like [Aegilops tauschii subsp. tauschii];
TRINITY_DN67109_c1_g4_i11	U1	G1	4.04095	12.5696	1.63717	5e-05	0.00248402	GO:0000162;GO:0006541;GO:0008152;GO:0005950;GO:0009536;GO:0008652;GO:0016829;GO:0009073;GO:0004049;GO:0009507;	1104	GTGTGCTCTTCCGATCTAGCCAACTCTGAAGTGACCCACAGTTTGCTATTTGCTCAACGTTTGCAAGGCATGAAACCAGCCAAAAAAGTTAAAAGCAGACTCAGCTCCCACTAATTTATTATTTGACAAAATATCACCACGATGATGCACACGTTGATTGTTTATTAGAGATCACGAACCACAATCAGATGCTACAATGAACCAAACGAATAGCAATGGACAGCTCCTTTTCCTTCATTCCTTTGTGTGAATCTGCTCGGCTTAGGCCCCTCTTCCTGCCTGCCAGATCTATCAACAATAGCCTCTAGCCCACTAGTTCTCCTAAGTGCGCTGCTTCTCAGATCCTCTACTTCCCCTTGGAGCTCTGCTTCTCAAACTCTTGGACGTATCTTGCGAAGT…	predicted protein [Hordeum vulgare subsp. vulgare];unnamed protein product [Triticum aestivum];anthranilate synthase beta subunit 1, chloroplastic [Brachypodium distachyon];anthranilate synthase beta subunit 1, chloroplastic-like [Aegilops tauschii subsp. tauschii];anthranilate synthase beta subunit 1, chloroplastic-like [Aegilops tauschii subsp. tauschii];
TRINITY_DN67109_c1_g4_i5	U1	G1	11.6547	41.4422	1.83019	5e-05	0.00248402	GO:0000162;GO:0006541;GO:0008152;GO:0005950;GO:0009536;GO:0008652;GO:0016829;GO:0009073;GO:0004049;GO:0009507;	1398	TTTTTTTTTTTTTTTTTCAAGCAGAAGACGGCATACGAGATGCCTAAGTGACTGGAGTTCAGACGTGTGCTCTTCCGATCTACTCTGAAGTGACCCACAGTTTGCTATTTGCTCAACGTTTGCAAGGCATGAAACCAGCCAAAAAAGTTAAAAGCAGACTCAGCTCCCACTAATTTATTATTTGACAAAATATCACCACGATGATGCACACGTTGATTGTTTATTAGAGATCACGAACCACAATCAGATGCTACAATGAACCAAACGAATAGCAATGGACAGCTCCTTTTCCTTCATTCCTTTGTGTGAATCTGCTCGGCTTAGGCCCCTCTTCCTGCCTGCCAGATCTATCAACAATAGCCTCTAGCCCACTAGTTCTCCTAAGTGCGCTGCTTCTCA…	predicted protein [Hordeum vulgare subsp. vulgare];unnamed protein product [Triticum aestivum];anthranilate synthase beta subunit 1, chloroplastic [Brachypodium distachyon];anthranilate synthase beta subunit 1, chloroplastic-like [Aegilops tauschii subsp. tauschii];anthranilate synthase beta subunit 1, chloroplastic-like [Aegilops tauschii subsp. tauschii];
TRINITY_DN67123_c0_g2_i1	U1	G1	6.01672	21.2065	1.81746	5e-05	0.00248402	GO:0016020;GO:0020037;GO:0004497;GO:0016709;GO:0005506;GO:0055114;GO:0016705;GO:0016021;GO:0044550;GO:0016491;GO:0046872;	676	CAAGCTGAAGTACGCCACAATCTGCAAGGAAAACCTAAGGTAACCGAGGATGACTTGGCCAATCTCAAATACCTGAGACTCATCATCAAGGAGACAATGAGGCTGCATCCAGCCGGCCCGTTGCTTCTCCCTCGAGAAGCAACAGAACCTTGCAAAATTCTAGGGTACGACATACCCAAGGGCACCACAGTGTTGATCAACGCGTGGGCAATCAGCAGAGACCCTAAGTACTGGGAAGATCCCGAGGACTTTAAGCCAGAAAGATTTGAGTCTGGCATCGTAGACTTTAAAGGCACGAACTTTGAGTACACCCCTTTCGGATCGGGACGAAGAATATGCCCTGGAATGATATTTGCGGAAGCCAACATGGAAATTGTGCTTGCTACACTTCTGTACCAT…	predicted protein [Hordeum vulgare subsp. vulgare];Premnaspirodiene oxygenase [Triticum urartu];premnaspirodiene oxygenase-like [Aegilops tauschii subsp. tauschii];premnaspirodiene oxygenase-like [Aegilops tauschii subsp. tauschii];premnaspirodiene oxygenase-like [Aegilops tauschii subsp. tauschii];
TRINITY_DN67171_c1_g1_i3	U1	G1	4.76349	10.0859	1.08225	5e-05	0.00248402	NA	1505	TCTACAGTCCGACGATCCGGTGCTGCTCCAATATCCTCAACTGATAAGCCGATATCATCAAGATGGAAGATACTGATGCCTGATGGTTCATACGGAAAGTATCCCCAGCCAAGGCGCCTTGCAATATCAGAAATACCGGACATAGTTGAGCAATATCGCCAAGCTGCCATAAACGCCATTGCAGCAGGTTTCGATGGCATCGAGATCCACGGTGCTCATGGCTACATCATTGATCAATTCCTCAAGGATGGCATCAACGACCGCATGGACAGCTACGGTGGATCACTCCCCAATCGATGTCGGTTTCTACTTGATGTGACCCGGGCCGTCGTATCGTCCATAGGATCGGACCGTGTTGCAGTGAGGGTATCTCCTGCTATTGACCACCTTGATGCCTAC…	12-oxo-phytodienoic acid reductase 2 [Triticum aestivum];predicted protein [Hordeum vulgare subsp. vulgare];PREDICTED: 12-oxophytodienoate reductase 7 [Oryza brachyantha];12-oxophytodienoate reductase 7 [Oryza sativa Japonica Group];12-oxophytodienoate reductase 7 [Aegilops tauschii subsp. tauschii];
TRINITY_DN67221_c0_g2_i8	U1	G1	4.9537	22.3685	2.17489	5e-05	0.00248402	NA	1386	CTGAATGAACCTATGGACACGAATCTCAAAATGTTAAAATGAGTGAATCCTACCACACAAACATGCATCTTTATTCGATAATGAAGACGGTGAATGTGACATAGAGTCCACAACTGATTGACCAAGCATAGAGTCCACAACTGAAACATGCATGCACATGGACCTGCTTAATTCACAAAACAAATCCGAGCATGCCGACAGAGTCCAAATCAAGGAGCCGCGAGGCCCGTGCCACGAAACTTCTCACGGACGATCTCATCTAGCCGCGTCGCCATATCTGGCGTCATGTGGTTCACCCAATCTCCAGAGACACCTTTCCTGAAGAATGCGTCACGGGGCATGGCGTGGTATGCCCCCGACGAGCCTTTCTTGTTCACCTCCAGCCCCTTCATCTTCTCG…	hypothetical protein BRADI_2g41680v3 [Brachypodium distachyon];flavonol 4-sulfotransferase [Zea mays];cytosolic sulfotransferase 5 [Sorghum bicolor];flavonol 3-sulfotransferase [Brachypodium distachyon];flavonol 3-sulfotransferase-like [Aegilops tauschii subsp. tauschii];
TRINITY_DN67235_c0_g4_i16	U1	G1	1.74146	6.04879	1.79635	5e-05	0.00248402	GO:0006541;GO:0016740;	782	GAAGACGGCATACGAGATCACTGTGTGACTGGAGTTCAGACGTGTGCTCTTCCGATCTTTTTTTTTCGCCCAAACCACATATCCCTCATCCATTCAATCATTGGAAATCATACACCACATGCAAAAAAAAAAAGCATCCGCTTGTCCTGTCGCTTCACCGATCGTACGTGCACGCGTACTCAGGAACGACCGTACGTACGTAACGTGACCGTGGAAAAAAAAGCCATACTACTATGCATAGCAGTATAGCACATGCTGCATGCGCTGAACTCTATAAGCCGCATGCAACGACCGTACGTGCGTAACGTGACCGTGCAAAAGTGCTAACCTACAAGCCAATGGGACCTGAAGCAGCTGCAGGGAAGCACGCGACGGCGACGTGGTGGCAGCAGCTCAGCT…	predicted protein [Hordeum vulgare subsp. vulgare];hypothetical protein OsI_06091 [Oryza sativa Indica Group];gamma-glutamyl peptidase 5 [Brachypodium distachyon];gamma-glutamyl peptidase 5 [Oryza sativa Japonica Group];gamma-glutamyl peptidase 5-like [Aegilops tauschii subsp. tauschii];
TRINITY_DN67249_c1_g5_i8	U1	G1	5.33635	15.473	1.53583	5e-05	0.00248402	NA	680	CAACATTCGACAGAAAGCTGCTCATAAGTCAACTGAAAGCAAACAAGGGACTGTAAATTAGCACCCGCTTCCTCTTTATTAATGCCCCGGATAAATATCTCTGTACAAGGTGTCAAGGCGCCCCGAAGCAGAAAAATAAAAGGATTAATTAACTCTAGGCTGATAACTCCCCACCCCCCGCTCAATAATTCTATGCTGTTGTCCTCAGCTGCCGATGTATCCTCCTTCACCGCTTCCTATAGCAGCAGCTTATGTTGCTTCTGCTGCTGGGACTGGAGCCTGCCCTTGAGGAAGCCCGTGCACACCTTCCTCCATAGCTCCTTGTCCGGGGTTCGCACGTCGAAGCTCGCCTTGGCAACATCCACCTGGCAGTCCAGGATGAGGTTGTGCTGGAGGAGG…	predicted protein [Hordeum vulgare subsp. vulgare];hypothetical protein GQ55_9G129600 [Panicum hallii var. hallii];gamma-glutamyl peptidase 3 [Brachypodium distachyon];gamma-glutamyl peptidase 5 [Setaria italica];gamma-glutamyl peptidase 5-like [Aegilops tauschii subsp. tauschii];
TRINITY_DN67250_c1_g6_i1	U1	G1	0.05	14.3957	8.16949	5e-05	0.00248402	GO:0009408;GO:0005739;	244	AGAAGAACAAAATTTGGTCGGGTTCCACTGAAAGAGAAGAAAGAGCTACATATGTGTTTGTGACTAGTAGTACAAGGTAAAACACTACTACTACTAGGAAAGTAGGAATCTAGGACTCACGATCGATTCGTCTCCCTCCCTACTCGACGGCGATCTGGAACACGTCCTTGCGCTCCTCCTTCTTGAGCTTGGGCACGGTCACCATGAGCACGCCGTTCTTCATCTCGGCCTTGATCTTGTCCA	hypothetical protein OsI_22183 [Oryza sativa Indica Group];hypothetical protein OsJ_20614 [Oryza sativa Japonica Group];26.2 kDa heat shock protein, mitochondrial [Sorghum bicolor];26.2 kDa heat shock protein, mitochondrial [Oryza sativa Japonica Group];PREDICTED: 26.2 kDa heat shock protein, mitochondrial-like, partial [Oryza brachyantha];
TRINITY_DN67252_c2_g8_i13	U1	G1	13.7866	42.4435	1.62228	5e-05	0.00248402	GO:0047545;GO:0055114;GO:0005739;GO:0016491;	308	ACCGGAGAGGCCAGGAGCGATGCCTCCTCCCCATCTCCCGCCCCCCAAGATAGGCAACCTTTTTGCACCGCTTTCCTGCTCCCAAAATACAGAGGCCGCGCGACACTTTGCTGGATTCCTGGTGATTTTCTTGGGTGCGCAACAGGACGGCAGAGGATACAGCAGAAGCCGCGGTTTTGGATGGTTCGGATTGGGAAAGAAAGTCGGAAGAAATTCGCAGGAACTGGACGCAATGCGAAGGTGTAATGGGACGAACAGAGAGATAGAGAAGGTGTGAAGGGGGGAGGCGACGAACTCGGGGGATCGT	PREDICTED: F-box/kelch-repeat protein SKIP6-like [Ipomoea nil];PREDICTED: uncharacterized protein LOC109158506 [Ipomoea nil];
TRINITY_DN67377_c0_g1_i4	U1	G1	3.38945	18.472	2.44622	5e-05	0.00248402	NA	536	AACTCAAGAACAAGCTTAATTTACGGTTTATAAGCGAGATTAGACTTAGCATGTGTATGAGAAAGAAAGAAAGAAAGAAAGAAAGACTACGGGGAAACATTTCGATCGAGCAGGAGATCAAGAGCTCTAAAGCTACCATGAAACTAAATTCGCAAGGTGCCATGGAGGAAAAAAAAAAATGCTAGCTAACTAGGTCAGCGCGAAGTCTATGCATCGCTTCTTCCAAACCGCGCCTACGGTGCCGGCGTCCCTTGGTCTCTTGCTCATCTTGGCCATGTCATACTCGTCTTGCTCCGGTGCGGCGGGCCTCGGCACCGCCGTGGTAAGCAGGTCGACGCCGAAGAGGCGTATGGTCCTCACGGGGGCCTGCGCGTTGATAAAGGTCGTTGTCGCTGTCGT…	predicted protein [Hordeum vulgare subsp. vulgare];AP2/ERF and B3 domain-containing protein Os05g0549800-like [Aegilops tauschii subsp. tauschii];AP2/ERF and B3 domain-containing protein Os05g0549800-like [Aegilops tauschii subsp. tauschii];AP2/ERF and B3 domain-containing protein Os05g0549800-like [Aegilops tauschii subsp. tauschii];AP2/ERF and B3 domain-containing protein Os05g0549800 [Sorghum …
TRINITY_DN67382_c3_g1_i3	U1	G1	3.5779	9.86357	1.463	5e-05	0.00248402	NA	983	AGTCCGACGATCACTTTGTGGCTAGGAGAGGGAGCAGCACCGCCTGCACCATCCTCCATGAGGGCCGCCGCCTCGTCCCGGACTCCGGCTCCCCTCCACGCGCCTCCACCGTCTGCCGCCGCAGCACCCAACTCCATCATCCTTCATCATGTGTGCGCAGCCCCGCTTGAATCCGCCGTCTGCCCGCCGCTCGAATACGATGGTAAGGTAGCTACAAGTTTCAACTATGGTCTGTATAGCCTTGTAATTTGAGAATTTTGTTTTCTTGGATTTAAAATTTTCAGGATCAAGCTGGATGGGCAGCAATTTCCCATCCTTGGTATTTTCGAGCAAGTGCAAGGAGCAACCTGTCGAGAGGATTTACCAGCTTGTTGTTGTTGTTGAAAAGGGAACGCTGGA…	.
TRINITY_DN67412_c1_g1_i1	U1	G1	0.911752	8.2464	3.17705	5e-05	0.00248402	NA	748	AGCTGGTGCATAATTAAACATAGATTGATTATTATTGCTCTTGGGTGAATACAACCAGACAGATCAAAGCAAAGATTGGCCCGATCTCGGTATGGTGATTGTAATTACACATTAGGGAGGCATCAGCCGAGCTCGAGCAGCTCAGTAATTAAACAGATAACAAGCTCGCTCTATAGCATCATTAGTGCAAAAAAAGGTTAATTATTAAGTAGTTGTAGGAGATTGTCGATAGAAGGAAAGAACTTCAGTAGAGTAGTAAGTAGTTGCCTCAGGCGACGCGGATCCATTGATCCATTCACGTCCGTCGACTTGTTGCCTGCAATGGCATGCCGTATGCACCATCGGTCAGTTTCTCGGTGCAGGTCATTACTCCTGGATCGATCCGGCCGCCAAGCCGCA…	TPR domain protein [Zea mays];predicted protein [Hordeum vulgare subsp. vulgare];uncharacterized protein LOC101767315 [Setaria italica];uncharacterized protein LOC109780991 [Aegilops tauschii subsp. tauschii];uncharacterized LOC100272480 isoform X1 [Zea mays];
TRINITY_DN67421_c0_g1_i1	U1	G1	1.78732	5.04592	1.49732	5e-05	0.00248402	NA	1187	AGCTATATTTTGGCTATAGATAACATGATTACAGCCAACAGCCCGATTATTTGGTTGAACTTGCTCTCAAGGAGACTTGCATATTTTGGTCAAACTGAATCATGTACATTTTATTTTGTTTGAGATGTATGCGCATGTCGACCTCAACCAATATGAACAAGAGGCACCGCCAATTATTTGTTTGAACAAACAGTTTTGCTCTTGCTGGGCACGCCCAATTATTTGTTCGAAGCTCCGCCACACTGATCCACAACGTGCTTTATTCAAAACTTCTGAATGCCATTCACTTGGACGAGAATGGTTCGTCGCTCTCTAGACACTAGTGTCCACAACAAAATGTTACAAGATCCACATACAACTACTACTGTAATCTTGACTGACACACGGGACTCCACGAGG…	putative esterase [Oryza sativa Japonica Group];predicted protein, partial [Hordeum vulgare subsp. vulgare];hypothetical protein OsI_13838 [Oryza sativa Indica Group];probable carboxylesterase 15 [Oryza sativa Japonica Group];probable carboxylesterase 15 [Aegilops tauschii subsp. tauschii];
TRINITY_DN67423_c3_g10_i5	U1	G1	0.05	1.6367	5.03272	5e-05	0.00248402	NA	413	CGAATTTTTTTTTTTTTTTTTAATGATACGGCGACCACCGAGATCTACACGTTCAGAGTTCTACAGTCCGACGATCAGAATCTTGAATCCTGCTTTTCACCACGAGAAGATAAAGAGGATGCTGCCAGTCTTTGCTACCTGTTGCGAAGAAATGATTACAAGATGGGACAATTCCATGTCCACTGAAGGATTATCTGAGATTGACATCTGGCCTGAGCTCCAAAATATTACCGGAGATGTCATCTCAAGAACAACATTTGGTAGCAATTATCAGGAGGGGATGAAAATATTCCAGTTGCAAGGGGAGCTAGCTGAACGCTTCATACATGCTTTGAGACACTTTTTATCCCAGGCTATTGGTACATTCTTCTCTTCTTTCATCAAAAAAAAAATCAACTT…	putative cytochrome P450 [Lolium rigidum];putative cytochrome P450 [Lolium rigidum];cytochrome P450 11 [Zea mays];cytochrome P450 11 [Zea mays];cytochrome P450 72A15 [Brachypodium distachyon];
TRINITY_DN67449_c0_g4_i5	U1	G1	1.69692	4.39523	1.37302	5e-05	0.00248402	GO:0016020;GO:0016310;GO:0004672;GO:0016301;GO:0006468;GO:0016740;GO:0005524;GO:0000166;GO:0016021;GO:0004674;	1535	AGCATGCTTGATCGATTGGATCTTTCCGAGAACTCTCTTTCTGGCGAAATACCAGAATCCCTTGGCAACCTAAAGAAACTCTCATCGCTCGCCTTGTACACTAACTCCCTCCATGGGGAAATACCTGAAGGGTTGTTCAAGAACCAGTTTCTGCAGTACGTGTACCTCCATCAGAATAATCTCAGTGGTCATATCCCTTCGTCAGTTGGTGAAATGGCAAGTCTTAGAAGCTTATGGTTGCATGGAAATGGATTATCTGGAGTTCTGCCAGATTCAATTGGAAACTGCACCAAGTTGGAGGAGCTTTATCTACTATATAATCAGTTGAGCGGGAGTCTTCCAAAAACCTTGAGCCTTATCAGTGGCCTGAAGGTTCTAGATGTCACTGGAAATGGCTTA…	Receptor-like protein kinase [Triticum urartu];PREDICTED: receptor-like protein kinase [Oryza brachyantha];receptor-like protein kinase [Brachypodium distachyon];receptor-like protein kinase [Brachypodium distachyon];receptor-like protein kinase [Aegilops tauschii subsp. tauschii];
TRINITY_DN67496_c1_g7_i1	U1	G1	13.9961	84.486	2.59369	5e-05	0.00248402	GO:0006457;GO:0005524;GO:0006950;GO:0051082;	605	AAGAACCTCAAGCTGGGCGTGCACGAGGACTCGCAGAACCGCGCCAAGCTCGCCGACCTGCTCCGCTACCACTCCACCAAGAGCGGCGACGAGCTCACCAGCCTCAAGGACTACGTCACGCGCATGAAGGACGGGCAGAAGGACATCTACTACATCACCGGCGAGTCCAAGAAGGCAGTGGAGAACTCGCCCTTCCTGGAGCGCCTCAAGAAGCGCGGCTACGAGGTGCTCTTCATGGTGGACGCCATCGATGAGTACGCCGTTGGGCAGCTCAAGGAGTACGACGGCAAGAAGCTGGTGTCCGCCACCAAGGAGGGGCTGAAGCTCGACGAGGAGACAGAGGAAGAGAGGAAGCGGCGCGAGGAGAAGAAGGCCGCCTTCGAGGGCCTCTGCAAGACC…	heat shock protein 90 [Triticum urartu];heat shock protein 90 [Triticum dicoccoides];heat shock protein 90 [Triticum dicoccoides];Heat shock protein 83 [Triticum urartu];hypothetical protein CRG98_016180 [Punica granatum];
TRINITY_DN67496_c1_g7_i2	U1	G1	15.7438	106.131	2.75299	5e-05	0.00248402	GO:0006457;GO:0005524;GO:0006950;GO:0051082;	624	AAGAACCTCAAGCTGGGCGTGCACGAGGACTCGCAGAACCGCGCCAAGCTCGCCGACCTGCTCCGCTACCACTCCACCAAGAGCGGCGACGAGCTCACCAGCCTCAAGGACTACGTCACGCGCATGAAGGACGGGCAGAAGGACATCTACTACATCACCGGCGAGTCCAAGAAGGCAGTGGAGAACTCGCCCTTCCTGGAGCGCCTCAAGAAGCGCGGCTACGAGGTGCTCTTCATGGTGGACGCCATCGATGAGTACGCCGTTGGGCAGCTCAAGGAGTACGACGGCAAGAAGCTGGTGTCCGCCACCAAGGAGGGGCTGAAGCTCGACGAGGAGACAGAGGAAGAGAGGAAGCGGCGCGAGGAGAAGAAGGCCGCCTTCGAGGGCCTCTGCAAGACC…	heat shock protein 90 [Triticum urartu];heat shock protein 90 [Triticum dicoccoides];heat shock protein 90 [Triticum dicoccoides];predicted protein [Hordeum vulgare subsp. vulgare];Heat shock protein 83 [Triticum urartu];
TRINITY_DN67510_c1_g5_i1	U1	G1	0.05	1.09229	4.44928	5e-05	0.00248402	GO:0004765;GO:0009423;GO:0016310;GO:0016301;GO:0009536;GO:0016740;GO:0000287;GO:0008652;GO:0005524;GO:0019632;GO:0009073;GO:0000166;GO:0009507;GO:0046872;	465	AATGATCATTCCGAACTGTGGAACTGTCACATTAGCCCCATCGGCTATTCTCTTATATATTTTCTAAGCATGCGCAAGCCCATCCCCACTTTGGGTACAAAGAATCTCTTATTTATTTTCTGAGCATGCGCAAGCCCATCTCCTCTTTGGGTACAAAGAATAAATGAATAATGTTGAGGTATAAAAGAATAAACATACAGAGTACAAGAAAAAATGGGGGCCAAAATCTACAGGGGTTGTATCCTTCGTATCTCTGTGATCAACTTATAAGTCTTCAAATGGGCCGCTGGCCACGGAGTGCTCATTGACAATATTCTGAATCTTCTGTAGGGCCTGAATTGCAGCAGGACATTACATCAGAGGAAAATTCGTCTAAGGGGTGCATTGGAGAAAGCATGG…	Shikimate kinase, chloroplastic [Triticum urartu];shikimate kinase 2, chloroplastic isoform X2 [Brachypodium distachyon];shikimate kinase 2, chloroplastic isoform X1 [Brachypodium distachyon];shikimate kinase 2, chloroplastic isoform X2 [Oryza sativa Japonica Group];shikimate kinase 2, chloroplastic-like [Aegilops tauschii subsp. tauschii];
TRINITY_DN67525_c0_g5_i5	U1	G1	2.49437	6.03996	1.27586	5e-05	0.00248402	NA	1167	GAGCTACAGAATATAATTTCAGCCAATGAAGGAGCTACAGAATATTTGCAGCCAATGAAGGAGCTACAAAATATAATTTCACCATCACCACTGCACGTAATCAAGGAGAAATTGTTTCTCAAACATAATAATAGTAACGCCCAGATACACAATTTTTACATTTGGGCCAACGCACAACTTTTGCTTGCTTTATATGCAAAAAGGAGTGTTACCTGAGGTCAATAATTCTACGATCAGATACAAAATGGGTATGATAATTCGGTGGACAGAACTCGCACAAATTTTCTCTTTCAGCTCTATAATTTAGATTCATTTAGGCAATCCACTCTACTTTGTTGTTTAGATATCTTTCCTGCAGTCAAATGTTCAACCATGACCAAAAAATTTATATAACTTCTG…	.
TRINITY_DN67528_c1_g2_i1	U1	G1	0.05	0.710573	3.82898	5e-05	0.00248402	NA	636	ATGTGACTGGAGTTCAGACGTGTGCTCTTCCGATCTAGTTTGTAAACACTAAATTCTCATCCTTGAGATACAAACATTCACAAAAGGCATAAACCACTCATAAAAGCAATATTTCACCCTTGTGGACAGGTCAGAGTTTGCGGCTCTTGCACGGGGTAGACTTGTCAGCTGGGGCAATCTTGGATGGTCAATATTTTCACCAAGGCAACAATCTCAGAAAGTGATACAGCAACAGGCTCAGCAAGGTGGGGTCATGGTTCTGCATGGCAAGGGTAGTGATCTTTTTCTGGAGGTGGCGGTGTTTTCAGGCCCAATTGGCACAGCCCGATGGGGTCGGTCTTGCTGGTATGTCAGTGCAGGGCCCATCTGTTAGCCAAGTGACCACAGACTGCGGGCAGT…	.
TRINITY_DN67549_c0_g2_i5	U1	G1	0.05	3.37769	6.07797	5e-05	0.00248402	NA	279	GAAAGGCATTGACTTGTCCGGCCGGTCGCGTGGAAATTGCCTTACGCATCGTCTTCTCCCCTGACTTCCTTGGCTCCTCCTTAACTTTTTCGTTCTCCAATCTCCAACCCCAATCACCGCCATGGCATCGACGATGGGGCGGCTCTGGCTCGTCGAGATTTCTAGCCGTCTTGGAGAAATTAATGGAGGAGGAGATCGTGACTCATTGATTCCCAAGAAATCTCTCCCCAATTTGCAACGGCAAAAGATTGAAGAAAGGGGGAAATCAGGAGGGGAAT	Splicing factor-like protein [Parasponia andersonii];Splicing factor-like protein [Trema orientalis];uncharacterized protein LOC107471013 [Arachis duranensis];
TRINITY_DN67551_c2_g7_i1	U1	G1	4.56321	16.9175	1.8904	5e-05	0.00248402	NA	741	CCTATGCTCTATGTATAAAAATGCATGTAGGGAACTAAATACACTGACGCCGGATATGAAATAACATCACCAAAGATCAACTAAAGAATTTAAGATACAAGTTGAAAAAATGTTAGGTTACCAGACTATATACAATTCCAACCTTCTTATTCCTTACAGGAGAGGGTAATGTCCCAGTATGTACCCGGTATTCACTACCCAGCTCAGTTTCTTCGGTATAAACCCACTACAACTCATAATATAACCAAATAAGCATAAAAATCGGCAGGTAGTATGTACCAACAATCAAGCTAATAGCTACAATGAAAGGTAAGACGAAATCCTTATCCATTGTCAGCGCATTTTGGTTGCCAAGACAATGGTCAGCTACCTTCCCGACGACCTGGCTGGCCGGACTTG…	predicted protein [Hordeum vulgare subsp. vulgare];predicted protein [Hordeum vulgare subsp. vulgare];hypothetical protein GQ55_7G206300 [Panicum hallii var. hallii];uncharacterized protein LOC100832718 [Brachypodium distachyon];uncharacterized protein LOC109749267 [Aegilops tauschii subsp. tauschii];
TRINITY_DN67553_c0_g1_i2	U1	G1	4.08279	16.2951	1.99681	5e-05	0.00248402	NA	1176	GCTAAGGCTTAGTTGGGGCGGATCGGCGGAGAAGGACGGAGCAGCGGCGGGCGCGCACAGCAGAGACCGGGGGCGGGGGGCCGACGGCGCGTGTGCCCTTTGTCGGGTTGGATTCTGGCCTTCTCGCCTTTGTTACAGAGAAAGATTGATATAAACACACATCTCAATTTGAATCTCCATTCACGTCAAAGTTGCACACACCAAGCAAAACTCATTATTCCAATGTAAAAAGGAGGTAACCCCCGGGATTATTAACGGAACGAAGGTCTACAAGAGTTTACGACTGCCGCTACAACTGCTGGCAGCTTCACAAGGAAAATACATTCCGTAATTTACTCGCTCAATTTGCTGTCTTGAGCGTGTCCTGGATGATCTTGCTCACTCTTTGTTTAGATGAGG…	hypothetical protein SORBI_3005G125950 [Sorghum bicolor];hypothetical protein BRADI_4g18280v3 [Brachypodium distachyon];hypothetical protein GQ55_8G183000 [Panicum hallii var. hallii];somatic embryogenesis receptor kinase 1 isoform X1 [Brachypodium distachyon];leucine-rich repeat protein 1-like [Panicum hallii];
TRINITY_DN67585_c3_g9_i5	U1	G1	0.05	1.261	4.6565	5e-05	0.00248402	NA	454	TTTTTTTTTTTTTCAAGCAGAAGACGGCATACGAGATCGTGATGTGACTGGAGTTCAGACGTGTGCTCTTCCGATCTTATATAATATTATTATTGCATGATATGGTTTAAGCAAAACAGAAACTACATATTACAGCAATGAGGTAGAAATAAATCGAATCGGATTTTTGAAAAATATCATAAAAGCAGCACGGCATTGTTTGATGCGACGCTGCTCCCTCCTCCTCTCCCCACCTCCATCATATAGCAGCATGCAGCAGCAGCCTAGAAGGAACGAGCGCGAACGAGTCGACGCCGGCATTGAATCAGTGGAGGTAGTAGGCGAGGAAGGAGACGAGTGTCTTGGGCGCCGCCGACATCACTGTCCTCTGGTTCCGAGCGCGAGTGGCCCGAGCCGGCA…	.
TRINITY_DN67615_c1_g3_i12	U1	G1	1.75444	8.82027	2.32981	5e-05	0.00248402	NA	990	CTCCGGTGGTGGCGCGGGGGAGGAGAGGCCCCGGTGGCGCTAGGGATAGGGGAGGAGGGTCACCCCCAGGTCGCCCTTGGCGAGAGCGATGGGGAGCTGTTGGTTGTATCACCTTCAACCCTGTGACGAAATAACCGTGTACCGTCGTTGTGTTGGTAACCAGTAGAAATGCCATTGAAGTTTGTGTTAGTCTCACGCAACTGTAAAATAGACAGTCCATTTTCTTTTGCACTTGCACAATTAGAGTCCTTGCTCAGCTTCGAAGAAGGGAACAGTCGATGTAGCAGAAAATGAAAGCAATCGTAGCATCCGGCATGGTGTCAGTTGGACGGCGCGACTATCACTGAAAACGAAAGAGATAATCCTGAGCTACAATTTTTCTGAAATTAAAACCCCTCC…	predicted protein [Hordeum vulgare subsp. vulgare];chaperone protein dnaJ 8, chloroplastic-like [Aegilops tauschii subsp. tauschii];chaperone protein dnaJ 8, chloroplastic-like [Aegilops tauschii subsp. tauschii];chaperone protein dnaJ 8, chloroplastic-like [Aegilops tauschii subsp. tauschii];chaperone protein dnaJ 8, chloroplastic-like [Aegilops tauschii subsp. tauschii];
TRINITY_DN67615_c1_g6_i2	U1	G1	0.05	3.1538	5.97902	5e-05	0.00248402	NA	259	GGTACCGGTCGAGGTCCTCGTCGGCGAGGCCGTAGCGAGCGCGCCAGTGCTCGAGCCTCGCCTCCGCCTCCCGCATGTTGGCCATGACCTTCTGGTAAGCCACGTTGATCCTCTGGAAGTCCAGGCCGCTGTTGTCTTGGCCGTCGTTATGGGGGCGCACGACGTCAGGATGGTACTGCAGCGCGAGATCGTCGGACTGTAGAACTCTGAACGTGTAGATCTCGGTGGTCGCCGTATCATTAAAAAAAAAAAAAAACA	predicted protein [Hordeum vulgare subsp. vulgare];chaperone protein dnaJ 8, chloroplastic-like [Aegilops tauschii subsp. tauschii];chaperone protein dnaJ 8, chloroplastic-like [Aegilops tauschii subsp. tauschii];chaperone protein dnaJ 8, chloroplastic-like [Aegilops tauschii subsp. tauschii];chaperone protein dnaJ 8, chloroplastic-like [Aegilops tauschii subsp. tauschii];
TRINITY_DN67618_c2_g1_i1	U1	G1	28.1752	57.3272	1.02479	5e-05	0.00248402	NA	722	CTCTTTGTGCGCGAGATGCAACCTGCCGACCAACTAGAAAGGTCGCTATTTTCCACGAGATGCCTGATCCATCGAAGCCTTTTCATGCTCAAAATATCCTTTTTTGTGTCAGGAAGACCCAAAATATCGATAAAGAGTTTTACAACCTTGCCGAATATTACTGAGTTCGATTTCAGCTTGTTCTTCACTAACTTGCCCGTGAACACACAAGTACTCCCTCCACTTTCATGATTCTTGTCACGATTTTAGCTCAAATTTGAACTAGTAATCATCTTGACAAAAAATATGAAACAGAGGGAGTAGCAATAACACAAGGAACTTGCATGCGAATTGCTTTTACAGGCTTGCCTGCCGCTCACTCACACTGAACCACAGAGGGACGGATCACGGATGGATGGA…	unnamed protein product [Triticum aestivum];unnamed protein product [Triticum aestivum];hypothetical protein TRIUR3_34188 [Triticum urartu];17.9 kDa heat shock protein 2-like [Aegilops tauschii subsp. tauschii];17.9 kDa heat shock protein 2-like [Aegilops tauschii subsp. tauschii];
TRINITY_DN67689_c0_g4_i2	U1	G1	10.8767	23.4631	1.10915	5e-05	0.00248402	GO:0016702;GO:0055114;GO:0016165;GO:0016491;GO:0046872;	1371	CCCAGCCTACGATGGCGACCTTGAGCCCAACATTATCTTTATCAGCGACCACCCTTCTCTTCGCATGGTTGTCAGTCTTACACATTATTATGATACACAAGTAGCACTTTTAGCAGGGTAGGGATTTGGTGAATTATTATTGCTCCATTGTAGACCCTGTTCCTTGAACCCAACAGATTTAGAAGATGACTCGTCTCAACTATCCTATCTATGGCAAAGAACTATTTGCTCAGTCCATGTGCCTGCTCGTTGATCCAGTGCTTGTTGTTTTCTGGTCTGCTGGTTGCTTGAGAACAGTGTTGACTAAACTGCCTCCATCAAATGGAAATGGTACTGTCTATTGCCCCTCAAACTGCATCACATGATCACCAGTGGCTTAACACCTCCTTTCTACCATCC…	lipoxygenase 1 protein, partial [Hordeum vulgare];lipoxygenase-1 [Triticum turgidum subsp. durum];lipoxygenase [Avena sativa];predicted protein, partial [Hordeum vulgare subsp. vulgare];RecName: Full=Linoleate 9S-lipoxygenase 1; AltName: Full=Lipoxygenase 1;
TRINITY_DN67702_c0_g3_i10	U1	G1	0.92812	6.02413	2.69837	5e-05	0.00248402	NA	721	TAAAACCTTATTATGGATCAAATCTGACTTCTTCCCCAGCAAAGCCTTATCATGGATCAAAGATGACTTCTTATCCATGCTCTCCAATCAAAACATCCCAAACTGCTTATGCCTCGCCATCTTCCTTCAAAATCATAGGCAGATTGGGATTGATTAGGATAGTGGTTAGGGAAACCCCTGAGATTTGGCAGGCAGGGCAGGGGTGGGCGCCCGCCGTTAGCTAATTACTACTCCACCAGCTGGGTGTGGACTGGAAGATAGAAAATTCGTCGGCATCAACCCTATATAAGTACAGCTCTGCCGATCTGCTTCTTCTGTCCAGTCACTGTCCACACACATTTGTACCTCTCCGCACTGTGCTTGCTCTAGCTCGCTCCTGAATCTGCTCCACAGGCCACA…	predicted protein [Hordeum vulgare subsp. vulgare];hypothetical protein TRIUR3_08657 [Triticum urartu];uncharacterized protein LOC100274922 [Zea mays];uncharacterized protein LOC100274922 [Zea mays];uncharacterized protein LOC109753137 [Aegilops tauschii subsp. tauschii];
TRINITY_DN67702_c0_g3_i7	U1	G1	0.713098	5.60076	2.97345	5e-05	0.00248402	NA	1367	TTAACGGTCAAAAGTAGGATTCCCATGTCCACAACTTTTCTCTGTTTCGATTCGTTTGACCGTCCACATTAGAGTACTACTACTAGTATAAAAACTGTTAGCAGCCATGGGGTTTTGCTAGGTCAAACTGACTCCCCCACGGTATGCGCTCCCTGCTTAGTATAGTCGGCTTGTAGTTTGACTAGTCATCATCCATTTGATGCAGCTTAACGGTCAAAAGTAGGATTCCCATGTCCACAACTTTTCTCTGTTTCGATTCGTTTGACCGTCCACATTAGAGTACTACTACTAGTATAAAAACTGTTAGCAGCCATGGGGTTTTGCTAGGTCAAACTCGTATTCCAAAGGAACGGCTAATTTCACCGTGGACGGTGGAACAGAGCATTTGAATCCTACTCA…	.
TRINITY_DN67717_c1_g2_i10	U1	G1	4.85969	12.8683	1.40489	5e-05	0.00248402	GO:0016310;GO:0016301;GO:0005622;GO:0016740;GO:0000287;GO:0005524;GO:0000166;GO:0052725;GO:0032957;GO:0047325;GO:0046872;GO:0052726;	2330	GATCATATCGATGTTGAACAATCTAAGACCCAGTCGCCGGCGTAGCTCTCTTGCCAATATCTCAAGCAGTGGTCTTGGAGGAAGTTCTGATGGAGTGCATAGAAGCATCAGTTGGCAGCAGGGTTTACAAAAATGAATGAAGAATATCAGCATTTATTATGAGGCAAGAGAATCCAAGGCATGGAAGTTTACCAGCAACATGAGGGTCGAGATCTGCATCCTCCGCAGTGGCTGCCGCACAAGAGACCCTCGGAAACCGGAACACACCAGCGTTATTTGAGAGATCGCCAGCATCTACGTTAGGCAGTGAAAACCTACGCACAACCCTAATTGCATCCCCAACAATGTAGACCTTAAATAGGACACCACCTATAGATGCCAGAAACAAAAACGTAAAGG…	RecName: Full=Inositol-tetrakisphosphate 1-kinase 3; AltName: Full=Inositol 1,3,4-trisphosphate 5/6-kinase 3; Short=Inositol-triphosphate 5/6-kinase 3; Short=Ins(1,3,4)P(3) 5/6-kinase 3; Short=OsITP5/6K-3; Short=OsITPK3;hypothetical protein OsJ_12420 [Oryza sativa Japonica Group];inositol-tetrakisphosphate 1-kinase 3 isoform X1 [Brachypodium distachyon];inositol-tetrakisphosphate 1-kinase 3 [Oryz…
TRINITY_DN67717_c1_g2_i9	U1	G1	5.26228	14.2528	1.43749	5e-05	0.00248402	GO:0016310;GO:0016301;GO:0005622;GO:0016740;GO:0000287;GO:0005524;GO:0000166;GO:0052725;GO:0032957;GO:0047325;GO:0046872;GO:0052726;	2659	GATCATATCGATGTTGAACAATCTAAGACCCAGTCGCCGGCGTAGCTCTCTTGCCAATATCTCAAGCAGTGGTCTTGGAGGAAGTTCAGCAACATGAGGGTCGAGATCTGCATCCTCCGCAGTGGCTGCCGCACAAGAGACCCTCGGAAACCGGAACACACCAGCGTTATTTGAGAGATCGCCAGCATCTACGTTAGGCAGTGAAAACCTACGCACAACCCTAATTGCATCCCCAACAATGTAGACCTTAAATAGGACACCACCATGGTTAACAAATTCCTGAAGAACCAAGGGGGGTTCCAGCTTCGTCAAGGAACTTTGGTCATAAGCAAGAGATAATTCATGAGACTTCGCCACCAGAGGTTTAGCCACTAATGGAAGAGATAGCCCAGCTCTCAG…	hypothetical protein OsJ_12420 [Oryza sativa Japonica Group];Inositol-tetrakisphosphate 1-kinase 2 [Triticum urartu];inositol-tetrakisphosphate 1-kinase 3 [Oryza sativa Japonica Group];inositol-tetrakisphosphate 1-kinase 3 isoform X1 [Aegilops tauschii subsp. tauschii];inositol-tetrakisphosphate 1-kinase 3 isoform X2 [Aegilops tauschii subsp. tauschii];
TRINITY_DN67717_c2_g2_i7	U1	G1	0.822523	3.96929	2.27075	5e-05	0.00248402	NA	1195	GAGCTGGGCTATCTCTTCCATTAGGTAAGTCTGCCTTAGTAACTGTTTCCATTGACTTTCTTTGTACTTATCTTCATAGTACTCATTTCAAGGTGTGTTTCGATGGCTTTTACCATTTTGCAAGCTACATTTTATATTCTGAGTATGTAGGGGCAAGCATGTCTAGCAAGCAAGGAACAATGTATCTTCAAATCATGACCATATCAGCTGAGATTTTTGTAGCTGCAATTGTGCTATCCCTGTTTAATTAAGTGGCAGTGTTCTCTCACTGTTTGGCTAAGATAATGCATTCTGTAACTACAGAAATTAGGATTTAGCAACACCATGCCTCTCGCATGAGCATGAATGGACATATTTCGTTCGCTTACCTTCTGTGAAAATATTCTACCTGCTAGAGCT…	.
TRINITY_DN67731_c2_g2_i1	U1	G1	17.3277	38.0705	1.13559	5e-05	0.00248402	GO:0005783;	1063	GTTCTACAGTCCGACGATCTCCCCAGCGTCCACCCTCCAGGTAGTCCATGGCTTCCACCGTCTCCTTCTCCCCTCGCGAAAGGATTCCGGCCGAATTCATAGGAGAGACGACGAGGAGGAGCAGCGATGGCCGCCGCTCGAGCCCGATGGCGATTCCTCGCGCTGCCCCTGGCGCTGCTCCTCGCGATCGGCTCGTCGCGCGGCCTCGACCCGGCGCCCAAGGCCCCCGTCCCCAAGGCCATCTCCGACCTGAGGGACGCCATCGTCAAGGGGCTGGGGCTCCAGTCGGAGGAGCTCAAGGTGTCCGGGTTCGACGTCAGGGACGCGCTGGTGGGGCAGGCGGTGGCGTACGAGTTCGACATGGAGGTCGGGAGGAAGGCCGTGCCCGTGCGTCTGCTC…	predicted protein [Hordeum vulgare subsp. vulgare];predicted protein [Hordeum vulgare subsp. vulgare];hypothetical protein TRIUR3_20746 [Triticum urartu];uncharacterized protein LOC100837263 [Brachypodium distachyon];uncharacterized protein LOC109772444 [Aegilops tauschii subsp. tauschii];
TRINITY_DN67736_c0_g7_i11	U1	G1	0.05	2.04563	5.35447	5e-05	0.00248402	NA	323	GGTTCACGGTTGGACGCTCCGGCGTGCTTTTTTTTTTAATGATACGGCGACCACCGAGATCTACACGTTCAGAGTTCTACAGTCCGACGATCCAGGTCGTTAGTTTGTAGCTCATCAGAAGTAGCAAGAATATTCTGCTTGAGAGTTGGCTGGATTGTGTTTCCTTTGTATACACATAGAGTTATTTTCATGAGAAGCACCGGCTTCTATCCTTCAATTTGTATATTGAATTTCTAAACTTTCTTGGCAACTAGCCATAGTATGAGATCGGAAGAGCACACGTCTGAACTCCAGTCACCTTGTAATCTCGTATGCCGTCTTC	hypothetical protein RchiOBHm_Chr3g0468761 [Rosa chinensis];uncharacterized protein LOC109809470 isoform X1 [Cajanus cajan];uncharacterized protein LOC109809470 isoform X2 [Cajanus cajan];transcription initiation factor TFIID subunit 2-like isoform X1 [Chenopodium quinoa];transcription initiation factor TFIID subunit 2-like isoform X2 [Chenopodium quinoa];
TRINITY_DN67769_c3_g1_i8	U1	G1	6.6804	39.054	2.54746	5e-05	0.00248402	GO:0005524;GO:0000166;	599	CGACGGCGCCATCAGCTGGCTGGACACCAACCAGCTCGCGGAGGCGGACGAGTTCGAGGACAAGATGAAGGAGCTGGAGGGCATCTGCAACCCCATCATTGCCAAGATGTACCAGGGCGCCGGCGCGGACATGGGCGGCATGCCGGGTATGGGTGGATTTGGCGGTGCTGCAGGCATGGACGAGGATGTGCCGGCTGGTGGAAGCGGTGCCGGCCCCAAGATCGAGGAGGTCGATTAAGCTCGTCGTGGTGGAAGTTGAAGTCTGAACTGTTGGTGTCGTTCATCGTTGTTAGGTGTTCTGCAAGTTTTTAGGGAAACTGTTGGTTGAAAAGTCTGTATTGCTGTGGTCGTGAACTTTGTTAACCGGGGTTCTACCGGTGTCTGCTGAATTTGCGAAGT…	heat-shock protein 70 [Dactylis glomerata];Heat shock 70 kDa protein [Zea mays];hypothetical protein OsI_20227 [Oryza sativa Indica Group];probable mediator of RNA polymerase II transcription subunit 37c [Oryza sativa Japonica Group];heat shock 70 kDa protein [Panicum hallii];
[truncated: 2,404 more rows]

## Sheet: Down 1 Hour
DOWN REGULATED GLV 1 HOUR
LOCUS	Sample1	Sample2	Value1	Value2	log2(fold_change)	p_value	q_value	GO	transcript_length	sequence	annotation
[truncated: 1,319 more rows]

## Sheet: UP 2 Hour
UP REGULATED GLV 2 HOUR
LOCUS	Sample1	Sample2	Value1	Value2	log2(fold_change)	p_value	q_value	GO	transcript_length	sequence	annotation
[truncated: 1,514 more rows]

## Sheet: Down 2 Hour
DOWN REGULATED GLV 2 HOUR
[truncated: 1,224 more rows]

## Sheet: Up 6 Hour
UP REGULATED GLV 6 HOUR
[truncated: 396 more rows]

## Sheet: Down 6 Hour
DOWN REGULATED GLV 6 HOUR
[truncated: 347 more rows]
