# Supplementary material for: Transcriptome analysis of the model grass Lolium temulentum exposed to green leaf volatiles
Source: BMC Plant Biol. 2019 May 28;19:222. doi: 10.1186/s12870-019-1799-6 (PMC6540478; doi:10.1186/s12870-019-1799-6)
Supplement: Supplementary file 5 — Table S5. List of DES on spreadsheets for the up- or down-regulated DES Venn comparisons at 1, 2, and 6 h time points. These spreadsheets contain the locus designations, annotation and GO terms, and log2 values for GLV treated samples and their corresponding untreated controls, for the up- or down-regulated DES for each related group shown in the Venn diagrams (Fig. 3). (XLSX 884 kb) [file 12870_2019_1799_MOESM5_ESM.xlsx]

## Sheet: UP VENN
UP REGULATED VENN
Class	LOCUS	GO	annotation	Value1 (1h)	Value2 (1h)	FC	Value1 (2h)	Value2 (2h)	FC	Value1 (6h)	Value2 (6h)	FC
4308 Union
33 Intersection 3-way
#inter	TRINITY_DN60028_c0_g1_i2	NA	heat shock protein 16.9C, partial [Triticum aestivum];17 kDa class I small heat shock protein [Hordeum vulgare subsp. vulgare];unnamed protein product [Triticum aestivum];16.9 kDa class I heat shock protein 1 [Aegilops tauschii subsp. tauschii];16.9 kDa class I heat shock protein 1-like [Aegilops tauschii subsp. tauschii];	7.25598	16.6891	1.20166	6.75742	19.6379	1.5391	3.45991	11.9774	1.79151
#inter	TRINITY_DN63652_c1_g11_i14	GO:0005509;	EF-hand calcium-binding protein [Triticum aestivum];caleosin [Triticum aestivum];putative calcium binding EF-hand protein [Hordeum vulgare subsp. vulgare];probable peroxygenase 4 [Brachypodium distachyon];probable peroxygenase 4 [Aegilops tauschii subsp. tauschii];	13.5066	59.1316	2.13026	19.1736	182.681	3.25213	20.9041	283.219	3.76006
#inter	TRINITY_DN64086_c2_g2_i1	NA	predicted protein [Hordeum vulgare subsp. vulgare];Subtilisin-like protease [Triticum urartu];Subtilisin-like protease [Triticum urartu];subtilisin-like protease SBT1.4 [Aegilops tauschii subsp. tauschii];subtilisin-like protease SBT1.4 [Aegilops tauschii subsp. tauschii];	1.08753	11.4671	3.39837	2.92017	10.675	1.87011	1.12788	5.81921	2.36721
#inter	TRINITY_DN65866_c3_g6_i4	GO:0031408;GO:0016702;GO:0051213;GO:0055114;GO:0006633;GO:0016491;GO:0046872;	lipoxygenase, partial [Triticum aestivum];Putative lipoxygenase 3 [Triticum urartu];hypothetical protein BRADI_1g11680v3 [Brachypodium distachyon];linoleate 9S-lipoxygenase 1 [Brachypodium distachyon];putative linoleate 9S-lipoxygenase 3 [Aegilops tauschii subsp. tauschii];	7.25795	86.4915	3.57492	12.2372	172.334	3.81586	10.4443	65.4654	2.64802
#inter	TRINITY_DN66129_c1_g2_i1	NA	hypothetical protein TRIUR3_13491 [Triticum urartu];unnamed protein product [Triticum aestivum];dirigent protein 11-like [Aegilops tauschii subsp. tauschii];dirigent protein 2-like [Aegilops tauschii subsp. tauschii];dirigent protein 11-like [Setaria italica];	8.51818	25.9442	1.60679	12.8357	48.7436	1.92505	16.4191	52.4877	1.6766
#inter	TRINITY_DN66129_c1_g3_i1	NA	hypothetical protein TRIUR3_13491 [Triticum urartu];unnamed protein product [Triticum aestivum];dirigent protein 11-like [Aegilops tauschii subsp. tauschii];dirigent protein 2-like [Aegilops tauschii subsp. tauschii];dirigent protein 11-like [Setaria italica];	2.39764	6.80958	1.50595	3.55513	12.4085	1.80335	3.56095	15.8484	2.154
#inter	TRINITY_DN68283_c0_g5_i6	GO:0055114;GO:0016491;	predicted protein [Hordeum vulgare subsp. vulgare];predicted protein [Hordeum vulgare subsp. vulgare];uncharacterized oxidoreductase At1g06690, chloroplastic [Brachypodium distachyon];PREDICTED: uncharacterized oxidoreductase At1g06690, chloroplastic-like isoform X2 [Oryza brachyantha];uncharacterized oxidoreductase At1g06690, chloroplastic-like [Aegilops tauschii subsp. tauschii];	25.7015	52.3652	1.02676	28.8343	58.9095	1.03071	37.5596	79.7592	1.08647
#inter	TRINITY_DN68616_c0_g1_i2	GO:0016787;GO:0008152;GO:0016161;GO:0000272;GO:0005975;GO:0102229;GO:0016798;	predicted protein, partial [Hordeum vulgare subsp. vulgare];beta-amylase, partial [Triticum aestivum];Beta-amylase [Triticum urartu];unnamed protein product [Triticum aestivum];beta-amylase-like [Aegilops tauschii subsp. tauschii];	24.2994	57.3341	1.23847	20.5549	51.3331	1.32041	7.2731	19.0255	1.38729
#inter	TRINITY_DN68786_c0_g3_i4	GO:0008233;GO:0008234;GO:0006508;	thiol protease [Triticum aestivum];putative thiol protease, partial [Triticum aestivum];Vignain [Cajanus cajan];ervatamin-B [Setaria italica];ervatamin-B-like [Aegilops tauschii subsp. tauschii];	14.5167	30.0013	1.04731	23.734	49.1179	1.04929	23.5877	104.955	2.15366
#inter	TRINITY_DN69436_c3_g1_i11	GO:0009941;GO:0055114;GO:0009507;GO:0016491;GO:0009570;	oxidoreductase, aldo/keto reductase family protein, expressed [Oryza sativa Japonica Group];hypothetical protein BRADI_1g14700v3 [Brachypodium distachyon];uncharacterized protein LOC100829984 [Brachypodium distachyon];uncharacterized protein LOC109746416 [Aegilops tauschii subsp. tauschii];uncharacterized protein LOC109758942 [Aegilops tauschii subsp. tauschii];	2.21675	9.79562	2.14369	2.56748	21.3942	3.05879	3.48687	15.5521	2.1571
#inter	TRINITY_DN69992_c1_g1_i1	NA	polyphenol oxidase, partial [Triticum aestivum];polyphenol oxidase, partial [Triticum aestivum];polyphenol oxidase, partial [Triticum aestivum];polyphenol oxidase [Triticum aestivum];polyphenol oxidase I, chloroplastic-like [Aegilops tauschii subsp. tauschii];	1.75358	23.3879	3.73739	5.73691	33.3754	2.54044	14.8187	40.3287	1.44439
#inter	TRINITY_DN70336_c1_g5_i10	NA	thionin-like protein [Triticum aestivum];hypothetical protein SORBI_3006G007450 [Sorghum bicolor];hypothetical protein SETIT_1G029600v2 [Setaria italica];unnamed protein product [Triticum aestivum];	7.18874	15.6739	1.12455	8.39228	30.679	1.87012	4.91849	16.1528	1.7155
#inter	TRINITY_DN70543_c1_g1_i7	NA	polyphenol oxidase, partial [Triticum aestivum];polyphenol oxidase, partial [Triticum aestivum];polyphenol oxidase [Triticum aestivum];polyphenol oxidase I, chloroplastic [Brachypodium distachyon];polyphenol oxidase I, chloroplastic-like [Aegilops tauschii subsp. tauschii];	3.34011	25.483	2.93157	7.246	45.387	2.64702	24.6932	53.1045	1.10472
#inter	TRINITY_DN70971_c2_g1_i1	GO:0005737;GO:0006559;GO:0003824;GO:0016841;GO:0045548;GO:0009800;GO:0016829;GO:0009698;	putative phenylalanine ammonia lyase, partial [Triticum monococcum subsp. aegilopoides];phenylalanine ammonia-lyase, partial [Hordeum vulgare subsp. vulgare];unnamed protein product [Triticum aestivum];phenylalanine ammonia-lyase-like [Aegilops tauschii subsp. tauschii];phenylalanine ammonia-lyase-like [Aegilops tauschii subsp. tauschii];	11.0432	28.0812	1.34645	5.01484	31.3716	2.64518	4.65914	11.2533	1.27221
#inter	TRINITY_DN71697_c5_g3_i11	GO:0031408;GO:0016702;GO:0051213;GO:0055114;GO:0006633;GO:0016491;GO:0046872;	predicted protein [Hordeum vulgare subsp. vulgare];RecName: Full=Lipoxygenase 2.3, chloroplastic; AltName: Full=LOX2:Hv:3; Flags: Precursor;lipoxygenase 2.3, chloroplastic [Brachypodium distachyon];lipoxygenase 2.3, chloroplastic [Brachypodium distachyon];lipoxygenase 2.3, chloroplastic [Aegilops tauschii subsp. tauschii];	3.79949	24.4498	2.68594	12.1885	31.6026	1.37452	5.86278	22.4587	1.93762
#inter	TRINITY_DN71736_c1_g1_i1	GO:0031408;GO:0016702;GO:0051213;GO:0055114;GO:0006633;GO:0016491;GO:0046872;	predicted protein [Hordeum vulgare subsp. vulgare];RecName: Full=Lipoxygenase 2.3, chloroplastic; AltName: Full=LOX2:Hv:3; Flags: Precursor;lipoxygenase 2.3, chloroplastic [Brachypodium distachyon];lipoxygenase 2.3, chloroplastic [Brachypodium distachyon];lipoxygenase 2.3, chloroplastic [Aegilops tauschii subsp. tauschii];	19.0365	207.281	3.44475	33.8554	248.531	2.87597	25.988	110.434	2.08727
#inter	TRINITY_DN71769_c4_g4_i1	NA	dehydrin-/LEA group 2-like protein [Thinopyrum elongatum];dehydrin-/LEA group 2-like protein [Thinopyrum elongatum];LEA D-11 dehydrin [Triticum aestivum];late embryogenesis abundant protein [Triticum turgidum subsp. durum];group2 late embryogenesis abundant protein [Triticum aestivum];	34.7208	101.964	1.55419	44.7704	94.8578	1.08322	30.9648	67.364	1.12135
#inter	TRINITY_DN71848_c2_g1_i2	NA	hypothetical protein SETIT_8G105000v2 [Setaria italica];uncharacterized protein LOC100842368 isoform X1 [Brachypodium distachyon];uncharacterized protein LOC101781004 [Setaria italica];uncharacterized protein LOC100842368 isoform X3 [Brachypodium distachyon];uncharacterized protein LOC100842368 isoform X2 [Brachypodium distachyon];	0.452169	3.93464	3.1213	1.15872	9.98797	3.10766	1.56631	11.0851	2.82318
#inter	TRINITY_DN71848_c2_g1_i6	NA	uncharacterized protein LOC100842368 isoform X1 [Brachypodium distachyon];uncharacterized protein LOC101781004 [Setaria italica];uncharacterized protein LOC101783465 [Setaria italica];uncharacterized protein LOC100842368 isoform X3 [Brachypodium distachyon];uncharacterized protein LOC100842368 isoform X2 [Brachypodium distachyon];	1.15667	6.64891	2.52314	2.46799	13.0042	2.39757	1.89172	13.8166	2.86863
#inter	TRINITY_DN72031_c1_g3_i7	GO:0048046;GO:0005576;GO:0030246;	unknown [Triticum aestivum];hypothetical protein TRIUR3_25909 [Triticum urartu];LOW QUALITY PROTEIN: protein GOS9-like [Brachypodium distachyon];uncharacterized protein LOC109763671 [Aegilops tauschii subsp. tauschii];uncharacterized protein LOC109764071 [Aegilops tauschii subsp. tauschii];	32.3475	72.3515	1.16137	41.7147	164.909	1.98304	43.3141	235.691	2.44399
#inter	TRINITY_DN72171_c2_g2_i20	GO:0005737;GO:0006559;GO:0003824;GO:0016841;GO:0016829;	putative phenylalanine ammonia-lyase, partial [Hordeum vulgare];phenylalanine ammonia-lyase, partial [Triticum aestivum];Phenylalanine ammonia-lyase [Triticum urartu];Phenylalanine ammonia-lyase [Triticum urartu];phenylalanine ammonia-lyase-like [Aegilops tauschii subsp. tauschii];	22.2809	67.4988	1.59905	17.5564	82.0804	2.22504	9.49954	20.1128	1.08218
#inter	TRINITY_DN72259_c3_g4_i1	GO:0031408;GO:0016702;GO:0051213;GO:0055114;GO:0006633;GO:0016491;GO:0046872;	predicted protein [Hordeum vulgare subsp. vulgare];Lipoxygenase 2.3, chloroplastic [Triticum urartu];RecName: Full=Lipoxygenase 2.3, chloroplastic; AltName: Full=LOX2:Hv:3; Flags: Precursor;lipoxygenase 2.3, chloroplastic [Brachypodium distachyon];lipoxygenase 2.3, chloroplastic [Aegilops tauschii subsp. tauschii];	5.33501	26.0413	2.28724	9.4373	27.9726	1.56757	5.07037	14.2372	1.4895
#inter	TRINITY_DN72450_c4_g8_i1	GO:0031408;GO:0016702;GO:0051213;GO:0055114;GO:0006633;GO:0016491;GO:0046872;	predicted protein [Hordeum vulgare subsp. vulgare];Lipoxygenase 2.3, chloroplastic [Triticum urartu];RecName: Full=Lipoxygenase 2.3, chloroplastic; AltName: Full=LOX2:Hv:3; Flags: Precursor;lipoxygenase 2.3, chloroplastic [Brachypodium distachyon];lipoxygenase 2.3, chloroplastic [Aegilops tauschii subsp. tauschii];	11.2769	99.9192	3.14739	16.1056	111.462	2.79092	11.5014	51.5241	2.16344
#inter	TRINITY_DN72487_c3_g1_i2	GO:0031408;GO:0016702;GO:0051213;GO:0055114;GO:0006633;GO:0016491;GO:0046872;	lipoxygenase10 [Zea mays];predicted protein [Hordeum vulgare subsp. vulgare];hypothetical protein GQ55_1G070000 [Panicum hallii var. hallii];lipoxygenase 2.3, chloroplastic [Brachypodium distachyon];lipoxygenase 2.3, chloroplastic [Panicum hallii];	72.5305	627.064	3.11195	180.062	784.744	2.12373	117.826	445.362	1.91832
#inter	TRINITY_DN73639_c0_g9_i2	GO:0031408;GO:0016702;GO:0051213;GO:0055114;GO:0006633;GO:0016491;GO:0046872;	predicted protein [Hordeum vulgare subsp. vulgare];RecName: Full=Lipoxygenase 2.3, chloroplastic; AltName: Full=LOX2:Hv:3; Flags: Precursor;lipoxygenase 2.3, chloroplastic [Brachypodium distachyon];lipoxygenase 2.3, chloroplastic [Brachypodium distachyon];lipoxygenase 2.3, chloroplastic [Aegilops tauschii subsp. tauschii];	14.1125	83.1495	2.55873	27.3225	105.019	1.94249	15.7832	42.0095	1.41233
#inter	TRINITY_DN73676_c0_g8_i4	GO:0009941;GO:0055114;GO:0009507;GO:0016491;GO:0009570;	Protein tas [Triticum urartu];Protein tas [Triticum urartu];hypothetical protein BRADI_1g14700v3 [Brachypodium distachyon];uncharacterized protein LOC100829984 [Brachypodium distachyon];uncharacterized protein LOC109746416 [Aegilops tauschii subsp. tauschii];	2.72017	14.7875	2.44261	4.64725	29.5986	2.67108	5.34064	23.9592	2.1655
#inter	TRINITY_DN74007_c2_g5_i10	GO:0003824;GO:0016829;	putative phenylalanine ammonia-lyase, partial [Triticum monococcum];phenylalanine ammonia-lyase, partial [Phyllostachys edulis];phenylalanine ammonia-lyase, partial [Hordeum vulgare subsp. vulgare];phenylalanine ammonia-lyase, partial [Hordeum vulgare subsp. vulgare];Phenylalanine ammonia-lyase [Triticum urartu];	54.1308	162.848	1.589	35.3115	220.116	2.64005	26.1262	58.5243	1.16354
#inter	TRINITY_DN75019_c2_g1_i3	GO:0003824;GO:0016829;	phenylalanine ammonia-lyase, partial [Triticum aestivum];predicted protein [Hordeum vulgare subsp. vulgare];phenylalanine ammonia-lyase [Aegilops tauschii subsp. tauschii];phenylalanine ammonia-lyase-like [Aegilops tauschii subsp. tauschii];phenylalanine ammonia-lyase-like [Aegilops tauschii subsp. tauschii];	6.78838	18.4502	1.4425	6.9231	17.6294	1.34849	2.10966	7.84863	1.89543
#inter	TRINITY_DN75383_c1_g3_i1	GO:0016702;GO:0051213;GO:0055114;GO:0016491;GO:0046872;	linoleate 9S-lipoxygenase3 [Zea mays];hypothetical protein GQ55_9G122400 [Panicum hallii var. hallii];putative linoleate 9S-lipoxygenase 3 [Setaria italica];putative linoleate 9S-lipoxygenase 3 [Aegilops tauschii subsp. tauschii];putative linoleate 9S-lipoxygenase 3 [Panicum hallii];	3.02661	23.5522	2.96009	4.26513	46.3985	3.44342	3.55068	20.8288	2.55241
#inter	TRINITY_DN77545_c1_g1_i1	NA	mitogen-activated protein kinase kinase kinase YODA-like [Durio zibethinus];	22.2217	91.5582	2.04272	32.9307	85.3436	1.37385	21.9629	58.9653	1.4248
#inter	TRINITY_DN78707_c0_g9_i12	GO:0008233;GO:0016787;GO:0006508;GO:0030163;GO:0004190;	Aspartic proteinase nepenthesin-1 [Triticum urartu];aspartyl protease family protein At5g10770 [Brachypodium distachyon];PREDICTED: protein ASPARTIC PROTEASE IN GUARD CELL 2-like [Oryza brachyantha];aspartyl protease family protein At5g10770-like [Aegilops tauschii subsp. tauschii];aspartyl protease family protein At5g10770-like [Panicum hallii];	2.10601	11.4526	2.44309	2.42325	11.3878	2.23247	1.77505	4.71953	1.41078
#inter	TRINITY_DN7884_c0_g2_i1	NA	unnamed protein product, partial [Vitis vinifera];PREDICTED: putative pentatricopeptide repeat-containing protein At1g12700, mitochondrial [Malus domestica];uncharacterized protein LOC110707049 [Chenopodium quinoa];uncharacterized protein LOC110710982 [Chenopodium quinoa];uncharacterized protein LOC112040088 isoform X1 [Quercus suber];	0.05	1.3976	4.80488	0.05	2.0553	5.36128	0.05	0.929121	4.21587
#inter	TRINITY_DN80379_c0_g2_i1	GO:0031408;GO:0016702;GO:0051213;GO:0055114;GO:0006633;GO:0016491;GO:0046872;	predicted protein [Hordeum vulgare subsp. vulgare];RecName: Full=Lipoxygenase 2.3, chloroplastic; AltName: Full=LOX2:Hv:3; Flags: Precursor;lipoxygenase 2.3, chloroplastic [Brachypodium distachyon];lipoxygenase 2.3, chloroplastic [Brachypodium distachyon];lipoxygenase 2.3, chloroplastic [Aegilops tauschii subsp. tauschii];	2.49548	17.7485	2.83031	4.33956	22.6874	2.38627	2.87017	10.6524	1.89197
2452 Unique U1xG1_sort_exp.diff.up.red.go.anno.FS.xls				Value1 (1h)	Value2 (1h)	FC
#Uniq1	TRINITY_DN67915_c0_g3_i7	GO:0016787;GO:0008477;GO:0005829;GO:0006152;	predicted protein [Hordeum vulgare subsp. vulgare];predicted protein, partial [Hordeum vulgare subsp. vulgare];predicted protein [Hordeum vulgare subsp. vulgare];uncharacterized protein LOC109780077 [Aegilops tauschii subsp. tauschii];uncharacterized protein LOC100842948 isoform X6 [Brachypodium distachyon];	1.24228	3.42446	1.46289
#Uniq1	TRINITY_DN78646_c1_g2_i1	NA	.	63.9254	143.518	1.16677
#Uniq1	TRINITY_DN71477_c3_g3_i2	GO:0016020;GO:0008643;GO:0000139;GO:0016021;GO:0015165;GO:0005794;GO:0090481;	predicted protein [Hordeum vulgare subsp. vulgare];putative UDP-sugar transporter protein SLC35A4 [Triticum urartu];CMP-sialic acid transporter 4 [Sorghum bicolor];CMP-sialic acid transporter 4 [Brachypodium distachyon];CMP-sialic acid transporter 4 [Aegilops tauschii subsp. tauschii];	0.710026	2.75858	1.95798
#Uniq1	TRINITY_DN63676_c1_g5_i13	NA	predicted protein [Hordeum vulgare subsp. vulgare];unnamed protein product [Triticum aestivum];hypothetical protein TRIUR3_10190 [Triticum urartu];PREDICTED: callose synthase 11-like isoform X1 [Camelina sativa];LOW QUALITY PROTEIN: callose synthase 11 [Arabidopsis lyrata subsp. lyrata];	1.46044	5.07383	1.79667
#Uniq1	TRINITY_DN60409_c0_g2_i2	GO:0016740;GO:0016747;	benzyl alcohol O-benzoyltransferase [Sorghum bicolor];benzyl alcohol O-benzoyltransferase [Sorghum bicolor];benzyl alcohol O-benzoyltransferase [Brachypodium distachyon];benzyl alcohol O-benzoyltransferase [Setaria italica];benzyl alcohol O-benzoyltransferase-like [Aegilops tauschii subsp. tauschii];	1.07447	4.3043	2.00215
#Uniq1	TRINITY_DN71584_c0_g7_i10	GO:0055114;GO:0016491;	unnamed protein product [Oryza sativa Japonica Group];OSJNBa0073E02.10 [Oryza sativa Japonica Group];OSIGBa0145M07.7 [Oryza sativa];uncharacterized protein LOC105915167 [Setaria italica];uncharacterized protein LOC111257721 [Setaria italica];	2.30112	7.14391	1.63438
#Uniq1	TRINITY_DN6858_c0_g2_i1	NA	Putative invertase inhibitor [Triticum urartu];Pectinesterase inhibitor 8 [Zea mays];pectinesterase inhibitor 8 [Brachypodium distachyon];pectinesterase inhibitor 8 [Zea mays];putative invertase inhibitor [Aegilops tauschii subsp. tauschii];	0.05	1.21943	4.60814
#Uniq1	TRINITY_DN71331_c0_g3_i6	GO:0016020;GO:0016787;GO:0008152;GO:0004575;GO:0004564;GO:0004553;GO:0016021;GO:0005975;GO:0016798;	fructosyltransferase [Lolium perenne];putative beta-fructofuranosidase [Hordeum vulgare subsp. vulgare];putative soluble acid invertase [Lolium temulentum];sucrose:sucrose 1-fructosyltransferase [Brachypodium distachyon];sucrose:sucrose 1-fructosyltransferase-like [Aegilops tauschii subsp. tauschii];	17.0839	45.9027	1.42594
#Uniq1	TRINITY_DN72330_c0_g6_i3	NA	inositol transporter 1 [Sorghum bicolor];inositol transporter 1 isoform X2 [Brachypodium distachyon];inositol transporter 1 isoform X1 [Brachypodium distachyon];inositol transporter 1 [Aegilops tauschii subsp. tauschii];inositol transporter 1 isoform X3 [Brachypodium distachyon];	22.1835	46.694	1.07375
#Uniq1	TRINITY_DN70089_c0_g7_i22	NA	Os04g0531400 [Oryza sativa Japonica Group];predicted protein [Hordeum vulgare subsp. vulgare];unnamed protein product [Triticum aestivum];L-type lectin-domain containing receptor kinase IV.1 [Brachypodium distachyon];L-type lectin-domain containing receptor kinase IV.1-like [Aegilops tauschii subsp. tauschii];	0.526415	3.08247	2.54981
#Uniq1	TRINITY_DN82825_c0_g1_i1	NA	.	0.05	1.83834	5.20033
#Uniq1	TRINITY_DN88217_c0_g2_i1	NA	uncharacterized protein LOC101757801 isoform X1 [Setaria italica];uncharacterized protein LOC101757801 isoform X2 [Setaria italica];uncharacterized protein LOC109737179, partial [Aegilops tauschii subsp. tauschii];uncharacterized protein LOC109755245 [Aegilops tauschii subsp. tauschii];uncharacterized protein LOC109780569 [Aegilops tauschii subsp. tauschii];	0.05	1.43346	4.84143
#Uniq1	TRINITY_DN15403_c0_g3_i1	GO:0016310;GO:0004672;GO:0016301;GO:0006468;GO:0005524;GO:0005886;GO:0004674;	Putative cysteine-rich receptor-like protein kinase 20 [Triticum urartu];putative cysteine-rich receptor-like protein kinase 20 isoform X1 [Aegilops tauschii subsp. tauschii];putative cysteine-rich receptor-like protein kinase 20 isoform X2 [Aegilops tauschii subsp. tauschii];putative cysteine-rich receptor-like protein kinase 20 isoform X1 [Aegilops tauschii subsp. tauschii];putative cysteine-ri…	0.05	2.18985	5.45276
#Uniq1	TRINITY_DN76699_c2_g2_i10	NA	uncharacterized protein LOC112878825 [Panicum hallii];	2.35864	4.96114	1.07272
#Uniq1	TRINITY_DN79867_c5_g1_i1	NA	.	0.05	2.10622	5.39658
#Uniq1	TRINITY_DN65907_c3_g1_i3	NA	hypothetical protein BAE44_0003254 [Dichanthelium oligosanthes];hypothetical protein GQ55_2G340200 [Panicum hallii var. hallii];MICOS complex subunit MIC60 [Sorghum bicolor];nitrate regulatory gene2 protein [Setaria italica];nitrate regulatory gene2 protein-like [Panicum hallii];	0.05	0.806742	4.01211
#Uniq1	TRINITY_DN60248_c0_g1_i1	NA	predicted protein [Hordeum vulgare subsp. vulgare];predicted protein [Hordeum vulgare subsp. vulgare];unnamed protein product [Triticum aestivum];formin-like protein 13 [Aegilops tauschii subsp. tauschii];	0.05	1.39131	4.79837
#Uniq1	TRINITY_DN70497_c1_g6_i1	NA	putative hexokinase [Oryza sativa Japonica Group];Hexokinase-3 [Dichanthelium oligosanthes];hexokinase4 [Zea mays];hexokinase-3 [Brachypodium distachyon];hexokinase-3 [Setaria italica];	10.0543	46.0339	2.19488
#Uniq1	TRINITY_DN63420_c0_g2_i2	NA	putative PF02458-family acyl transferase 1 [Triticum aestivum];putative PF02458-family acyl transferase 2 [Triticum aestivum];3'-N-debenzoyl-2'-deoxytaxol N-benzoyltransferase [Triticum urartu];acyl transferase 7-like [Aegilops tauschii subsp. tauschii];acyl transferase 7-like isoform X2 [Panicum hallii];	2.63166	9.80242	1.89716
#Uniq1	TRINITY_DN98477_c0_g2_i1	NA	BnaA08g26390D [Brassica napus];hypothetical protein CUMW_021350 [Citrus unshiu];hypothetical protein CUMW_021350 [Citrus unshiu];ATP-citrate synthase alpha chain protein 1 [Dorcoceras hygrometricum];ATP-citrate synthase alpha chain protein [Actinidia chinensis var. chinensis];	0.05	0.900132	4.17014
#Uniq1	TRINITY_DN21961_c0_g1_i1	NA	hypothetical protein SORBI_3007G125100 [Sorghum bicolor];hypothetical protein Zm00014a_012246 [Zea mays];uncharacterized protein LOC8070074 [Sorghum bicolor];uncharacterized protein LOC103653430 [Zea mays];uncharacterized protein LOC109785438 [Aegilops tauschii subsp. tauschii];	0.05	1.43433	4.84231
#Uniq1	TRINITY_DN70182_c0_g4_i2	NA	PREDICTED: putative purine permease 20 isoform X1 [Tarenaya hassleriana];uncharacterized protein LOC109769179 isoform X1 [Aegilops tauschii subsp. tauschii];uncharacterized protein LOC109769179 isoform X2 [Aegilops tauschii subsp. tauschii];	0.05	1.10341	4.4639
#Uniq1	TRINITY_DN69516_c1_g4_i2	NA	PREDICTED: TMV resistance protein N-like [Eucalyptus grandis];	0.05	5.36909	6.74661
#Uniq1	TRINITY_DN73339_c4_g2_i1	NA	unnamed protein product, partial [Vitis vinifera];RHOMBOID-like protein 5 [Theobroma cacao];PREDICTED: RHOMBOID-like protein 1 [Vitis vinifera];PREDICTED: RHOMBOID-like protein 5 [Theobroma cacao];	0.05	10.1967	7.67196
#Uniq1	TRINITY_DN53123_c0_g3_i3	NA	heat stress transcription factor A2c [Festuca arundinacea];heat stress transcription factor A-2c isoform X1 [Setaria italica];heat stress transcription factor A-2c isoform X2 [Setaria italica];heat stress transcription factor A-2c-like isoform X1 [Panicum hallii];heat stress transcription factor A-2c-like [Oryza sativa Japonica Group];	0.05	1.56174	4.96508
#Uniq1	TRINITY_DN67932_c1_g3_i8	NA	predicted protein [Hordeum vulgare subsp. vulgare];Uridylate kinase [Triticum urartu];UMP-CMP kinase 3 [Brachypodium distachyon];UMP-CMP kinase 3 isoform X1 [Aegilops tauschii subsp. tauschii];UMP-CMP kinase 3 isoform X2 [Aegilops tauschii subsp. tauschii];	28.2029	63.3876	1.16836
#Uniq1	TRINITY_DN26374_c0_g1_i1	GO:0003700;GO:0003677;GO:0006355;GO:0005634;GO:0006351;	HvCBF11 [Hordeum vulgare subsp. vulgare];TaCBF11 [Triticum aestivum];CBFIa-11, partial [Secale cereale];Cbf11, partial [Secale cereale];dehydration-responsive element-binding protein 1E-like [Aegilops tauschii subsp. tauschii];	0.05	1.78238	5.15573
#Uniq1	TRINITY_DN31908_c0_g2_i3	NA	PREDICTED: lipoxygenase 6, chloroplastic isoform X1 [Nicotiana tomentosiformis];PREDICTED: lipoxygenase 6, chloroplastic isoform X2 [Nicotiana tomentosiformis];PREDICTED: lipoxygenase 6, chloroplastic isoform X2 [Nicotiana sylvestris];PREDICTED: lipoxygenase 6, chloroplastic-like isoform X1 [Nicotiana tabacum];PREDICTED: lipoxygenase 6, chloroplastic-like isoform X2 [Nicotiana tabacum];	0.05	1.77432	5.14919
#Uniq1	TRINITY_DN68877_c1_g4_i5	GO:0016020;GO:0016310;GO:0004672;GO:0016301;GO:0006468;GO:0048544;GO:0016740;GO:0005524;GO:0000166;GO:0016021;GO:0005886;GO:0004674;	predicted protein [Hordeum vulgare subsp. vulgare];unnamed protein product [Triticum aestivum];G-type lectin S-receptor-like serine/threonine-protein kinase At4g27290 isoform X1 [Aegilops tauschii subsp. tauschii];receptor-like serine/threonine-protein kinase SD1-8 isoform X2 [Aegilops tauschii subsp. tauschii];receptor-like serine/threonine-protein kinase SD1-8 [Brachypodium distachyon];	1.86396	3.77602	1.0185
#Uniq1	TRINITY_DN70220_c2_g2_i1	NA	hypothetical protein [Oryza sativa Japonica Group];Os11g0487533 [Oryza sativa Japonica Group];probable F-box protein At4g22030 [Aegilops tauschii subsp. tauschii];probable F-box protein At4g22030 [Aegilops tauschii subsp. tauschii];uncharacterized protein LOC107278420 [Oryza sativa Japonica Group];	0.05	1.22282	4.61214
#Uniq1	TRINITY_DN70413_c3_g3_i1	NA	.	0.05	2.01293	5.33123
#Uniq1	TRINITY_DN70569_c0_g1_i14	GO:0003723;GO:0003676;	Os03g0265600 [Oryza sativa Japonica Group];hypothetical protein OsI_10866 [Oryza sativa Indica Group];Serine/arginine-rich splicing factor SR45a [Dichanthelium oligosanthes];PREDICTED: serine/arginine-rich splicing factor SR45a [Oryza brachyantha];serine/arginine-rich splicing factor SR45a isoform X2 [Panicum hallii];	18.111	88.8169	2.29397
#Uniq1	TRINITY_DN56838_c0_g3_i1	NA	hypothetical protein TRIUR3_08221 [Triticum urartu];hypothetical protein TRIUR3_03115 [Triticum urartu];hypothetical protein TRIUR3_03116 [Triticum urartu];unnamed protein product [Triticum aestivum];unnamed protein product [Triticum aestivum];	0.751379	10.225	3.76642
#Uniq1	TRINITY_DN80217_c0_g1_i1	NA	PREDICTED: uncharacterized protein LOC104099866 [Nicotiana tomentosiformis];PREDICTED: uncharacterized protein LOC104223552 [Nicotiana sylvestris];PREDICTED: uncharacterized protein LOC107811491 [Nicotiana tabacum];PREDICTED: uncharacterized protein LOC107818476 [Nicotiana tabacum];PREDICTED: uncharacterized protein LOC109208745 [Nicotiana attenuata];	0.05	2.17887	5.44551
#Uniq1	TRINITY_DN78973_c3_g3_i3	GO:0031625;GO:0005737;GO:0019005;GO:0005515;GO:0042742;GO:0030162;GO:0043161;GO:0006952;	predicted protein [Hordeum vulgare subsp. vulgare];predicted protein [Hordeum vulgare subsp. vulgare];predicted protein [Hordeum vulgare subsp. vulgare];PREDICTED: regulatory protein NPR4-like [Oryza brachyantha];BTB/POZ domain and ankyrin repeat-containing protein NPR3-like [Aegilops tauschii subsp. tauschii];	4.46909	9.48587	1.0858
#Uniq1	TRINITY_DN67233_c0_g3_i14	NA	predicted protein [Hordeum vulgare subsp. vulgare];predicted protein [Hordeum vulgare subsp. vulgare];predicted protein [Hordeum vulgare subsp. vulgare];predicted protein [Hordeum vulgare subsp. vulgare];receptor-like protein kinase HAIKU2 [Aegilops tauschii subsp. tauschii];	0.625095	2.99758	2.26165
#Uniq1	TRINITY_DN21887_c0_g1_i1	NA	Os09g0542500 [Oryza sativa Japonica Group];hypothetical protein OsI_32233 [Oryza sativa Indica Group];nitrate regulatory gene2 protein [Brachypodium distachyon];PREDICTED: uncharacterized protein LOC102717278, partial [Oryza brachyantha];uncharacterized protein LOC109773413 [Aegilops tauschii subsp. tauschii];	0.05	0.971517	4.28024
#Uniq1	TRINITY_DN60239_c0_g2_i1	NA	.	0.05	3.14574	5.97533
#Uniq1	TRINITY_DN68706_c1_g4_i1	NA	hypothetical protein OsI_04089 [Oryza sativa Indica Group];hypothetical protein OsJ_03769 [Oryza sativa Japonica Group];uncharacterized protein LOC8055249 [Sorghum bicolor];uncharacterized protein LOC100837055 [Brachypodium distachyon];uncharacterized protein LOC4327955 [Oryza sativa Japonica Group];	0.05	1.11079	4.47351
#Uniq1	TRINITY_DN71381_c0_g2_i1	GO:0016020;GO:0097588;GO:0006935;GO:0005886;GO:0009425;GO:0071973;	predicted protein, partial [Hordeum vulgare subsp. vulgare];	5.45293	18.4408	1.7578
#Uniq1	TRINITY_DN66537_c1_g1_i1	GO:0008233;GO:0016787;GO:0006508;GO:0004180;GO:0004185;	serine carboxypepsidase, partial [Oryza sativa Japonica Group];hypothetical protein OsJ_25423 [Oryza sativa Japonica Group];Serine carboxypeptidase II-3 [Triticum urartu];serine carboxypeptidase II-3 [Brachypodium distachyon];serine carboxypeptidase II-3 [Aegilops tauschii subsp. tauschii];	10.7771	25.1613	1.22324
#Uniq1	TRINITY_DN69847_c0_g2_i22	NA	hypothetical protein POPTR_005G139100v3 [Populus trichocarpa];PREDICTED: uncharacterized mitochondrial protein AtMg00810-like [Capsicum annuum];	3.61953	7.37005	1.02587
#Uniq1	TRINITY_DN31183_c0_g2_i1	GO:0005622;GO:0000160;	Q9RUG8_DEIRA (Q9RUG8) Response regulator;Q8D814_VIBVU (Q8D814) Transposase;Q8E829_SHEON (Q8E829) ISSod12, transposase;Q8EC48_SHEON (Q8EC48) ISSod12, transposase;	0.05	0.85912	4.10286
#Uniq1	TRINITY_DN87027_c0_g1_i1	NA	.	0.05	1.50793	4.9145
#Uniq1	TRINITY_DN61700_c0_g1_i4	NA	.	0.05	2.79021	5.8023
#Uniq1	TRINITY_DN76926_c0_g4_i12	GO:0046983;	predicted protein [Hordeum vulgare subsp. vulgare];hypothetical protein OsI_39066 [Oryza sativa Indica Group];transcription factor PHYTOCHROME INTERACTING FACTOR-LIKE 13-like isoform X1 [Oryza sativa Japonica Group];transcription factor PHYTOCHROME INTERACTING FACTOR-LIKE 13-like isoform X2 [Oryza sativa Japonica Group];transcription factor PIF4-like [Aegilops tauschii subsp. tauschii];	0.05	0.980251	4.29315
#Uniq1	TRINITY_DN32207_c0_g2_i1	GO:0009507;	predicted protein [Hordeum vulgare subsp. vulgare];hypothetical protein TRIUR3_17498 [Triticum urartu];hypothetical protein TRIUR3_17499 [Triticum urartu];stress-response A/B barrel domain-containing protein At5g22580-like [Aegilops tauschii subsp. tauschii];stress-response A/B barrel domain-containing protein At5g22580-like [Aegilops tauschii subsp. tauschii];	0.05	1.63224	5.02878
#Uniq1	TRINITY_DN47825_c0_g4_i1	GO:0003676;GO:0046872;	unknown [Glycine max];hypothetical protein ARALYDRAFT_900485 [Arabidopsis lyrata subsp. lyrata];hypothetical protein GLYMA_13G011900 [Glycine max];hypothetical protein GLYMA_13G012300 [Glycine max];hypothetical protein PHAVU_011G121000g [Phaseolus vulgaris];	0.05	4.36178	6.44685
#Uniq1	TRINITY_DN44935_c0_g1_i1	NA	heat shock protein 16.9C, partial [Triticum aestivum];cytosolic class I small heat shock protein [Elymus sibiricus];17 kDa class I small heat shock protein [Hordeum vulgare subsp. vulgare];16.9 kDa heat-shock protein [Aegilops peregrina];unnamed protein product [Triticum aestivum];	0.05	5.08282	6.66756
#Uniq1	TRINITY_DN31687_c0_g2_i1	NA	fatty acid amide hydrolase, partial [Aquilegia coerulea];	0.05	3.87193	6.27498
#Uniq1	TRINITY_DN65886_c3_g1_i7	GO:0016020;GO:0015867;GO:0006839;GO:0005779;GO:0005743;GO:0016021;GO:0055085;GO:0015866;GO:0022857;	predicted protein [Hordeum vulgare subsp. vulgare];hypothetical protein OsI_19846 [Oryza sativa Indica Group];peroxisomal adenine nucleotide carrier 1 [Brachypodium distachyon];peroxisomal adenine nucleotide carrier 1 [Oryza sativa Japonica Group];peroxisomal adenine nucleotide carrier 1-like [Aegilops tauschii subsp. tauschii];	10.7232	35.9906	1.74688
#Uniq1	TRINITY_DN77295_c0_g6_i1	GO:0016020;GO:1902600;GO:0046323;GO:0005215;GO:0005355;GO:0016021;GO:0055085;GO:0005351;GO:0022857;	predicted protein [Hordeum vulgare subsp. vulgare];unnamed protein product [Triticum aestivum];sugar transport protein MST1 [Brachypodium distachyon];PREDICTED: sugar transport protein 5-like [Oryza brachyantha];sugar transport protein 5-like [Aegilops tauschii subsp. tauschii];predicted protein [Hordeum vulgare subsp. vulgare];Sugar transport protein 5 [Triticum urartu];unnamed protein product […	0.95209	2.18585	1.19902
#Uniq1	TRINITY_DN69469_c2_g8_i1	NA	predicted protein [Hordeum vulgare subsp. vulgare];predicted protein [Hordeum vulgare subsp. vulgare];probable receptor-like protein kinase At1g30570 [Brachypodium distachyon];PREDICTED: probable receptor-like protein kinase At1g30570 isoform X2 [Oryza brachyantha];probable receptor-like protein kinase At1g30570 [Aegilops tauschii subsp. tauschii];	0.05	0.942196	4.23603
#Uniq1	TRINITY_DN77033_c0_g1_i1	NA	unnamed protein product [Triticum aestivum];hypothetical protein TRIUR3_22150 [Triticum urartu];hypothetical protein SORBI_3003G044600 [Sorghum bicolor];hypothetical protein SETIT_5G126500v2 [Setaria italica];uncharacterized protein LOC109770478 [Aegilops tauschii subsp. tauschii];	3.46686	13.725	1.9851
#Uniq1	TRINITY_DN75050_c0_g2_i19	NA	protein saal1 [Aegilops tauschii subsp. tauschii];	0.05	2.68133	5.74488
#Uniq1	TRINITY_DN78664_c1_g1_i1	GO:0003677;GO:0006355;GO:0005634;GO:0006351;	unnamed protein product [Triticum aestivum];hypothetical protein BRADI_2g48597v3 [Brachypodium distachyon];B3 domain-containing protein Os03g0120900 isoform X1 [Brachypodium distachyon];B3 domain-containing protein Os03g0120900 isoform X3 [Brachypodium distachyon];B3 domain-containing protein Os03g0120900-like [Aegilops tauschii subsp. tauschii];	0.05	1.5892	4.99023
#Uniq1	TRINITY_DN76874_c0_g5_i2	NA	uncharacterized protein LOC111283191 [Durio zibethinus];	1.23019	4.60652	1.9048
#Uniq1	TRINITY_DN69566_c1_g1_i3	NA	CI2C [Hordeum vulgare subsp. vulgare];putative proteinase inhibitor [Hordeum vulgare subsp. vulgare];hypothetical protein PAHAL_3G089600 [Panicum hallii];subtilisin-chymotrypsin inhibitor-2A [Oryza sativa Japonica Group];subtilisin-chymotrypsin inhibitor-2B [Sorghum bicolor];	4.91656	12.5926	1.35686
#Uniq1	TRINITY_DN71940_c1_g7_i2	NA	hypothetical protein TRIUR3_21122 [Triticum urartu];hypothetical protein TRIUR3_27602 [Triticum urartu];hypothetical protein TRIUR3_16688 [Triticum urartu];hypothetical protein BAE44_0023933 [Dichanthelium oligosanthes];hypothetical protein BRADI_2g22862v3 [Brachypodium distachyon];	16.1346	49.8528	1.62752
#Uniq1	TRINITY_DN77738_c0_g7_i14	NA	NAC domain-containing protein 17 [Triticum aestivum];NAC transcription factor [Hordeum vulgare subsp. vulgare];hypothetical protein BRADI_4g34022v3 [Brachypodium distachyon];NAC domain-containing protein 17 [Brachypodium distachyon];uncharacterized protein LOC109778571 [Aegilops tauschii subsp. tauschii];	0.05	1.04529	4.38583
#Uniq1	TRINITY_DN63185_c0_g2_i2	NA	.	0.05	2.5994	5.70011
#Uniq1	TRINITY_DN57440_c0_g3_i1	NA	predicted protein [Hordeum vulgare subsp. vulgare];LysM domain receptor-like kinase 3 [Zea mays];protein LYK5 [Oryza sativa Japonica Group];PREDICTED: protein LYK5-like [Oryza brachyantha];protein LYK5 [Aegilops tauschii subsp. tauschii];	0.05	1.63018	5.02696
#Uniq1	TRINITY_DN71942_c0_g7_i1	GO:0016310;GO:0004672;GO:0016301;GO:0006468;GO:0005524;	MAP3K epsilon protein kinase 1 [Zea mays];MAP3K epsilon protein kinase 1 [Zea mays];MAP3K epsilon protein kinase 1, partial [Zea mays];MAP3K epsilon protein kinase 1 [Zea mays];MAP3K epsilon protein kinase 1 [Zea mays];predicted protein [Hordeum vulgare subsp. vulgare];hypothetical protein BRADI_5g24870v3 [Brachypodium distachyon];hypothetical protein BRADI_5g24870v3 [Brachypodium distachyon];MAP…	17.7851	37.2652	1.06716
#Uniq1	TRINITY_DN67991_c1_g2_i11	NA	hypothetical protein AMTR_s00065p00126320 [Amborella trichopoda];hypothetical protein TSUD_291860 [Trifolium subterraneum];hypothetical protein ABT39_MTgene3054 (mitochondrion) [Picea glauca];hypothetical protein MANES_06G131600 [Manihot esculenta];hypothetical protein CQW23_31795 [Capsicum baccatum];	0.05	0.965017	4.27055
#Uniq1	TRINITY_DN63624_c2_g3_i2	NA	hypothetical protein VITISV_016157 [Vitis vinifera];hypothetical protein VITISV_000898 [Vitis vinifera];unnamed protein product, partial [Vitis vinifera];RING-H2 finger protein ATL44 [Apostasia shenzhenica];homeobox-leucine zipper protein HAT7-like [Hevea brasiliensis];	4.86594	16.782	1.78612
#Uniq1	TRINITY_DN71942_c0_g7_i12	GO:0007346;GO:0005737;GO:0004672;GO:0031098;GO:0006468;GO:0032147;GO:0023014;GO:0005524;GO:0004674;GO:0042981;	MAP3K epsilon protein kinase 1 [Zea mays];MAP3K epsilon protein kinase 1 [Zea mays];MAP3K epsilon protein kinase 1, partial [Zea mays];MAP3K epsilon protein kinase 1 [Zea mays];MAP3K epsilon protein kinase 1 [Zea mays];	2.02866	5.7717	1.50847
#Uniq1	TRINITY_DN56025_c0_g3_i1	NA	predicted protein [Hordeum vulgare subsp. vulgare];hypothetical protein BAE44_0025477 [Dichanthelium oligosanthes];PREDICTED: uncharacterized protein LOC102717958 [Oryza brachyantha];uncharacterized protein LOC100841037 [Brachypodium distachyon];uncharacterized protein LOC109753510 [Aegilops tauschii subsp. tauschii];	2.37046	7.67472	1.69495
#Uniq1	TRINITY_DN72038_c1_g6_i3	GO:0016020;GO:0016021;	predicted protein [Hordeum vulgare subsp. vulgare];hypothetical protein BAE44_0022237 [Dichanthelium oligosanthes];uncharacterized protein LOC8062610 [Sorghum bicolor];uncharacterized protein LOC109741654 isoform X1 [Aegilops tauschii subsp. tauschii];uncharacterized protein LOC109741654 isoform X2 [Aegilops tauschii subsp. tauschii];	0.05	1.59023	4.99116
#Uniq1	TRINITY_DN65286_c0_g1_i1	NA	hypothetical protein CFP56_03891 [Quercus suber];probable aspartyl aminopeptidase [Cucurbita pepo subsp. pepo];	0.05	4.03854	6.33576
#Uniq1	TRINITY_DN76120_c2_g8_i16	NA	hypothetical protein [Zea mays];predicted protein [Hordeum vulgare subsp. vulgare];zinc finger protein 2 [Setaria italica];protein LATE FLOWERING-like [Aegilops tauschii subsp. tauschii];uncharacterized protein LOC109777076 [Aegilops tauschii subsp. tauschii];	1.37369	3.90528	1.50737
#Uniq1	TRINITY_DN79250_c0_g3_i1	GO:0003700;GO:0006355;GO:0043565;GO:0005634;GO:0006351;	Chitin-inducible gibberellin-responsive protein 2 [Dichanthelium oligosanthes];chitin-inducible gibberellin-responsive protein 2 [Brachypodium distachyon];chitin-inducible gibberellin-responsive protein 2 [Setaria italica];PREDICTED: chitin-inducible gibberellin-responsive protein 2 [Oryza brachyantha];chitin-inducible gibberellin-responsive protein 2 [Oryza sativa Japonica Group];	65.9425	170.115	1.36723
#Uniq1	TRINITY_DN31703_c0_g2_i1	NA	hypothetical protein ACMD2_20436, partial [Ananas comosus];uncharacterized protein LOC109725938 isoform X1 [Ananas comosus];uncharacterized protein LOC109725938 isoform X2 [Ananas comosus];	0.05	0.694189	3.79533
#Uniq1	TRINITY_DN66451_c1_g1_i2	NA	.	2.08104	5.17479	1.3142
#Uniq1	TRINITY_DN50250_c0_g2_i1	GO:0003964;GO:0006278;	Retrovirus-related Pol polyprotein LINE-1 [Zea mays];Polycomb group protein EMBRYONIC FLOWER 2 [Triticum urartu];V-type proton ATPase subunit B 2 [Triticum urartu];unnamed protein product [Triticum aestivum];uncharacterized protein LOC112271483 [Brachypodium distachyon];	0.05	1.78566	5.15839
#Uniq1	TRINITY_DN67329_c0_g2_i1	NA	predicted protein [Hordeum vulgare subsp. vulgare];unnamed protein product [Triticum aestivum];unnamed protein product [Triticum aestivum];unnamed protein product [Triticum aestivum];probable carboxylesterase 15 [Aegilops tauschii subsp. tauschii];	0.05	1.21545	4.60342
#Uniq1	TRINITY_DN12456_c0_g2_i1	NA	.	0.05	0.800931	4.00168
#Uniq1	TRINITY_DN60482_c0_g1_i1	GO:0003676;	predicted protein, partial [Hordeum vulgare subsp. vulgare];predicted protein [Hordeum vulgare subsp. vulgare];hypothetical protein TRIUR3_30757 [Triticum urartu];zinc finger protein WIP2 [Brachypodium distachyon];zinc finger protein WIP2-like [Aegilops tauschii subsp. tauschii];	0.05	4.03825	6.33566
#Uniq1	TRINITY_DN7250_c0_g1_i1	NA	unnamed protein product [Triticum aestivum];putative auxin efflux carrier component 5 [Dichanthelium oligosanthes];probable auxin efflux carrier component 9 [Brachypodium distachyon];probable auxin efflux carrier component 9 [Aegilops tauschii subsp. tauschii];probable auxin efflux carrier component 9 [Panicum hallii];	0.05	1.04422	4.38435
#Uniq1	TRINITY_DN74277_c2_g6_i1	NA	uncharacterized protein LOC104581373 [Brachypodium distachyon];uncharacterized protein LOC104582080 [Brachypodium distachyon];uncharacterized protein LOC100826647 [Brachypodium distachyon];uncharacterized protein LOC104584108 [Brachypodium distachyon];uncharacterized protein LOC104584952 [Brachypodium distachyon];	0.05	4.3705	6.44973
#Uniq1	TRINITY_DN71940_c0_g1_i1	NA	hypothetical protein [Zea mays];predicted protein [Hordeum vulgare subsp. vulgare];uncharacterized protein LOC8067199 [Sorghum bicolor];uncharacterized protein LOC100833510 [Brachypodium distachyon];uncharacterized protein LOC109753760 [Aegilops tauschii subsp. tauschii];	2.98191	6.72397	1.17308
#Uniq1	TRINITY_DN72671_c1_g7_i21	NA	predicted protein [Hordeum vulgare subsp. vulgare];PREDICTED: 4-coumarate--CoA ligase-like 4 [Oryza brachyantha];4-coumarate--CoA ligase-like 4 [Brachypodium distachyon];4-coumarate--CoA ligase-like 4 [Oryza sativa Japonica Group];4-coumarate--CoA ligase-like 4 [Aegilops tauschii subsp. tauschii];	1.15825	3.6058	1.63837
#Uniq1	TRINITY_DN103004_c1_g1_i1	GO:0005524;GO:0000166;	CytHSP70, partial [Triticum aestivum];heat shock protein 70, partial [Triticum aestivum];predicted protein [Hordeum vulgare subsp. vulgare];Heat shock cognate 70 kDa protein [Triticum urartu];heat shock cognate 70 kDa protein 2 [Brachypodium distachyon];	155.747	522.137	1.74522
#Uniq1	TRINITY_DN72720_c0_g2_i7	GO:0003700;GO:0009617;GO:0003677;GO:0009620;GO:0006355;GO:0010200;GO:0043565;GO:0005634;GO:0006351;	predicted protein [Hordeum vulgare subsp. vulgare];putative WRKY transcription factor 40 [Triticum urartu];WRKY transcription factor WRKY76-like isoform X2 [Aegilops tauschii subsp. tauschii];WRKY transcription factor WRKY76-like isoform X3 [Aegilops tauschii subsp. tauschii];WRKY transcription factor WRKY76-like [Aegilops tauschii subsp. tauschii];	0.331633	2.51295	2.92172
#Uniq1	TRINITY_DN66206_c1_g4_i15	NA	predicted protein [Hordeum vulgare subsp. vulgare];hypothetical protein TRIUR3_12742 [Triticum urartu];uncharacterized protein LOC100822298 [Brachypodium distachyon];uncharacterized protein LOC109746639 [Aegilops tauschii subsp. tauschii];uncharacterized protein LOC109746642 [Aegilops tauschii subsp. tauschii];	3.90142	13.652	1.80704
#Uniq1	TRINITY_DN72436_c0_g1_i2	NA	hypothetical protein BRADI_2g03520v3 [Brachypodium distachyon];putative F-box protein At2g02030 [Brachypodium distachyon];putative F-box protein At1g46984 [Aegilops tauschii subsp. tauschii];F-box protein At3g49450-like [Aegilops tauschii subsp. tauschii];putative F-box protein At1g53370 [Aegilops tauschii subsp. tauschii];	0.508367	3.55886	2.80747
#Uniq1	TRINITY_DN74964_c0_g1_i1	NA	unnamed protein product [Triticum aestivum];uncharacterized protein LOC100838573 [Brachypodium distachyon];uncharacterized protein LOC4327339 [Oryza sativa Japonica Group];uncharacterized protein LOC109739162 [Aegilops tauschii subsp. tauschii];uncharacterized protein LOC112894391 [Panicum hallii];	0.05	2.98594	5.90011
#Uniq1	TRINITY_DN69932_c0_g1_i6	NA	hypothetical protein DCAR_014812 [Daucus carota subsp. sativus];PREDICTED: probable LRR receptor-like serine/threonine-protein kinase At2g24230 [Daucus carota subsp. sativus];	0.05	5.71652	6.83707
#Uniq1	TRINITY_DN68053_c1_g13_i3	GO:0005509;	hypothetical protein OsI_24211 [Oryza sativa Indica Group];Calcium-binding protein KIC [Dichanthelium oligosanthes];calcium-binding protein PBP1 [Brachypodium distachyon];PREDICTED: calcium-binding protein KIC-like [Oryza brachyantha];calcium-binding protein KRP1 [Oryza sativa Japonica Group];	4.11784	72.6903	4.1418
#Uniq1	TRINITY_DN69749_c2_g6_i1	GO:0016310;GO:0016301;	hypothetical protein SORBI_3010G266900 [Sorghum bicolor];hypothetical protein GQ55_4G012600 [Panicum hallii var. hallii];uncharacterized protein LOC8069195 isoform X2 [Sorghum bicolor];uncharacterized protein LOC100822412 isoform X2 [Brachypodium distachyon];uncharacterized protein LOC100822412 isoform X1 [Brachypodium distachyon];	1.68749	3.97898	1.23752
#Uniq1	TRINITY_DN64626_c0_g6_i1	GO:0003700;GO:0003677;GO:0006355;GO:0043565;GO:0005634;GO:0006351;	WRKY8 transcription factor [Triticum aestivum];WRKY80 transcription factor [Triticum aestivum];predicted protein [Hordeum vulgare subsp. vulgare];hypothetical protein TRIUR3_27334 [Triticum urartu];WRKY transcription factor WRKY71-like [Aegilops tauschii subsp. tauschii];	3.5074	27.0696	2.9482
#Uniq1	TRINITY_DN59488_c0_g2_i3	NA	ABC transporter G family member 40 [Zea mays];predicted protein, partial [Hordeum vulgare subsp. vulgare];predicted protein, partial [Hordeum vulgare subsp. vulgare];Os01g0342750, partial [Oryza sativa Japonica Group];ABC transporter G family member 37 [Brachypodium distachyon];	2.42849	21.7923	3.16569
#Uniq1	TRINITY_DN74832_c1_g1_i8	NA	thaumatin-like protein TLP8 [Hordeum vulgare];predicted protein [Hordeum vulgare subsp. vulgare];hypothetical protein TRIUR3_05091 [Triticum urartu];RecName: Full=Antifungal protein S;alpha-amylase/trypsin inhibitor-like [Aegilops tauschii subsp. tauschii];	1.37277	3.87761	1.49808
#Uniq1	TRINITY_DN80592_c9_g2_i4	GO:0016020;GO:0016887;GO:0005524;GO:0000166;GO:0016021;GO:0005886;GO:0055085;GO:0042626;	predicted protein [Hordeum vulgare subsp. vulgare];predicted protein [Hordeum vulgare subsp. vulgare];Pleiotropic drug resistance protein 5 [Triticum urartu];ABC transporter G family member 48-like isoform X1 [Aegilops tauschii subsp. tauschii];ABC transporter G family member 48-like isoform X3 [Aegilops tauschii subsp. tauschii];	3.69218	8.25999	1.16167
#Uniq1	TRINITY_DN86310_c0_g2_i1	NA	UDP-D-glucuronate decarboxylase, partial [Hordeum vulgare];unknown [Zea mays];UDP-glucuronic acid decarboxylase 1 [Triticum urartu];UDP-glucuronic acid decarboxylase 2 [Brachypodium distachyon];UDP-glucuronic acid decarboxylase 2-like [Aegilops tauschii subsp. tauschii];	83.2496	169.828	1.02856
#Uniq1	TRINITY_DN73731_c2_g3_i6	NA	hypothetical protein TSUD_385120 [Trifolium subterraneum];	0.05	5.07184	6.66444
#Uniq1	TRINITY_DN60301_c0_g1_i1	NA	predicted protein [Hordeum vulgare subsp. vulgare];hypothetical protein TRIUR3_10988 [Triticum urartu];PREDICTED: probable indole-3-acetic acid-amido synthetase GH3.8 [Oryza brachyantha];probable indole-3-acetic acid-amido synthetase GH3.8 [Oryza sativa Japonica Group];probable indole-3-acetic acid-amido synthetase GH3.8 [Aegilops tauschii subsp. tauschii];	0.05	1.58308	4.98466
#Uniq1	TRINITY_DN77572_c1_g4_i5	GO:0016310;GO:0004672;GO:0016301;GO:0006468;GO:0005524;	predicted protein, partial [Hordeum vulgare subsp. vulgare];hypothetical protein BAE44_0010013 [Dichanthelium oligosanthes];mitogen-activated protein kinase kinase kinase 18 [Setaria italica];mitogen-activated protein kinase kinase kinase 3-like [Aegilops tauschii subsp. tauschii];mitogen-activated protein kinase kinase kinase 18-like [Panicum hallii];	0.05	1.27989	4.67795
#Uniq1	TRINITY_DN73246_c1_g8_i3	NA	Cytochrome P450 94C1 [Zea mays];predicted protein [Hordeum vulgare subsp. vulgare];Cytochrome P450 94C1 [Dichanthelium oligosanthes];Cytochrome P450 94C1 [Zea mays];cytochrome P450 94C1-like [Aegilops tauschii subsp. tauschii];	0.05	1.94193	5.27942
#Uniq1	TRINITY_DN73790_c0_g1_i6	GO:0016310;GO:0016301;	receptor-like kinase extracellular domain precursor RLK4A1, partial [Avena sativa];receptor-like kinase extracellular domain precursor RLK4A3, partial [Avena sativa];receptor-like kinase extracellular domain RLKA2A5, partial [Avena hirtula];receptor-like kinase extracellular domain LRKA14A5, partial [Avena byzantina];receptor-like kinase extracellular domain LRKA15A5, partial [Avena sterilis];	0.05	2.66261	5.73477
#Uniq1	TRINITY_DN76244_c0_g1_i22	NA	Cytochrome P450 72A14 [Dichanthelium oligosanthes];cytochrome P450 10 [Zea mays];hypothetical protein Zm00014a_011561 [Zea mays];cytochrome P450 72A14-like [Aegilops tauschii subsp. tauschii];cytochrome P450 72A15-like [Aegilops tauschii subsp. tauschii];	1.36672	4.37321	1.67797
#Uniq1	TRINITY_DN76177_c3_g2_i4	GO:0005634;	LSD1-like protein [Hordeum vulgare subsp. vulgare];predicted protein [Hordeum vulgare subsp. vulgare];PREDICTED: protein LOL3 [Oryza brachyantha];protein LOL3-like isoform X1 [Aegilops tauschii subsp. tauschii];protein LOL3-like isoform X2 [Aegilops tauschii subsp. tauschii];	13.5475	27.7766	1.03584
#Uniq1	TRINITY_DN75411_c0_g1_i2	NA	HSF-type DNA-binding domain containing protein, partial [Lolium perenne];heat stress transcription factor A2c [Festuca arundinacea];hypothetical protein BRADI_3g26920v3 [Brachypodium distachyon];hypothetical protein BRADI_3g26920v3 [Brachypodium distachyon];heat stress transcription factor A-2c [Brachypodium distachyon];	3.91215	17.9019	2.19408
#Uniq1	TRINITY_DN80539_c4_g3_i1	NA	hypothetical protein CDL15_Pgr028751 [Punica granatum];hypothetical protein CRG98_035577 [Punica granatum];PREDICTED: protein NRT1/ PTR FAMILY 6.4 [Camelina sativa];PREDICTED: protein NRT1/ PTR FAMILY 6.4 [Camelina sativa];PREDICTED: protein NRT1/ PTR FAMILY 6.4 [Camelina sativa];	0.05	4.09385	6.35539
#Uniq1	TRINITY_DN66548_c1_g4_i1	NA	hypothetical protein GQ55_6G122900 [Panicum hallii var. hallii];uncharacterized protein LOC109780204 isoform X1 [Aegilops tauschii subsp. tauschii];uncharacterized protein LOC109780204 isoform X2 [Aegilops tauschii subsp. tauschii];uncharacterized protein LOC109780204 isoform X3 [Aegilops tauschii subsp. tauschii];LOW QUALITY PROTEIN: uncharacterized protein LOC101766548 [Setaria italica];	0.05	1.46905	4.87681
#Uniq1	TRINITY_DN73114_c1_g2_i8	NA	predicted protein [Hordeum vulgare subsp. vulgare];predicted protein [Hordeum vulgare subsp. vulgare];uncharacterized TPR repeat-containing protein At1g05150 [Brachypodium distachyon];uncharacterized TPR repeat-containing protein At1g05150 [Setaria italica];uncharacterized TPR repeat-containing protein At1g05150-like [Aegilops tauschii subsp. tauschii];	3.6058	7.36114	1.02961
#Uniq1	TRINITY_DN76179_c0_g8_i1	NA	.	0.05	0.998266	4.31942
#Uniq1	TRINITY_DN37447_c0_g1_i2	GO:0046983;GO:0010629;GO:0005634;	predicted protein [Hordeum vulgare subsp. vulgare];unnamed protein product [Triticum aestivum];hypothetical protein TRIUR3_34174 [Triticum urartu];transcription factor bHLH13 [Brachypodium distachyon];transcription factor bHLH13-like [Aegilops tauschii subsp. tauschii];	0.518622	8.64694	4.05943
#Uniq1	TRINITY_DN76465_c0_g3_i16	NA	hypothetical protein BRADI_2g36176v3 [Brachypodium distachyon];putative disease resistance protein RGA3 isoform X2 [Brachypodium distachyon];putative disease resistance protein RGA1 [Ziziphus jujuba];putative disease resistance protein RGA3 isoform X1 [Brachypodium distachyon];putative disease resistance protein RGA3 isoform X3 [Brachypodium distachyon];	0.05	2.28419	5.51361
#Uniq1	TRINITY_DN73118_c2_g7_i1	NA	cytochrome c biogenesis protein (chloroplast) [Fargesia denudata];	0.05	1.62909	5.02599
#Uniq1	TRINITY_DN74560_c2_g6_i16	GO:0016020;GO:0016021;	predicted protein [Hordeum vulgare subsp. vulgare];hypothetical protein GQ55_8G040500 [Panicum hallii var. hallii];auxin transporter-like protein 3 [Sorghum bicolor];putative auxin transporter-like protein 4 [Aegilops tauschii subsp. tauschii];auxin transporter-like protein 5 [Olea europaea var. sylvestris];	1.50041	5.15505	1.78063
#Uniq1	TRINITY_DN68590_c0_g4_i1	NA	.	0.05	4.29679	6.42519
#Uniq1	TRINITY_DN77363_c2_g1_i13	GO:0008375;GO:0016020;GO:0016021;	Core-2/I-branching beta-16-N-acetylglucosaminyltransferase family protein [Zea mays];uncharacterized protein LOC100832462 [Brachypodium distachyon];uncharacterized protein LOC101756391 [Setaria italica];PREDICTED: uncharacterized protein LOC102715175 [Oryza brachyantha];uncharacterized protein LOC109767871 [Aegilops tauschii subsp. tauschii];	0.05	0.927945	4.21404
#Uniq1	TRINITY_DN66699_c1_g6_i1	GO:0016874;GO:0006541;GO:0008652;GO:0005524;GO:0000166;GO:0006529;GO:0004066;	glutamine-dependent asparagine synthetase 1 [Hordeum vulgare subsp. vulgare];asparagine synthetase-1 [Secale cereale];asparagine synthetase [Triticum turgidum subsp. durum];asparagine synthetase 1, partial [Pisum sativum];asparagine synthetase, partial [Genlisea aurea];	1.81134	8.04839	2.15164
#Uniq1	TRINITY_DN78570_c0_g3_i8	GO:0008152;GO:0003824;GO:0006629;GO:0005777;GO:0016829;GO:0006635;GO:0006631;GO:0005829;GO:0004300;	3-hydroxybutyryl-CoA dehydratase, partial [Phyllostachys edulis];3-hydroxybutyryl-CoA dehydratase, partial [Fargesia nitida];predicted protein, partial [Hordeum vulgare subsp. vulgare];3-hydroxybutyryl-CoA dehydratase [Triticum urartu];probable enoyl-CoA hydratase 1, peroxisomal [Brachypodium distachyon];	3.81316	11.548	1.59858
#Uniq1	TRINITY_DN78790_c0_g6_i1	NA	Os12g0261300, partial [Oryza sativa Japonica Group];Os12g0261300, partial [Oryza sativa Japonica Group];hypothetical protein OsI_18973 [Oryza sativa Indica Group];hypothetical protein TRIUR3_05047 [Triticum urartu];uncharacterized protein LOC109779189 [Aegilops tauschii subsp. tauschii];	1.42589	3.66709	1.36277
#Uniq1	TRINITY_DN20228_c0_g1_i2	NA	hypothetical 7K protein - Arabidopsis thaliana;hypothetical protein ZOSMA_14G01200 [Zostera marina];	0.05	1.2735	4.67073
#Uniq1	TRINITY_DN64928_c1_g3_i6	NA	elicitor-responsive protein 3 isoform X1 [Brachypodium distachyon];PREDICTED: elicitor-responsive protein 3-like [Oryza brachyantha];PREDICTED: elicitor-responsive protein 3 [Oryza brachyantha];elicitor-responsive protein 3 [Oryza sativa Japonica Group];elicitor-responsive protein 3-like [Aegilops tauschii subsp. tauschii];	18.7468	40.7913	1.12162
#Uniq1	TRINITY_DN68642_c1_g2_i11	GO:0016020;GO:0005887;GO:0016021;GO:0055085;GO:0035672;GO:0035673;	putative sexual differentiation process protein isp4 [Oryza sativa Japonica Group];hypothetical protein OsI_21444 [Oryza sativa Indica Group];oligopeptide transporter 7 [Sorghum bicolor];oligopeptide transporter 7 [Oryza sativa Japonica Group];oligopeptide transporter 7-like [Aegilops tauschii subsp. tauschii];	1.01329	2.40928	1.24955
#Uniq1	TRINITY_DN73858_c1_g1_i1	NA	AHL protein [Triticum aestivum];predicted protein [Hordeum vulgare subsp. vulgare];AT-hook motif nuclear-localized protein 19 [Setaria italica];AT-hook motif nuclear-localized protein 29 [Oryza sativa Japonica Group];AT-hook motif nuclear-localized protein 29-like [Aegilops tauschii subsp. tauschii];	2.0583	5.89913	1.51905
#Uniq1	TRINITY_DN65527_c0_g1_i1	NA	protein TPX2 isoform X2 [Amborella trichopoda];	0.05	1.52696	4.93259
#Uniq1	TRINITY_DN52706_c0_g1_i3	GO:0016020;GO:0016740;GO:0016021;GO:0016757;	predicted protein [Hordeum vulgare subsp. vulgare];glycosyltransferase, HGA-like, putative,expressed [Triticum aestivum];unnamed protein product [Triticum aestivum];putative glycosyltransferase AGO61 [Triticum urartu];uncharacterized protein LOC109738618 [Aegilops tauschii subsp. tauschii];	0.05	2.3575	5.55919
#Uniq1	TRINITY_DN31257_c0_g2_i1	GO:0045454;GO:0005623;GO:0098869;GO:0055114;GO:0016209;GO:0016491;	Putative UDP-rhamnose:rhamnosyltransferase 1 [Glycine soja];hypothetical protein GLYMA_07G067300 [Glycine max];putative UDP-rhamnose:rhamnosyltransferase 1 [Vigna radiata var. radiata];putative UDP-rhamnose:rhamnosyltransferase 1 [Glycine max];putative UDP-rhamnose:rhamnosyltransferase 1 [Momordica charantia];	0.05	2.66276	5.73485
#Uniq1	TRINITY_DN63928_c0_g6_i1	NA	F5J5.1 [Arabidopsis thaliana];	0.05	3.21865	6.00838
#Uniq1	TRINITY_DN71153_c1_g9_i8	GO:0008757;GO:0008168;GO:0005737;GO:0032259;GO:0008152;GO:0046686;GO:0016740;GO:0005829;GO:0005739;	unknown [Zea mays];predicted protein [Hordeum vulgare subsp. vulgare];unnamed protein product [Triticum aestivum];putative methyltransferase DDB_G0268948 [Brachypodium distachyon];putative methyltransferase DDB_G0268948 [Aegilops tauschii subsp. tauschii];	1.9122	5.52306	1.53023
#Uniq1	TRINITY_DN73941_c0_g3_i7	NA	sucrose transporter GRMZM2G081589 [Zea mays];	0.05	1.41756	4.82534
#Uniq1	TRINITY_DN69770_c1_g6_i15	GO:0016020;GO:0016021;GO:0005509;	predicted protein [Hordeum vulgare subsp. vulgare];hypothetical protein BRADI_4g30100v3 [Brachypodium distachyon];probable calcium-binding protein CML45 [Brachypodium distachyon];PREDICTED: calmodulin-like protein 2 [Oryza brachyantha];calmodulin-like protein 6 [Aegilops tauschii subsp. tauschii];	0.64173	15.2431	4.57005
#Uniq1	TRINITY_DN66211_c1_g2_i8	NA	.	0.05	1.1297	4.49787
#Uniq1	TRINITY_DN65681_c0_g2_i12	NA	Protein PIR [Triticum urartu];hypothetical protein AQUCO_00700430v1 [Aquilegia coerulea];hypothetical protein AQUCO_00700430v1 [Aquilegia coerulea];hypothetical protein AQUCO_00700430v1 [Aquilegia coerulea];protein PIR isoform X3 [Brachypodium distachyon];	0.709536	2.22621	1.64964
#Uniq1	TRINITY_DN73756_c1_g1_i2	GO:0016874;GO:0008152;GO:0003824;GO:0016207;	4-coumarate--CoA ligase 4CL3 [Lolium perenne];4-coumarate:coenzyme A ligase [Lolium perenne];hypothetical protein OsI_06077 [Oryza sativa Indica Group];putative 4-coumarate--CoA ligase 4 [Triticum urartu];probable 4-coumarate--CoA ligase 3 [Setaria italica];	15.2927	34.8791	1.18952
#Uniq1	TRINITY_DN61676_c2_g8_i1	NA	putative senescence-associated protein, partial [Pisum sativum];hypothetical protein CQW23_35562 [Capsicum baccatum];Regulator of rDNA transcription protein 15 [Capsicum baccatum];Protein TAR1 [Capsicum baccatum];PREDICTED: LOW QUALITY PROTEIN: uncharacterized protein LOC105117228 [Populus euphratica];	0.05	2.81149	5.81326
#Uniq1	TRINITY_DN65187_c0_g3_i1	GO:0006259;GO:0007131;GO:0008094;GO:0003677;GO:0005524;GO:0000166;GO:0005634;GO:0006281;	DMC1 protein [Hordeum vulgare];disrupted meiotic cDNA 1 protein [Triticum aestivum];disrupted meiotic cDNA 1 protein [Triticum aestivum];Meiotic recombination protein DMC1-like protein [Triticum urartu];meiotic recombination protein DMC1 homolog [Aegilops tauschii subsp. tauschii];	0.05	0.800447	4.00081
#Uniq1	TRINITY_DN31128_c0_g2_i1	NA	.	2.20276	8.22152	1.90009
#Uniq1	TRINITY_DN75658_c0_g9_i16	NA	PREDICTED: ethylene-responsive transcription factor 15-like [Raphanus sativus];	0.05	2.81416	5.81463
#Uniq1	TRINITY_DN41804_c0_g1_i1	NA	hypothetical protein BVRB_037930, partial [Beta vulgaris subsp. vulgaris];hypothetical protein AXG93_1860s1240 [Marchantia polymorpha subsp. ruderalis];	0.05	4.78515	6.58049
#Uniq1	TRINITY_DN20705_c0_g3_i1	NA	ATPase subunit 9 (mitochondrion) [Limnocharis flava];cytochrome c biogenesis protein (chloroplast) [Fargesia denudata];	0.05	6.2257	6.96016
#Uniq1	TRINITY_DN36277_c0_g1_i2	NA	Q5AZT6_EMENI (Q5AZT6) Hypothetical protein;Q6XPR4_EMENI (Q6XPR4) BroA;	0.05	2.60365	5.70246
#Uniq1	TRINITY_DN78612_c3_g1_i1	GO:0016787;GO:0102483;GO:0008152;GO:0008422;GO:0004553;GO:0005975;GO:0016798;GO:1901657;	predicted protein [Hordeum vulgare subsp. vulgare];predicted protein [Hordeum vulgare subsp. vulgare];predicted protein, partial [Hordeum vulgare subsp. vulgare];predicted protein, partial [Hordeum vulgare subsp. vulgare];Beta-glucosidase 31 [Triticum urartu];	12.7959	28.1847	1.13923
#Uniq1	TRINITY_DN78922_c0_g2_i12	GO:0016020;GO:0016125;GO:0031408;GO:0020037;GO:0047987;GO:0004497;GO:0009536;GO:0006629;GO:0005506;GO:0055114;GO:0016705;GO:0016829;GO:0006631;GO:0006633;GO:0009507;GO:0031969;GO:0046872;	predicted protein [Hordeum vulgare subsp. vulgare];hypothetical protein GQ55_9G071700 [Panicum hallii var. hallii];allene oxide synthase 1, chloroplastic [Brachypodium distachyon];allene oxide synthase 1, chloroplastic [Aegilops tauschii subsp. tauschii];allene oxide synthase 1, chloroplastic [Panicum hallii];	3.08444	9.22664	1.5808
#Uniq1	TRINITY_DN78015_c0_g1_i1	GO:0016310;GO:0006071;GO:0016301;GO:0005524;GO:0004371;	hypothetical protein GOBAR_DD04170 [Gossypium barbadense];	0.05	0.920604	4.20258
#Uniq1	TRINITY_DN64073_c0_g1_i1	NA	putative polyprotein [Oryza sativa Japonica Group];BnaC03g13120D [Brassica napus];hypothetical protein PRUPE_6G138300 [Prunus persica];	0.05	4.81621	6.58983
#Uniq1	TRINITY_DN57337_c0_g1_i2	NA	predicted protein [Hordeum vulgare subsp. vulgare];hypothetical protein TRIUR3_23703 [Triticum urartu];protein FAF-like, chloroplastic [Setaria italica];protein FANTASTIC FOUR 3-like [Aegilops tauschii subsp. tauschii];protein FAF-like, chloroplastic [Aegilops tauschii subsp. tauschii];	13.5657	33.2677	1.29416
#Uniq1	TRINITY_DN67018_c2_g2_i1	GO:0003700;GO:0003677;GO:0006355;GO:0043565;GO:0005634;GO:0006351;	WRKY transcription factor 20, partial [Hordeum vulgare];predicted protein [Hordeum vulgare subsp. vulgare];putative WRKY transcription factor 50 [Triticum urartu];PREDICTED: probable WRKY transcription factor 26 [Oryza brachyantha];probable WRKY transcription factor 51 [Aegilops tauschii subsp. tauschii];	0.05	5.84381	6.86884
#Uniq1	TRINITY_DN79403_c0_g2_i1	NA	putative retroelement protein [Sorghum bicolor];uncharacterized protein LOC109736039 [Aegilops tauschii subsp. tauschii];uncharacterized protein LOC109772182 [Aegilops tauschii subsp. tauschii];uncharacterized protein LOC8065032 [Sorghum bicolor];uncharacterized protein LOC110437494 [Sorghum bicolor];	0.372975	1.76292	2.24082
#Uniq1	TRINITY_DN72111_c3_g6_i3	NA	.	4.96277	14.0117	1.49741
#Uniq1	TRINITY_DN54273_c0_g1_i3	NA	NB-ARC domain disease resistance protein [Medicago truncatula];hypothetical protein TanjilG_27180 [Lupinus angustifolius];uncharacterized protein LOC11438060 isoform X5 [Medicago truncatula];uncharacterized protein LOC11438060 isoform X6 [Medicago truncatula];probable disease resistance protein At4g27220 [Medicago truncatula];	0.05	3.21584	6.00712
#Uniq1	TRINITY_DN75738_c0_g6_i5	GO:0007166;GO:0004672;GO:0006468;GO:0007178;GO:0005524;GO:0000166;GO:0005886;GO:0004674;GO:0004675;	predicted protein, partial [Hordeum vulgare subsp. vulgare];putative serine/threonine-protein kinase Cx32, chloroplastic [Dichanthelium oligosanthes];probable serine/threonine-protein kinase PIX13 isoform X1 [Aegilops tauschii subsp. tauschii];probable serine/threonine-protein kinase PIX13 isoform X2 [Aegilops tauschii subsp. tauschii];probable serine/threonine-protein kinase PIX13 isoform X3 [Ae…	2.77303	6.34695	1.1946
#Uniq1	TRINITY_DN67221_c0_g2_i12	NA	hypothetical protein VITISV_006569 [Vitis vinifera];hypothetical protein CR513_52937, partial [Mucuna pruriens];	3.95742	25.445	2.68475
#Uniq1	TRINITY_DN67412_c1_g1_i1	NA	TPR domain protein [Zea mays];predicted protein [Hordeum vulgare subsp. vulgare];uncharacterized protein LOC101767315 [Setaria italica];uncharacterized protein LOC109780991 [Aegilops tauschii subsp. tauschii];uncharacterized LOC100272480 isoform X1 [Zea mays];	0.911752	8.2464	3.17705
#Uniq1	TRINITY_DN55743_c0_g2_i2	NA	.	0.05	3.14003	5.97271
#Uniq1	TRINITY_DN78817_c0_g4_i23	GO:0016020;GO:0016310;GO:0007166;GO:0004672;GO:0016301;GO:0006468;GO:0007178;GO:0005524;GO:0016021;GO:0005886;GO:0004675;	predicted protein [Hordeum vulgare subsp. vulgare];unnamed protein product [Triticum aestivum];proline-rich receptor-like protein kinase PERK9 [Sorghum bicolor];proline-rich receptor-like protein kinase PERK8 [Brachypodium distachyon];proline-rich receptor-like protein kinase PERK8 [Aegilops tauschii subsp. tauschii];	3.83214	7.72042	1.01053
#Uniq1	TRINITY_DN68563_c0_g4_i3	GO:0047216;GO:0016740;GO:0016757;GO:0006012;	Glycogenin-2 [Triticum urartu];hypothetical protein GQ55_9G497600 [Panicum hallii var. hallii];galactinol synthase 1 [Brachypodium distachyon];galactinol synthase 2-like [Aegilops tauschii subsp. tauschii];galactinol synthase 1-like [Panicum hallii];	113.622	335.846	1.56356
#Uniq1	TRINITY_DN54937_c0_g1_i4	NA	cytochrome P450 94A1-like, partial [Asparagus officinalis];proteinaceous RNase P 2-like [Cucurbita moschata];proteinaceous RNase P 2-like [Cucurbita maxima];proteinaceous RNase P 2 [Cucurbita pepo subsp. pepo];	0.05	1.33574	4.73957
#Uniq1	TRINITY_DN74792_c0_g3_i9	GO:0016787;GO:0008152;GO:0016161;GO:0000272;GO:0005975;GO:0102229;GO:0016798;	predicted protein, partial [Hordeum vulgare subsp. vulgare];beta-amylase, partial [Triticum aestivum];Beta-amylase [Triticum urartu];unnamed protein product [Triticum aestivum];beta-amylase-like [Aegilops tauschii subsp. tauschii];	9.32511	18.8457	1.01504
#Uniq1	TRINITY_DN81356_c0_g1_i1	NA	uncharacterized protein LOC109743688 [Aegilops tauschii subsp. tauschii];uncharacterized protein LOC109754220 [Aegilops tauschii subsp. tauschii];uncharacterized protein LOC109756472 isoform X1 [Aegilops tauschii subsp. tauschii];uncharacterized protein LOC109770207 [Aegilops tauschii subsp. tauschii];uncharacterized protein LOC109783352 [Aegilops tauschii subsp. tauschii];	0.05	0.821537	4.03833
#Uniq1	TRINITY_DN75554_c2_g4_i35	NA	hypothetical protein OsI_00482 [Oryza sativa Indica Group];hypothetical protein OsJ_00449 [Oryza sativa Japonica Group];DnaJ homolog subfamily C member 15 [Triticum urartu];mitochondrial import inner membrane translocase subunit TIM14-3 [Brachypodium distachyon];mitochondrial import inner membrane translocase subunit TIM14-3-like [Aegilops tauschii subsp. tauschii];	0.05	1.25421	4.64871
#Uniq1	TRINITY_DN66546_c0_g1_i1	NA	cinnamoyl CoA reductase-like 1 [Panicum virgatum];hypothetical protein OsI_23747 [Oryza sativa Indica Group];cinnamoyl-CoA reductase 1 [Brachypodium distachyon];cinnamoyl-CoA reductase 2 [Oryza sativa Japonica Group];PREDICTED: cinnamoyl-CoA reductase 1-like [Oryza brachyantha];	1.72601	11.8873	2.78391
#Uniq1	TRINITY_DN57261_c0_g1_i4	NA	plastidal glycolate/glycerate translocator 1, chloroplastic isoform X1 [Medicago truncatula];cytochrome c biogenesis protein (chloroplast) [Fargesia denudata];	0.05	4.43238	6.47001
#Uniq1	TRINITY_DN71808_c0_g3_i7	GO:0016787;GO:0008152;	predicted protein [Hordeum vulgare subsp. vulgare];hypothetical protein OsI_27001 [Oryza sativa Indica Group];Uncharacterized protein C24B11.05 [Triticum urartu];uncharacterized protein LOC4344018 [Oryza sativa Japonica Group];suppressor of disruption of TFIIS [Aegilops tauschii subsp. tauschii];	4.63121	9.31698	1.00847
#Uniq1	TRINITY_DN69732_c0_g1_i25	GO:0006508;GO:0004252;	Putative protease Do-like 14 [Triticum urartu];hypothetical protein GQ55_8G067100 [Panicum hallii var. hallii];putative protease Do-like 14 isoform X2 [Brachypodium distachyon];putative protease Do-like 14 [Aegilops tauschii subsp. tauschii];putative protease Do-like 14 isoform X1 [Brachypodium distachyon];	3.60643	7.61154	1.07762
#Uniq1	TRINITY_DN46893_c0_g1_i1	NA	Laccase 1 [Theobroma cacao];Exostosin domain-containing protein [Cephalotus follicularis];PREDICTED: uncharacterized protein LOC104240572 [Nicotiana sylvestris];PREDICTED: pectin acetylesterase 8-like [Nicotiana tabacum];	0.05	1.65552	5.04921
#Uniq1	TRINITY_DN67702_c0_g3_i10	NA	predicted protein [Hordeum vulgare subsp. vulgare];hypothetical protein TRIUR3_08657 [Triticum urartu];uncharacterized protein LOC100274922 [Zea mays];uncharacterized protein LOC100274922 [Zea mays];uncharacterized protein LOC109753137 [Aegilops tauschii subsp. tauschii];	0.92812	6.02413	2.69837
#Uniq1	TRINITY_DN75709_c0_g1_i5	GO:0008152;GO:0000287;GO:0016829;GO:0010333;GO:0046872;	putative terpene synthase [Triticum aestivum];putative terpene synthase [Triticum aestivum];terpene synthase, putative, expressed [Triticum aestivum];terpene synthase, putative [Triticum aestivum];LOW QUALITY PROTEIN: (S)-beta-bisabolene synthase-like, partial [Aegilops tauschii subsp. tauschii];	1.6642	4.61677	1.47206
#Uniq1	TRINITY_DN70016_c0_g5_i10	GO:0007034;	Vacuolar protein sorting-associated protein 2 homolog 1 [Zea mays];charged multivesicular body protein 2a [Zea mays];vacuolar protein sorting-associated protein 2 homolog 1 [Sorghum bicolor];vacuolar protein sorting-associated protein 2 homolog 1 [Brachypodium distachyon];vacuolar protein sorting-associated protein 2 homolog 1 [Aegilops tauschii subsp. tauschii];	25.3927	51.5173	1.02064
#Uniq1	TRINITY_DN65274_c1_g12_i2	NA	kinesin-like protein KIN-12C isoform X1 [Solanum lycopersicum];PREDICTED: phragmoplast orienting kinesin-1 [Solanum tuberosum];kinesin-like protein KIN-12C isoform X2 [Solanum lycopersicum];PREDICTED: serine/threonine-protein kinase ATG1-like isoform X1 [Ipomoea nil];PREDICTED: serine/threonine-protein kinase MARK2-like isoform X2 [Ipomoea nil];	0.05	1.67063	5.06232
#Uniq1	TRINITY_DN78940_c0_g2_i4	NA	hypothetical protein OsI_19417 [Oryza sativa Indica Group];PREDICTED: katanin p60 ATPase-containing subunit A-like 2 isoform X2 [Cucumis melo];uncharacterized protein LOC109742009 [Aegilops tauschii subsp. tauschii];	0.05	1.53213	4.93747
#Uniq1	TRINITY_DN75711_c1_g10_i2	GO:0016020;GO:0016887;GO:0005524;GO:0000166;GO:0016021;GO:0005886;GO:0055085;GO:0042626;	ABC transporter G family member 34 [Zea mays];Pleiotropic drug resistance protein 5 [Triticum urartu];ABC transporter G family member 34 [Zea mays];ABC transporter G family member 34 [Zea mays];ABC transporter G family member 48-like [Aegilops tauschii subsp. tauschii];	7.24284	16.4867	1.18668
#Uniq1	TRINITY_DN67600_c4_g2_i14	GO:0005737;GO:0016567;GO:0005634;GO:0004842;	predicted protein [Hordeum vulgare subsp. vulgare];hypothetical protein OsJ_18921 [Oryza sativa Japonica Group];U-box domain-containing protein 16 [Oryza sativa Japonica Group];PREDICTED: U-box domain-containing protein 16-like [Oryza brachyantha];U-box domain-containing protein 16-like [Aegilops tauschii subsp. tauschii];	2.97326	9.73255	1.71077
#Uniq1	TRINITY_DN5537_c0_g1_i1	NA	hypothetical protein JCGZ_17769 [Jatropha curcas];hypothetical protein JCGZ_02963 [Jatropha curcas];RNA-binding protein 48 [Jatropha curcas];RNA-binding protein 48 [Jatropha curcas];zinc finger MYM-type protein 1-like [Helianthus annuus];	0.05	1.27376	4.67102
#Uniq1	TRINITY_DN63495_c1_g1_i1	NA	Os11g0282300, partial [Oryza sativa Japonica Group];predicted protein [Hordeum vulgare subsp. vulgare];predicted protein [Hordeum vulgare subsp. vulgare];hypothetical protein TRIUR3_09123 [Triticum urartu];uncharacterized protein LOC109743563 [Aegilops tauschii subsp. tauschii];	16.942	42.9404	1.34173
#Uniq1	TRINITY_DN41315_c0_g2_i1	GO:0003899;GO:0003677;GO:0006351;	hypothetical protein MTR_3g011490 [Medicago truncatula];	0.05	2.89531	5.85565
#Uniq1	TRINITY_DN75052_c1_g5_i10	GO:0009423;GO:0003824;GO:0016765;GO:0016740;GO:0003866;GO:0008652;GO:0009073;	5-enolpyruvylshikimate-3-phosphate synthase, partial (plastid) [Sorghum halepense];chloroplast 5-enolpyruvylshikimate-3-phosphate synthase, partial [Triticum aestivum];predicted protein [Hordeum vulgare subsp. vulgare];3-phosphoshikimate 1-carboxyvinyltransferase, chloroplastic [Triticum urartu];3-phosphoshikimate 1-carboxyvinyltransferase 2-like [Aegilops tauschii subsp. tauschii];	3.25683	16.913	2.37659
#Uniq1	TRINITY_DN67858_c1_g5_i2	GO:0005524;GO:0000166;GO:0005829;	unnamed protein product, partial [Zea mays];70-Kd heat shock protein, partial [Solanum tuberosum];hypothetical protein SOVF_103860 [Spinacia oleracea];HSP70, partial [Trifolium pratense];HSP70, partial [Trifolium pratense];	2.01657	5.25999	1.38316
#Uniq1	TRINITY_DN72060_c1_g2_i1	NA	rRNA intron-encoded homing endonuclease, partial [Oryza sativa];rRNA intron-encoded homing endonuclease, partial [Cenchrus americanus];hypothetical protein GOBAR_AA39629 [Gossypium barbadense];hypothetical protein GOBAR_AA13370 [Gossypium barbadense];LOW QUALITY PROTEIN: uncharacterized protein LOC112489936 [Ziziphus jujuba];	0.05	1.00464	4.32861
#Uniq1	TRINITY_DN41055_c0_g2_i1	GO:0016787;GO:0008152;GO:0006629;GO:0016042;	predicted protein [Hordeum vulgare subsp. vulgare];hypothetical protein OsI_12764 [Oryza sativa Indica Group];hypothetical protein GQ55_9G151600 [Panicum hallii var. hallii];patatin-like protein 3 [Brachypodium distachyon];patatin-like protein 3 [Aegilops tauschii subsp. tauschii];	2.77004	36.4895	3.7195
#Uniq1	TRINITY_DN71106_c1_g9_i1	NA	hypothetical protein GQ55_6G292700 [Panicum hallii var. hallii];protein SRC2 homolog [Sorghum bicolor];protein SRC2 homolog [Panicum hallii];	0.05	1.05068	4.39325
#Uniq1	TRINITY_DN61908_c0_g2_i7	NA	.	3.36948	10.4963	1.63928
#Uniq1	TRINITY_DN70725_c0_g8_i16	GO:0030001;GO:0046872;	hypothetical protein BRADI_1g74900v3 [Brachypodium distachyon];heavy metal-associated isoprenylated plant protein 6 [Setaria italica];heavy metal-associated isoprenylated plant protein 3 [Brachypodium distachyon];heavy metal-associated isoprenylated plant protein 6 [Oryza sativa Japonica Group];heavy metal-associated isoprenylated plant protein 6-like [Aegilops tauschii subsp. tauschii];	2.37121	6.76513	1.51249
#Uniq1	TRINITY_DN108625_c0_g1_i1	GO:0006024;GO:0016616;GO:0006065;GO:0055114;GO:0005829;GO:0016491;GO:0005634;GO:0003979;GO:0051287;	predicted protein [Hordeum vulgare subsp. vulgare];predicted protein [Hordeum vulgare subsp. vulgare];UDP-glucose 6-dehydrogenase 4 [Brachypodium distachyon];PREDICTED: UDP-glucose 6-dehydrogenase 4 [Nicotiana sylvestris];UDP-glucose 6-dehydrogenase 4-like [Aegilops tauschii subsp. tauschii];	266.876	681.501	1.35255
#Uniq1	TRINITY_DN74711_c1_g3_i9	GO:0016020;GO:0032580;GO:0033358;GO:0050373;GO:0016021;GO:0005975;GO:0003978;GO:0045227;GO:0016853;GO:0005794;GO:0006012;	NAD(P)-binding Rossmann-fold superfamily protein [Zea mays];predicted protein [Hordeum vulgare subsp. vulgare];uncharacterized LOC100383103 [Zea mays];probable UDP-arabinose 4-epimerase 2 [Aegilops tauschii subsp. tauschii];probable UDP-arabinose 4-epimerase 2 [Sorghum bicolor];	5.13949	13.7081	1.41533
#Uniq1	TRINITY_DN65477_c2_g2_i1	GO:0016020;GO:0007165;GO:0016021;	predicted protein, partial [Hordeum vulgare subsp. vulgare];hypothetical protein TRIUR3_11233 [Triticum urartu];hypothetical protein TRIUR3_32053 [Triticum urartu];uncharacterized protein LOC109764778 [Aegilops tauschii subsp. tauschii];uncharacterized protein LOC109764790 [Aegilops tauschii subsp. tauschii];	0.590319	4.92642	3.06097
#Uniq1	TRINITY_DN76978_c0_g5_i12	NA	NADH dehydrogenase subunit F, partial (chloroplast) [Pultenaea aspalathoides];hypothetical protein F511_27894 [Dorcoceras hygrometricum];probable disease resistance protein At4g27220 [Durio zibethinus];	0.05	3.17009	5.98645
#Uniq1	TRINITY_DN37992_c0_g1_i2	NA	Q51TP7_MAGGR (Q51TP7) Hypothetical protein;Q9DSV4_9VIRU (Q9DSV4) Putative DNA helicase;	0.818154	7.27221	3.15195
#Uniq1	TRINITY_DN79586_c0_g1_i1	NA	predicted protein [Hordeum vulgare subsp. vulgare];hypothetical protein PHAVU_005G118200g [Phaseolus vulgaris];PREDICTED: protein IQ-DOMAIN 1 isoform X2 [Vigna angularis];PREDICTED: protein IQ-DOMAIN 1 isoform X4 [Vigna angularis];protein IQ-DOMAIN 1-like [Aegilops tauschii subsp. tauschii];	0.05	3.39362	6.08475
#Uniq1	TRINITY_DN24187_c0_g3_i1	NA	predicted protein [Hordeum vulgare subsp. vulgare];hypothetical protein TRIUR3_32874 [Triticum urartu];hypothetical protein BRADI_3g33480v3 [Brachypodium distachyon];protein BRANCHLESS TRICHOME [Brachypodium distachyon];protein BRANCHLESS TRICHOME-like [Aegilops tauschii subsp. tauschii];	0.05	2.22573	5.47621
#Uniq1	TRINITY_DN77662_c0_g4_i1	NA	putative cis-zeatin O-glucosyltransferase [Hordeum vulgare subsp. vulgare];hypothetical protein AMTR_s00039p00077530 [Amborella trichopoda];PREDICTED: uncharacterized protein LOC109222358 [Nicotiana attenuata];protein NRT1/ PTR FAMILY 8.1 [Selaginella moellendorffii];protein NRT1/ PTR FAMILY 8.1 [Selaginella moellendorffii];	0.05	1.13543	4.50517
#Uniq1	TRINITY_DN77455_c1_g7_i9	GO:0016020;GO:0055114;GO:0016021;GO:0016491;	respiratory burst oxidase-like protein F1, partial [Hordeum vulgare subsp. vulgare];unknown [Zea mays];putative NAD(P)H oxidase [Oryza sativa Japonica Group];hypothetical protein OsI_03642 [Oryza sativa Indica Group];respiratory burst oxidase homolog protein A [Brachypodium distachyon];	9.39987	19.3544	1.04195
#Uniq1	TRINITY_DN80590_c0_g5_i12	GO:0019538;GO:0005524;GO:0000166;	unknown [Picea sitchensis];Chaperone protein ClpB1 [Glycine soja];chaperone protein ClpB1-like protein [Trifolium pratense];chaperone protein ClpB1-like [Citrus sinensis];chaperone protein ClpB1 [Glycine max];	0.05	8.61002	7.42794
#Uniq1	TRINITY_DN67826_c2_g2_i2	NA	PREDICTED: diacylglycerol kinase theta-like [Cucumis sativus];	0.05	2.78646	5.80036
#Uniq1	TRINITY_DN74909_c1_g4_i8	GO:0016020;GO:0009705;GO:0005887;GO:0006813;GO:0005267;GO:0022841;GO:0031004;GO:0030322;GO:0030007;GO:0016021;GO:0005249;GO:0005242;GO:0006811;GO:0005773;GO:0005774;GO:0046872;GO:0005509;GO:0071805;	outward-rectifying potassium channel [Hordeum vulgare subsp. vulgare];voltage-dependent outwardly rectifying plasma membrane K+ channel KCO1/TPK1 [Hordeum vulgare];Calcium-activated outward-rectifying potassium channel 1 [Triticum urartu];two pore potassium channel a [Brachypodium distachyon];two pore potassium channel a [Aegilops tauschii subsp. tauschii];	4.49149	9.82231	1.12887
#Uniq1	TRINITY_DN73050_c0_g5_i5	GO:0003677;	transcription factor Myb2 [Triticum aestivum];MYB-related protein [Triticum aestivum];MYB transcription factor 81 [Triticum aestivum];myb-related protein [Triticum aestivum];myb-related protein Myb4-like [Aegilops tauschii subsp. tauschii];	3.34054	13.1054	1.97201
#Uniq1	TRINITY_DN48222_c0_g1_i3	NA	Q64PR7_BACFR (Q64PR7) Putative inner membrane protein;	0.05	1.53734	4.94236
#Uniq1	TRINITY_DN64113_c0_g8_i1	NA	.	0.05	1.15197	4.52603
#Uniq1	TRINITY_DN68161_c2_g5_i2	NA	Os05g0477900, partial [Oryza sativa Japonica Group];PREDICTED: non-specific lipid-transfer protein-like [Oryza brachyantha];non-specific lipid-transfer protein 1 [Oryza sativa Japonica Group];non-specific lipid-transfer protein 1-like isoform X1 [Aegilops tauschii subsp. tauschii];non-specific lipid-transfer protein 1-like isoform X2 [Aegilops tauschii subsp. tauschii];	1.08319	7.04029	2.70035
#Uniq1	TRINITY_DN69673_c0_g7_i6	GO:0003700;GO:0003677;GO:0006355;	hypothetical protein BRADI_1g04510v3 [Brachypodium distachyon];hypothetical protein BRADI_1g04510v3 [Brachypodium distachyon];hypothetical protein BRADI_1g04510v3 [Brachypodium distachyon];hypothetical protein BRADI_1g04510v3 [Brachypodium distachyon];DNA-binding protein EMBP-1 [Brachypodium distachyon];	1.72133	8.78437	2.35142
#Uniq1	TRINITY_DN12005_c0_g1_i1	GO:0006260;GO:0005737;GO:0009378;GO:0005694;GO:0000724;GO:0003677;GO:0006284;GO:0032508;GO:0005634;GO:0043140;	predicted protein [Hordeum vulgare subsp. vulgare];hypothetical protein TRIUR3_12065 [Triticum urartu];hypothetical protein BRADI_2g23100v3 [Brachypodium distachyon];uncharacterized protein LOC109755896 [Aegilops tauschii subsp. tauschii];putative F-box protein At4g22660 [Aegilops tauschii subsp. tauschii];	0.05	0.680624	3.76686
#Uniq1	TRINITY_DN21640_c0_g2_i1	GO:0003964;GO:0006278;	Beta-lactamase-like protein [Corchorus olitorius];N6-adenosine-methyltransferase MT-A70-like [Arabidopsis lyrata subsp. lyrata];PREDICTED: uncharacterized protein LOC108194733 [Daucus carota subsp. sativus];	0.05	0.784964	3.97263
#Uniq1	TRINITY_DN71974_c0_g1_i7	NA	.	1.73675	6.94459	1.9995
#Uniq1	TRINITY_DN36376_c0_g1_i1	GO:0005509;	uncharacterized protein LOC100825166 [Brachypodium distachyon];uncharacterized protein LOC109739254 [Aegilops tauschii subsp. tauschii];calcium-binding protein CML38-like [Aegilops tauschii subsp. tauschii];uncharacterized protein LOC109780013, partial [Aegilops tauschii subsp. tauschii];probable calcium-binding protein CML17 [Aegilops tauschii subsp. tauschii];	0.05	5.59585	6.80629
#Uniq1	TRINITY_DN75079_c1_g6_i1	GO:0080043;GO:0008152;GO:0016740;GO:0016758;GO:0043231;GO:0016757;GO:0080044;	predicted protein [Hordeum vulgare subsp. vulgare];predicted protein [Hordeum vulgare subsp. vulgare];UDP-glycosyltransferase 85A2 [Triticum urartu];7-deoxyloganetin glucosyltransferase-like isoform X1 [Aegilops tauschii subsp. tauschii];7-deoxyloganetin glucosyltransferase-like [Aegilops tauschii subsp. tauschii];	2.14833	23.1797	3.43157
#Uniq1	TRINITY_DN49188_c0_g1_i1	NA	cytochrome P450 82A3-like [Sesamum indicum];uncharacterized protein LOC110697318 [Chenopodium quinoa];	0.05	1.85898	5.21644
#Uniq1	TRINITY_DN76124_c0_g4_i1	GO:0016020;GO:0005622;GO:0006886;GO:0005484;GO:0016192;GO:0061025;GO:0016021;	syntaxin 121 [Zea mays];Syntaxin-121 [Dichanthelium oligosanthes];Syntaxin-121 [Zea mays];syntaxin-121 [Sorghum bicolor];syntaxin-121 [Setaria italica];	2.00721	5.4469	1.44024
#Uniq1	TRINITY_DN1635_c0_g1_i1	GO:0016020;GO:0016032;GO:0016021;GO:0019031;	hypothetical protein VIGAN_10209400 [Vigna angularis var. angularis];conserved hypothetical protein [Ricinus communis];GRAS transcription factor [Trema orientalis];uncharacterized protein LOC109746882 [Aegilops tauschii subsp. tauschii];	0.05	3.40151	6.0881
#Uniq1	TRINITY_DN71925_c2_g4_i11	NA	PREDICTED: uncharacterized protein LOC109004763 isoform X1 [Juglans regia];PREDICTED: uncharacterized protein LOC109004763 isoform X2 [Juglans regia];	1.7041	4.11602	1.27224
#Uniq1	TRINITY_DN31829_c0_g1_i3	GO:0016020;GO:0009535;GO:0018298;GO:0009765;GO:0009536;GO:0015979;GO:0009523;GO:0016021;GO:0016168;GO:0009507;GO:0009579;GO:0009522;	chlorophyll a-b binding protein of lhcii type i, chloroplastic [Quercus suber];chlorophyll a-b binding protein of lhcii type i, chloroplastic [Quercus suber];chlorophyll a-b binding protein of lhcii type iii, chloroplastic [Quercus suber];PREDICTED: LOW QUALITY PROTEIN: ABC transporter G family member 42-like [Oryza brachyantha];ABC transporter G family member 39-like [Vigna radiata var. radiata];	0.05	3.84026	6.26313
#Uniq1	TRINITY_DN68783_c2_g2_i1	GO:0016020;GO:0003333;GO:0016021;GO:0005886;GO:0015171;	predicted protein [Hordeum vulgare subsp. vulgare];amino acid permease 3 [Brachypodium distachyon];PREDICTED: amino acid permease 3-like isoform X2 [Oryza brachyantha];PREDICTED: amino acid permease 3-like isoform X1 [Oryza brachyantha];amino acid permease 3-like [Aegilops tauschii subsp. tauschii];	20.3914	51.1654	1.32721
#Uniq1	TRINITY_DN67908_c1_g1_i3	GO:0005576;	pathogenisis-related protein 1.1 [Triticum aestivum];pathogenesis-related protein 1-5 [Triticum aestivum];pathogenesis-related protein 1-5 [Triticum aestivum];PR-1a pathogenesis related protein (Hv-1a) [Hordeum vulgare subsp. vulgare];Pathogenesis-related protein 1 [Triticum urartu];	22.2342	77.8964	1.80878
#Uniq1	TRINITY_DN71573_c2_g11_i6	GO:0016887;GO:0005524;GO:0005634;GO:0051301;	Spastin [Triticum urartu];hypothetical protein BRADI_2g43980v3 [Brachypodium distachyon];hypothetical protein GOBAR_AA08410 [Gossypium barbadense];cell division control protein 48 homolog C [Brachypodium distachyon];PREDICTED: uncharacterized protein LOC107896466 [Gossypium hirsutum];	0.05	0.811294	4.02022
#Uniq1	TRINITY_DN78459_c2_g4_i10	GO:0016020;GO:0016887;GO:0005524;GO:0000166;GO:0016021;GO:0055085;GO:0042626;GO:0005774;GO:0000325;	ABCC8, partial [Triticum polonicum];ABC transporter C family member 14 [Sorghum bicolor];ABC transporter C family member 4 [Brachypodium distachyon];ABC transporter C family member 14 isoform X2 [Zea mays];ABC transporter C family member 14-like [Aegilops tauschii subsp. tauschii];	2.62604	5.41683	1.04456
#Uniq1	TRINITY_DN76935_c0_g1_i1	NA	probable serine/threonine-protein kinase At1g54610 [Aegilops tauschii subsp. tauschii];	0.05	1.47217	4.87987
#Uniq1	TRINITY_DN66129_c2_g4_i15	NA	kinase R-like protein, partial [Triticum aestivum];wall associated kinase [Triticum aestivum];hypothetical protein OsJ_30809 [Oryza sativa Japonica Group];wall-associated receptor kinase 2 [Oryza sativa Japonica Group];wall-associated receptor kinase 1-like [Aegilops tauschii subsp. tauschii];	7.16266	16.837	1.23307
#Uniq1	TRINITY_DN78004_c3_g4_i1	NA	predicted protein [Hordeum vulgare subsp. vulgare];hypothetical protein GQ55_9G589100 [Panicum hallii var. hallii];ethylene-responsive transcription factor 1 [Sorghum bicolor];ethylene-responsive transcription factor ERF073-like [Aegilops tauschii subsp. tauschii];ethylene-responsive transcription factor ERF073-like [Panicum hallii];	8.7932	44.3501	2.33448
#Uniq1	TRINITY_DN75820_c7_g2_i1	GO:0006457;GO:0005524;GO:0006950;GO:0051082;	Chain A, Complex Of Hsp90 N-Terminal, Sgt1 Cs And Rar1 Chord2 Domain;Chain A, N-terminal Domain Of Heat Shock Protein 90 From Oryza Sativa;Heat shock protein Hsp90, partial [Cynara cardunculus var. scolymus];uncharacterized protein A4U43_C05F21140 [Asparagus officinalis];uncharacterized protein A4U43_C01F4930 [Asparagus officinalis];	159.362	586.989	1.88103
#Uniq1	TRINITY_DN73793_c1_g1_i4	GO:0016020;GO:0008233;GO:0016787;GO:0006508;GO:0016021;GO:0004252;	Inactive rhomboid protein 1 [Triticum urartu];RHOMBOID-like protein 2 [Dichanthelium oligosanthes];RHOMBOID-like protein 2 [Brachypodium distachyon];PREDICTED: RHOMBOID-like protein 2 [Oryza brachyantha];RHOMBOID-like protein 2 [Aegilops tauschii subsp. tauschii];	1.90764	7.75752	2.02381
#Uniq1	TRINITY_DN73951_c0_g1_i1	GO:0016020;GO:0020037;GO:0004497;GO:0016709;GO:0005506;GO:0055114;GO:0016705;GO:0044550;GO:0016491;GO:0046872;	predicted protein [Hordeum vulgare subsp. vulgare];predicted protein [Hordeum vulgare subsp. vulgare];predicted protein [Hordeum vulgare subsp. vulgare];premnaspirodiene oxygenase-like [Aegilops tauschii subsp. tauschii];premnaspirodiene oxygenase-like [Aegilops tauschii subsp. tauschii];	0.05	1.16016	4.53625
#Uniq1	TRINITY_DN36124_c0_g2_i1	GO:0005622;GO:0006886;GO:0008536;	predicted protein [Hordeum vulgare subsp. vulgare];hypothetical protein KK1_039457 [Cajanus cajan];Retrotransposable element Tf2 [Cajanus cajan];hypothetical protein CRG98_031176 [Punica granatum];putative F-box protein At1g53550 [Prunus avium];	0.05	1.05317	4.39667
#Uniq1	TRINITY_DN68578_c2_g7_i2	GO:0016020;GO:0007165;GO:0016021;	hypothetical protein GQ55_8G057100 [Panicum hallii var. hallii];hypothetical protein PAHAL_8G058200 [Panicum hallii];uncharacterized protein LOC101775369 [Setaria italica];uncharacterized protein LOC109785175 [Aegilops tauschii subsp. tauschii];uncharacterized protein LOC109785178 [Aegilops tauschii subsp. tauschii];	0.23354	1.7623	2.91572
#Uniq1	TRINITY_DN69469_c1_g1_i4	GO:0004722;GO:0016787;GO:0004721;GO:0003824;GO:0006470;GO:0046872;	putative protein phosphatase 2C 48 [Triticum urartu];probable protein phosphatase 2C 48 [Brachypodium distachyon];probable protein phosphatase 2C 48 isoform X1 [Aegilops tauschii subsp. tauschii];probable protein phosphatase 2C 48 isoform X2 [Aegilops tauschii subsp. tauschii];probable protein phosphatase 2C 48 [Aegilops tauschii subsp. tauschii];	11.9979	26.3255	1.13368
#Uniq1	TRINITY_DN72380_c0_g4_i7	GO:0016762;GO:0016787;GO:0008152;GO:0010411;GO:0016740;GO:0048046;GO:0006073;GO:0004553;GO:0005975;GO:0005576;GO:0071555;GO:0042546;GO:0016798;GO:0005618;	unknown [Zea mays];unknown [Zea mays];probable xyloglucan endotransglucosylase/hydrolase protein 30 [Brachypodium distachyon];PREDICTED: probable xyloglucan endotransglucosylase/hydrolase protein 28 [Oryza brachyantha];probable xyloglucan endotransglucosylase/hydrolase protein 30 [Aegilops tauschii subsp. tauschii];	3.44962	15.6984	2.18611
#Uniq1	TRINITY_DN74739_c2_g1_i20	GO:0005737;GO:0009966;GO:0016567;GO:0004842;	Hypothetical protein [Oryza sativa Japonica Group];hypothetical protein BRADI_1g78063v3 [Brachypodium distachyon];hypothetical protein SETIT_9G574600v2 [Setaria italica];uncharacterized protein LOC4331330 [Oryza sativa Japonica Group];uncharacterized protein LOC101779219 [Setaria italica];	0.890011	2.3304	1.38868
#Uniq1	TRINITY_DN52154_c0_g1_i1	GO:0005737;GO:0016740;GO:0005975;GO:0006004;GO:0016757;	Os06g0219400 [Oryza sativa Japonica Group];hypothetical protein OsJ_20613 [Oryza sativa Japonica Group];Starch synthase 2, putative [Theobroma cacao];bud site selection protein bud4 [Quercus suber];uncharacterized protein LOC111989885 [Quercus suber];	0.05	1.86996	5.22494
#Uniq1	TRINITY_DN79700_c0_g7_i2	GO:0003676;	hypothetical protein BRADI_2g04317v3 [Brachypodium distachyon];RNA-binding protein 10 isoform X1 [Brachypodium distachyon];RNA-binding protein 10 isoform X2 [Brachypodium distachyon];RNA-binding protein 10 isoform X3 [Brachypodium distachyon];uncharacterized protein LOC100838676 isoform X4 [Brachypodium distachyon];	0.05	0.760985	3.92787
#Uniq1	TRINITY_DN65422_c0_g9_i2	NA	predicted protein, partial [Hordeum vulgare subsp. vulgare];predicted protein [Hordeum vulgare subsp. vulgare];unnamed protein product [Triticum aestivum];PREDICTED: uncharacterized protein LOC102712021 [Oryza brachyantha];uncharacterized protein LOC109738567 [Aegilops tauschii subsp. tauschii];	0.05	1.55618	4.95994
#Uniq1	TRINITY_DN58644_c0_g2_i2	GO:0003677;GO:0006355;GO:0005634;GO:0006351;	NAC domain transcription factor [Triticum aestivum];NAC domain transcription factor [Triticum aestivum];NAC domain transcription factor [Triticum aestivum];NAC domain-containing protein 29 [Triticum urartu];NAC transcription factor 29-like [Aegilops tauschii subsp. tauschii];	0.05	3.417	6.09466
#Uniq1	TRINITY_DN17794_c0_g1_i3	GO:0016020;GO:0016310;GO:0007166;GO:0004672;GO:0016301;GO:0030247;GO:0006468;GO:0005524;GO:0016021;GO:0005886;GO:0004674;GO:0005509;	Os02g0807800 [Oryza sativa Japonica Group];Os09g0561000, partial [Oryza sativa Japonica Group];Os09g0561500 [Oryza sativa Japonica Group];Wall-associated receptor kinase 1 [Triticum urartu];wall-associated receptor kinase 2-like [Aegilops tauschii subsp. tauschii];	0.05	1.06981	4.41928
#Uniq1	TRINITY_DN76874_c0_g3_i9	NA	.	0.634313	2.03059	1.67863
#Uniq1	TRINITY_DN45177_c0_g3_i1	NA	cysteine-rich receptor kinase [Triticum aestivum];hypothetical protein BRADI_1g25487v3 [Brachypodium distachyon];unnamed protein product [Triticum aestivum];PREDICTED: putative receptor-like protein kinase At4g00960 [Oryza brachyantha];cysteine-rich receptor-like protein kinase 6 [Aegilops tauschii subsp. tauschii];	0.05	0.840159	4.07066
#Uniq1	TRINITY_DN64774_c0_g1_i3	NA	probable LRR receptor-like serine/threonine-protein kinase At3g47570 [Aegilops tauschii subsp. tauschii];putative receptor-like protein kinase At3g47110 [Aegilops tauschii subsp. tauschii];probable LRR receptor-like serine/threonine-protein kinase At3g47570 [Aegilops tauschii subsp. tauschii];probable LRR receptor-like serine/threonine-protein kinase At3g47570 [Aegilops tauschii subsp. tauschii];…	0.05	1.32906	4.73233
#Uniq1	TRINITY_DN67252_c2_g8_i13	GO:0047545;GO:0055114;GO:0005739;GO:0016491;	PREDICTED: F-box/kelch-repeat protein SKIP6-like [Ipomoea nil];PREDICTED: uncharacterized protein LOC109158506 [Ipomoea nil];	13.7866	42.4435	1.62228
#Uniq1	TRINITY_DN67240_c0_g2_i7	GO:0006725;GO:0051213;GO:0008198;GO:0055114;GO:0008270;GO:0016491;GO:0016701;	predicted protein [Hordeum vulgare subsp. vulgare];unnamed protein product [Triticum aestivum];extradiol ring-cleavage dioxygenase [Sorghum bicolor];extradiol ring-cleavage dioxygenase [Zea mays];extradiol ring-cleavage dioxygenase-like [Aegilops tauschii subsp. tauschii];	1.3513	3.47245	1.36161
#Uniq1	TRINITY_DN19121_c0_g1_i1	GO:0055114;GO:0016491;GO:0004025;GO:0046872;GO:0006113;	Q881D7_PSESM (Q881D7) Methanol dehydrogenase, NAD-dependent;	0.05	1.6621	5.05494
#Uniq1	TRINITY_DN65361_c0_g3_i1	NA	predicted protein [Hordeum vulgare subsp. vulgare];hypothetical protein OsJ_22286 [Oryza sativa Japonica Group];VQ motif-containing protein 22 [Oryza sativa Japonica Group];VQ motif-containing protein 22-like [Aegilops tauschii subsp. tauschii];uncharacterized protein LOC112891190 [Panicum hallii];	0.835026	17.9659	4.4273
#Uniq1	TRINITY_DN75052_c1_g5_i13	GO:0016788;	GDSL esterase/lipase [Dichanthelium oligosanthes];GDSL esterase/lipase At5g55050 [Brachypodium distachyon];GDSL esterase/lipase At1g71691 [Setaria italica];GDSL esterase/lipase At5g55050 [Zea mays];PREDICTED: GDSL esterase/lipase At5g55050-like [Oryza brachyantha];	1.18698	2.80965	1.24309
#Uniq1	TRINITY_DN72378_c0_g2_i8	NA	acylamino-acid-releasing enzyme isoform X2 [Capsella rubella];	1.15719	2.71645	1.2311
#Uniq1	TRINITY_DN56450_c0_g1_i2	NA	hypothetical protein AXF42_Ash016781 [Apostasia shenzhenica];	0.05	1.22329	4.61269
#Uniq1	TRINITY_DN65903_c0_g1_i4	GO:0007165;GO:0005886;GO:0006952;	hypothetical protein BRADI_2g18840v3 [Brachypodium distachyon];hypothetical protein BRADI_2g18851v3 [Brachypodium distachyon];disease resistance protein RGA2-like [Aegilops tauschii subsp. tauschii];disease resistance protein RGA2-like [Aegilops tauschii subsp. tauschii];disease resistance protein RGA2-like [Aegilops tauschii subsp. tauschii];	3.23053	6.99555	1.11467
#Uniq1	TRINITY_DN53234_c0_g1_i2	NA	MATE efflux family protein 5 [Triticum urartu];protein DETOXIFICATION 16-like isoform X1 [Aegilops tauschii subsp. tauschii];protein DETOXIFICATION 16-like isoform X1 [Aegilops tauschii subsp. tauschii];protein DETOXIFICATION 16-like isoform X2 [Aegilops tauschii subsp. tauschii];	3.25107	16.8107	2.37039
#Uniq1	TRINITY_DN30174_c0_g1_i1	GO:0006313;GO:0003677;GO:0004803;	hypothetical protein Csa_1G065400 [Cucumis sativus];PREDICTED: cysteine-rich repeat secretory protein 38-like [Cucumis sativus];	1.04786	5.87982	2.48833
#Uniq1	TRINITY_DN65858_c5_g1_i3	NA	hypothetical protein CTI12_AA020090 [Artemisia annua];protein ALP1-like [Brachypodium distachyon];pentatricopeptide repeat-containing protein At2g01860 [Citrus sinensis];protein ALP1-like [Aegilops tauschii subsp. tauschii];putative disease resistance protein RGA3 [Quercus suber];	11.7197	26.0964	1.15492
#Uniq1	TRINITY_DN45430_c0_g1_i1	NA	Putative ubiquitin family protein, partial [Zea mays];polyubiquitin 4 UBQ4 [Arabidopsis thaliana];hypothetical protein CARUB_v10007326mg, partial [Capsella rubella];polyubiquitin [Capsella rubella];PREDICTED: LOW QUALITY PROTEIN: polyubiquitin-like [Raphanus sativus];	6.96474	24.744	1.82894
#Uniq1	TRINITY_DN75401_c0_g5_i3	GO:0005737;GO:0009611;GO:0009867;GO:0016567;GO:0042742;GO:0005634;GO:0004842;	predicted protein [Hordeum vulgare subsp. vulgare];hypothetical protein SORBI_3003G434900 [Sorghum bicolor];E3 ubiquitin-protein ligase RGLG3 isoform X1 [Brachypodium distachyon];E3 ubiquitin-protein ligase RGLG3-like [Aegilops tauschii subsp. tauschii];E3 ubiquitin-protein ligase RGLG3 isoform X2 [Brachypodium distachyon];	7.93079	16.44	1.05167
#Uniq1	TRINITY_DN76814_c1_g4_i7	GO:0030170;GO:0030151;GO:0003824;	Prenyltransferase/squalene oxidase [Macleaya cordata];	0.05	3.11648	5.96185
#Uniq1	TRINITY_DN73527_c2_g6_i1	GO:0016020;GO:0005544;GO:0016021;GO:0005509;	Annexin D4 [Triticum urartu];hypothetical protein BRADI_2g26760v3 [Brachypodium distachyon];PREDICTED: annexin D4 [Oryza brachyantha];annexin D4 [Brachypodium distachyon];annexin D4 [Aegilops tauschii subsp. tauschii];	7.20539	17.5013	1.28031
#Uniq1	TRINITY_DN63744_c0_g2_i2	GO:0003676;	serine/threonine-protein kinase [Saccharum hybrid cultivar SP80-3280];hypothetical protein GQ55_3G250500 [Panicum hallii var. hallii];protein TRANSPARENT TESTA 1 [Sorghum bicolor];protein TRANSPARENT TESTA 1 [Setaria italica];protein TRANSPARENT TESTA 1-like [Panicum hallii];	0.646901	8.75779	3.75895
#Uniq1	TRINITY_DN77281_c1_g4_i7	GO:0016020;GO:0016021;	unknown [Zea mays];predicted protein [Hordeum vulgare subsp. vulgare];Sulfite exporter TauE/SafE family protein [Zea mays];sulfite exporter TauE/SafE family protein 3 [Brachypodium distachyon];uncharacterized protein LOC109737769 [Aegilops tauschii subsp. tauschii];	9.3993	42.3635	2.1722
#Uniq1	TRINITY_DN65293_c0_g5_i3	GO:0003723;GO:0003676;	predicted protein [Hordeum vulgare subsp. vulgare];RRM_1 domain-containing protein [Cephalotus follicularis];uncharacterized protein A4U43_C04F990 [Asparagus officinalis];RNA-binding protein 42 [Citrus clementina];RNA-binding protein 42-like isoform X1 [Ananas comosus];	3.17875	13.0826	2.04112
#Uniq1	TRINITY_DN73756_c1_g3_i4	GO:0016874;GO:0008152;GO:0003824;GO:0016207;	4-coumarate--CoA ligase 4CL2 [Lolium perenne];4-coumarate:CoA ligase [Bambusa emeiensis];4-coumarate:coenzyme A ligase [Lolium perenne];predicted protein [Hordeum vulgare subsp. vulgare];hypothetical protein GQ55_6G151700 [Panicum hallii var. hallii];	3.48329	8.34841	1.26105
#Uniq1	TRINITY_DN79887_c3_g2_i2	GO:0055114;GO:0016491;	quinone reductase [Triticum monococcum];chloroplastic quinone-oxidoreductase [Saccharum hybrid cultivar R570];predicted protein [Hordeum vulgare subsp. vulgare];PREDICTED: putative quinone-oxidoreductase homolog, chloroplastic [Oryza brachyantha];putative quinone-oxidoreductase homolog, chloroplastic [Aegilops tauschii subsp. tauschii];	20.2205	62.3982	1.62569
#Uniq1	TRINITY_DN79388_c3_g8_i1	GO:0006457;GO:0003755;GO:0000413;GO:0016853;	cyclophilin 1, partial [Tagetes patula];Peptidyl-prolyl cis-trans isomerase [Zostera marina];Peptidyl-prolyl cis-trans isomerase [Ananas comosus];hypothetical protein LSAT_3X45700 [Lactuca sativa];peptidyl-prolyl cis-trans isomerase-like [Lactuca sativa];	2.89598	16.7399	2.53117
#Uniq1	TRINITY_DN64986_c0_g6_i1	NA	hypothetical protein BVRB_042330 [Beta vulgaris subsp. vulgaris];hypothetical protein BVRB_041110, partial [Beta vulgaris subsp. vulgaris];hypothetical protein SOVF_116540 [Spinacia oleracea];hypothetical protein DCAR_001521 [Daucus carota subsp. sativus];hypothetical protein GOBAR_DD09165 [Gossypium barbadense];	0.05	1.67261	5.06403
#Uniq1	TRINITY_DN67736_c0_g7_i11	NA	hypothetical protein RchiOBHm_Chr3g0468761 [Rosa chinensis];uncharacterized protein LOC109809470 isoform X1 [Cajanus cajan];uncharacterized protein LOC109809470 isoform X2 [Cajanus cajan];transcription initiation factor TFIID subunit 2-like isoform X1 [Chenopodium quinoa];transcription initiation factor TFIID subunit 2-like isoform X2 [Chenopodium quinoa];	0.05	2.04563	5.35447
#Uniq1	TRINITY_DN70827_c0_g5_i11	GO:0008152;GO:0003824;	enoyl-CoA hydratase/isomerase family protein, expressed [Oryza sativa Japonica Group];probable enoyl-CoA hydratase 1, peroxisomal [Brachypodium distachyon];PREDICTED: probable enoyl-CoA hydratase 1, peroxisomal [Oryza brachyantha];probable enoyl-CoA hydratase 1, peroxisomal [Oryza sativa Japonica Group];probable enoyl-CoA hydratase 1, peroxisomal [Aegilops tauschii subsp. tauschii];	2.31258	6.44751	1.47924
#Uniq1	TRINITY_DN67615_c1_g3_i12	NA	predicted protein [Hordeum vulgare subsp. vulgare];chaperone protein dnaJ 8, chloroplastic-like [Aegilops tauschii subsp. tauschii];chaperone protein dnaJ 8, chloroplastic-like [Aegilops tauschii subsp. tauschii];chaperone protein dnaJ 8, chloroplastic-like [Aegilops tauschii subsp. tauschii];chaperone protein dnaJ 8, chloroplastic-like [Aegilops tauschii subsp. tauschii];	1.75444	8.82027	2.32981
#Uniq1	TRINITY_DN75024_c1_g11_i11	NA	.	0.05	0.751474	3.90972
#Uniq1	TRINITY_DN53050_c0_g2_i5	NA	putative F-box/LRR-repeat protein 23 [Aegilops tauschii subsp. tauschii];	4.09918	11.3775	1.47278
#Uniq1	TRINITY_DN77714_c0_g2_i3	NA	hypothetical protein BRADI_4g17950v3 [Brachypodium distachyon];hypothetical protein SETIT_9G298100v2 [Setaria italica];protein NRT1/ PTR FAMILY 8.3 isoform X1 [Setaria italica];protein NRT1/ PTR FAMILY 8.3 [Brachypodium distachyon];protein NRT1/ PTR FAMILY 8.3-like isoform X2 [Panicum hallii];	0.763819	1.90485	1.31837
#Uniq1	TRINITY_DN72540_c0_g3_i1	GO:0016020;GO:0016021;	low temperature-induced protein lt101.2 [Sorghum bicolor];PREDICTED: uncharacterized protein LOC101203086 [Cucumis sativus];PREDICTED: salt stress-induced hydrophobic peptide ESI3 [Phoenix dactylifera];low temperature-induced protein lt101.2-like [Ziziphus jujuba];PREDICTED: salt stress-induced hydrophobic peptide ESI3-like [Camelina sativa];	0.05	3.56399	6.15542
#Uniq1	TRINITY_DN55653_c0_g2_i1	GO:0016020;GO:0006897;	predicted protein [Hordeum vulgare subsp. vulgare];unnamed protein product [Triticum aestivum];Adaptin ear-binding coat-associated protein 1 [Triticum urartu];uncharacterized protein At1g03900 isoform X1 [Aegilops tauschii subsp. tauschii];uncharacterized protein At1g03900 isoform X2 [Aegilops tauschii subsp. tauschii];	10.9975	23.7817	1.11268
#Uniq1	TRINITY_DN50652_c0_g2_i9	NA	Rpr4901.2 [Hordeum vulgare subsp. vulgare];hypothetical protein TRIUR3_35445 [Triticum urartu];hypothetical protein GQ55_8G077600 [Panicum hallii var. hallii];uncharacterized protein LOC8071576 isoform X1 [Sorghum bicolor];uncharacterized protein LOC112902965 [Panicum hallii];	32.3106	84.577	1.38826
#Uniq1	TRINITY_DN77787_c1_g6_i1	GO:0004022;GO:0055114;GO:0008270;GO:0016491;GO:0046872;	alcohol dehydrogenase ADH2B [Triticum aestivum];alcohol dehydrogenase 4 [Hordeum vulgare subsp. vulgare];predicted protein [Hordeum vulgare subsp. vulgare];Alcohol dehydrogenase 3 [Triticum urartu];alcohol dehydrogenase 3 [Aegilops tauschii subsp. tauschii];	1.88874	4.93364	1.38523
#Uniq1	TRINITY_DN37029_c0_g1_i1	GO:0016787;GO:0047423;	Q7W5W6_BORPA (Q7W5W6) Putative hydantoinase A (EC 3.5.2.14);Q7WGL8_BORBR (Q7WGL8) Putative hydantoinase A (EC 3.5.2.14);Q8BM91_MOUSE (Q8BM91) Mus musculus adult male diencephalon cDNA, RIKEN full-length enriched library, clone:9330182L06 product:CDNA FLJ31340 FIS, CLONE MESAN1000035, WEAKLY SIMILAR TO MAJOR SURFACE-LABELED TROPHOZOITE ANTIGEN homolog;Q8BL89_MOUSE (Q8BL89) Mus musculus adult male …	0.05	2.91752	5.86667
#Uniq1	TRINITY_DN66199_c3_g1_i1	NA	hypothetical protein OsI_27382 [Oryza sativa Indica Group];unnamed protein product [Triticum aestivum];PREDICTED: protein ETHYLENE INSENSITIVE 3-like [Oryza brachyantha];ETHYLENE INSENSITIVE 3-like 1 protein [Oryza sativa Japonica Group];ETHYLENE INSENSITIVE 3-like 1 protein [Aegilops tauschii subsp. tauschii];	3.44798	7.44573	1.11066
#Uniq1	TRINITY_DN77163_c0_g5_i2	NA	hypothetical protein DCAR_025757 [Daucus carota subsp. sativus];protein accelerated cell death 6 [Quercus suber];eukaryotic translation initiation factor 4G-like isoform X1 [Momordica charantia];eukaryotic translation initiation factor 4G-like isoform X2 [Momordica charantia];protein ACCELERATED CELL DEATH 6-like [Quercus suber];	3.22047	8.06979	1.32526
#Uniq1	TRINITY_DN64640_c5_g1_i1	NA	.	0.05	1.36502	4.77085
#Uniq1	TRINITY_DN71144_c0_g1_i5	NA	hypothetical protein OsJ_02614 [Oryza sativa Japonica Group];hypothetical protein GQ55_6G182000 [Panicum hallii var. hallii];hypothetical protein PAHAL_1G121600 [Panicum hallii];protein FAR1-RELATED SEQUENCE 5-like [Aegilops tauschii subsp. tauschii];protein FAR1-RELATED SEQUENCE 5-like [Brachypodium distachyon];	1.66064	5.78071	1.79951
#Uniq1	TRINITY_DN74793_c0_g10_i7	GO:0009055;GO:0046658;GO:0022900;	blue copper-binding protein -like [Oryza sativa Japonica Group];mavicyanin [Brachypodium distachyon];mavicyanin [Brachypodium distachyon];mavicyanin [Brachypodium distachyon];basic blue protein [Oryza sativa Japonica Group];	3.24801	8.03739	1.30717
#Uniq1	TRINITY_DN67962_c0_g2_i3	GO:0016020;GO:0006508;GO:0016021;GO:0004252;	predicted protein [Hordeum vulgare subsp. vulgare];hypothetical protein BRADI_2g11040v3 [Brachypodium distachyon];rhomboid-like protein 14, mitochondrial [Brachypodium distachyon];rhomboid-like protein 14, mitochondrial [Zea mays];rhomboid-like protein 14, mitochondrial [Aegilops tauschii subsp. tauschii];	0.05	1.14219	4.51373
#Uniq1	TRINITY_DN72492_c0_g10_i1	GO:0005524;GO:0000166;	predicted protein [Hordeum vulgare subsp. vulgare];Heat shock cognate 70 kDa protein [Triticum urartu];Heat shock cognate protein [Zea mays];heat shock cognate 70 kDa protein [Brachypodium distachyon];heat shock cognate 70 kDa protein-like [Aegilops tauschii subsp. tauschii];	68.1614	193.84	1.50784
#Uniq1	TRINITY_DN75348_c0_g3_i25	NA	cytokinin-N-glucosyltransferase 1 [Triticum aestivum];unnamed protein product [Triticum aestivum];hypothetical protein OsI_25482 [Oryza sativa Indica Group];UDP-glycosyltransferase 76C2 [Brachypodium distachyon];DIMBOA UDP-glucosyltransferase BX8-like [Aegilops tauschii subsp. tauschii];	1.15057	2.44659	1.08842
#Uniq1	TRINITY_DN76049_c1_g2_i1	NA	hypothetical protein MIMGU_mgv1a021309mg, partial [Erythranthe guttata];uncharacterized protein LOC100804606 [Glycine max];PREDICTED: reticuline oxidase-like protein, partial [Erythranthe guttata];	0.05	1.27808	4.67591
#Uniq1	TRINITY_DN80391_c0_g1_i3	GO:0016310;GO:0016301;GO:0003779;	hypothetical protein TRIUR3_21509 [Triticum urartu];hypothetical protein PAHAL_2G500900 [Panicum hallii];unnamed protein product [Triticum aestivum];protein NETWORKED 2D [Brachypodium distachyon];protein NETWORKED 2A-like [Aegilops tauschii subsp. tauschii];	0.769959	2.55809	1.73221
#Uniq1	TRINITY_DN57727_c0_g1_i4	NA	.	0.05	2.56336	5.67996
#Uniq1	TRINITY_DN74578_c2_g1_i2	NA	.	1.63273	7.88055	2.27101
#Uniq1	TRINITY_DN23968_c0_g3_i1	NA	late embryogenesis abundant protein 1 [Eutrema salsugineum];	0.05	2.98064	5.89755
#Uniq1	TRINITY_DN43295_c0_g1_i4	GO:0016787;GO:0005992;GO:0003824;GO:0004805;GO:0016311;	ramosa 3-like protein, partial [Eragrostis tef];ramosa 3-like protein, partial [Phalaris canariensis];predicted protein [Hordeum vulgare subsp. vulgare];predicted protein [Hordeum vulgare subsp. vulgare];putative trehalose-phosphate phosphatase J, partial [Mucuna pruriens];	0.05	3.80561	6.25006
#Uniq1	TRINITY_DN70303_c0_g2_i1	NA	putative vacuolar defense protein [Triticum aestivum];hypothetical protein OsI_36719 [Oryza sativa Indica Group];PREDICTED: barwin-like [Oryza brachyantha];barwin [Oryza sativa Japonica Group];barwin-like [Aegilops tauschii subsp. tauschii];	15.5631	33.2363	1.09463
#Uniq1	TRINITY_DN77054_c1_g1_i5	NA	hypothetical protein OsI_03036 [Oryza sativa Indica Group];hypothetical protein TRIUR3_26988 [Triticum urartu];cell number regulator 13 [Brachypodium distachyon];cell number regulator 13 [Oryza sativa Japonica Group];cell number regulator 13-like [Aegilops tauschii subsp. tauschii];	9.66009	35.1099	1.86177
#Uniq1	TRINITY_DN67377_c1_g4_i1	NA	ABI3VP1 transcription factor, partial [Zea mays];predicted protein [Hordeum vulgare subsp. vulgare];hypothetical protein OsI_03358 [Oryza sativa Indica Group];hypothetical protein OsJ_03098 [Oryza sativa Japonica Group];AP2/ERF and B3 domain-containing protein Os01g0693400-like [Aegilops tauschii subsp. tauschii];	2.60637	10.941	2.06963
#Uniq1	TRINITY_DN76036_c0_g2_i1	NA	ATP-dependent DNA helicase PIF1 [Apostasia shenzhenica];	0.05	1.94201	5.27948
#Uniq1	TRINITY_DN68738_c0_g2_i1	NA	unknown [Zea mays];9-cis-epoxycarotenoid dioxygenase, partial [Saccharum hybrid cultivar];nine-cis-epoxycarotenoid dioxygenase7 [Zea mays];unnamed protein product [Triticum aestivum];9-cis-epoxycarotenoid dioxygenase 1, chloroplastic-like [Aegilops tauschii subsp. tauschii];	0.05	2.18769	5.45134
#Uniq1	TRINITY_DN79997_c2_g5_i2	NA	putative receptor-like protein kinase [Dichanthelium oligosanthes];hypothetical protein GQ55_6G118500 [Panicum hallii var. hallii];putative receptor-like protein kinase At1g80870 [Sorghum bicolor];putative receptor-like protein kinase At1g80870 [Setaria italica];putative receptor-like protein kinase At1g80870 [Panicum hallii];	0.05	1.2995	4.69988
#Uniq1	TRINITY_DN63759_c0_g3_i3	NA	unnamed protein product [Triticum aestivum];Putative Holliday junction resolvase [Triticum urartu];uncharacterized protein LOC100833580 isoform X1 [Brachypodium distachyon];uncharacterized protein LOC100833580 isoform X2 [Brachypodium distachyon];uncharacterized protein LOC109753728 [Aegilops tauschii subsp. tauschii];	0.05	2.66931	5.73839
#Uniq1	TRINITY_DN34959_c0_g1_i1	GO:0009234;GO:0000287;GO:0016829;GO:0016836;GO:0046872;	hypothetical protein F511_21876 [Dorcoceras hygrometricum];purine permease [Artemisia annua];purine permease [Artemisia annua];hydroxyisourate hydrolase [Arachis duranensis];	0.05	4.43616	6.47124
#Uniq1	TRINITY_DN72713_c1_g1_i2	NA	predicted protein [Hordeum vulgare subsp. vulgare];uncharacterized protein LOC109760214 [Aegilops tauschii subsp. tauschii];	0.05	1.05874	4.40428
#Uniq1	TRINITY_DN43026_c0_g1_i1	NA	PREDICTED: magnesium/proton exchanger 1-like isoform X1 [Gossypium hirsutum];	0.05	0.754022	3.91461
#Uniq1	TRINITY_DN77648_c2_g5_i14	NA	WRKY1 [Lolium perenne];WRKY transcription factor, partial [Triticum aestivum];predicted protein [Hordeum vulgare subsp. vulgare];putative WRKY transcription factor 50 [Triticum urartu];probable WRKY transcription factor 24 [Aegilops tauschii subsp. tauschii];	1.38236	25.4581	4.20292
#Uniq1	TRINITY_DN77067_c3_g6_i2	NA	hypothetical protein TRIUR3_29903 [Triticum urartu];hypothetical protein TRIUR3_06953 [Triticum urartu];unnamed protein product [Triticum aestivum];glycine-rich cell wall structural protein 2-like [Aegilops tauschii subsp. tauschii];glycine-rich cell wall structural protein 1-like [Aegilops tauschii subsp. tauschii];	0.05	2.84892	5.83234
#Uniq1	TRINITY_DN29661_c0_g1_i2	GO:0009058;GO:0030170;GO:0003824;GO:0008483;GO:0016740;	hypothetical protein CRG98_015621 [Punica granatum];	0.05	0.856489	4.09843
#Uniq1	TRINITY_DN77679_c0_g3_i1	NA	putative pirin [Oryza sativa Japonica Group];hypothetical protein OsI_28981 [Oryza sativa Indica Group];Pirin-like protein, partial [Dichanthelium oligosanthes];pirin-like protein isoform X1 [Oryza sativa Japonica Group];pirin-like protein isoform X2 [Oryza sativa Japonica Group];	3.67816	10.0177	1.4455
#Uniq1	TRINITY_DN65130_c0_g1_i3	NA	NAC transcription factor 6A [Triticum aestivum];NAC transcription factor 6B [Triticum aestivum];stress-related NAC transcription factor, partial [Elymus repens];stress-related NAM transcription factor, partial [Elymus repens];predicted protein [Hordeum vulgare subsp. vulgare];	4.45706	12.0189	1.43114
#Uniq1	TRINITY_DN75869_c0_g2_i10	NA	hypothetical protein BRADI_3g51570v3 [Brachypodium distachyon];hypothetical protein BRADI_3g51570v3 [Brachypodium distachyon];F-box protein PP2-A13 isoform X1 [Brachypodium distachyon];F-box protein PP2-A13-like isoform X1 [Aegilops tauschii subsp. tauschii];F-box protein PP2-A13 isoform X2 [Brachypodium distachyon];	2.07971	6.60806	1.66784
#Uniq1	TRINITY_DN64217_c0_g4_i1	NA	PREDICTED: uncharacterized protein LOC104096799 [Nicotiana tomentosiformis];PREDICTED: uncharacterized protein LOC109213693 [Nicotiana attenuata];uncharacterized protein LOC109789269 [Cajanus cajan];	0.05	1.69143	5.08017
#Uniq1	TRINITY_DN79998_c0_g2_i25	NA	Disease resistance RPP13-like protein 4 [Triticum urartu];Disease resistance RPP13-like protein 4 [Triticum urartu];unnamed protein product [Triticum aestivum];unnamed protein product [Triticum aestivum];disease resistance protein RPP13-like [Aegilops tauschii subsp. tauschii];	0.59813	1.63431	1.45015
#Uniq1	TRINITY_DN65106_c0_g5_i2	NA	predicted protein [Hordeum vulgare subsp. vulgare];hypothetical protein TRIUR3_18113 [Triticum urartu];uncharacterized protein LOC100838527 [Brachypodium distachyon];uncharacterized protein LOC109731876 [Aegilops tauschii subsp. tauschii];uncharacterized protein LOC112879602 [Panicum hallii];	1.41844	3.76823	1.40958
#Uniq1	TRINITY_DN1367_c0_g1_i2	NA	hypothetical protein OsI_17658 [Oryza sativa Indica Group];coatomer subunit epsilon-2 isoform X1 [Brachypodium distachyon];coatomer subunit epsilon-2 isoform X1 [Oryza sativa Japonica Group];coatomer subunit epsilon-2 isoform X2 [Oryza sativa Japonica Group];coatomer subunit epsilon-2 isoform X2 [Brachypodium distachyon];	0.05	0.702514	3.81253
#Uniq1	TRINITY_DN34600_c0_g1_i1	NA	hypothetical protein LR48_Vigan07g097400 [Vigna angularis];PREDICTED: extensin-like [Cucumis sativus];	0.05	0.920583	4.20255
#Uniq1	TRINITY_DN76515_c1_g1_i1	NA	HvCBF6 [Hordeum vulgare subsp. vulgare];HvCBF6 [Hordeum vulgare subsp. vulgare];C-repeat/DRE-binding factor 6 [Festuca pratensis];C-repeat binding factor 6 [Hordeum vulgare subsp. vulgare];putative DREB1A protein [Festuca arundinacea];	0.05	2.97037	5.89257
#Uniq1	TRINITY_DN78394_c0_g8_i3	NA	predicted protein [Hordeum vulgare subsp. vulgare];Receptor-like protein kinase THESEUS 1 [Triticum urartu];probable receptor-like protein kinase At5g24010 [Brachypodium distachyon];PREDICTED: probable receptor-like protein kinase At5g24010 [Oryza brachyantha];probable receptor-like protein kinase At5g24010 [Aegilops tauschii subsp. tauschii];	4.31204	9.92424	1.20259
#Uniq1	TRINITY_DN59765_c0_g4_i1	NA	RNA polymerase beta (plastid) [Orchidantha fimbriata];	0.05	3.06119	5.93602
#Uniq1	TRINITY_DN73927_c3_g1_i5	NA	hypothetical protein BRADI_1g78390v3 [Brachypodium distachyon];hypothetical protein BRADI_1g78390v3 [Brachypodium distachyon];hypothetical protein BRADI_1g78390v3 [Brachypodium distachyon];hypothetical protein BRADI_1g78390v3 [Brachypodium distachyon];U-box domain-containing protein 52-like [Aegilops tauschii subsp. tauschii];	0.710466	3.39494	2.25655
#Uniq1	TRINITY_DN47122_c0_g2_i1	NA	predicted protein [Hordeum vulgare subsp. vulgare];PREDICTED: protein alan shepard-like [Oryza brachyantha];uncharacterized protein LOC100842692 [Brachypodium distachyon];uncharacterized protein LOC109745752 [Aegilops tauschii subsp. tauschii];uncharacterized protein LOC4334726 [Oryza sativa Japonica Group];	2.41722	7.86807	1.70266
#Uniq1	TRINITY_DN72845_c3_g2_i2	NA	hypothetical protein BRADI_2g61636v3 [Brachypodium distachyon];	0.05	2.64691	5.72624
#Uniq1	TRINITY_DN67449_c0_g4_i5	GO:0016020;GO:0016310;GO:0004672;GO:0016301;GO:0006468;GO:0016740;GO:0005524;GO:0000166;GO:0016021;GO:0004674;	Receptor-like protein kinase [Triticum urartu];PREDICTED: receptor-like protein kinase [Oryza brachyantha];receptor-like protein kinase [Brachypodium distachyon];receptor-like protein kinase [Brachypodium distachyon];receptor-like protein kinase [Aegilops tauschii subsp. tauschii];	1.69692	4.39523	1.37302
#Uniq1	TRINITY_DN76088_c0_g4_i2	GO:0009451;GO:0004519;GO:0003723;GO:0043231;GO:0090305;	OSJNBa0086B14.3 [Oryza sativa Japonica Group];hypothetical protein OsI_16098 [Oryza sativa Indica Group];hypothetical protein OsJ_14991 [Oryza sativa Japonica Group];pentatricopeptide repeat-containing protein At5g09450, mitochondrial [Brachypodium distachyon];pentatricopeptide repeat-containing protein At5g09450, mitochondrial [Oryza sativa Japonica Group];	0.05	1.64099	5.03649
#Uniq1	TRINITY_DN75518_c1_g4_i2	NA	unnamed protein product [Triticum aestivum];unnamed protein product [Triticum aestivum];uncharacterized protein LOC109775953 [Aegilops tauschii subsp. tauschii];uncharacterized protein LOC109778694 [Aegilops tauschii subsp. tauschii];uncharacterized protein LOC109785897 [Aegilops tauschii subsp. tauschii];	0.05	1.12015	4.48562
#Uniq1	TRINITY_DN77031_c0_g6_i4	NA	.	1.29795	2.89268	1.15617
#Uniq1	TRINITY_DN50507_c0_g1_i1	NA	hypothetical protein BAE44_0022292 [Dichanthelium oligosanthes];uncharacterized protein LOC8070769 [Sorghum bicolor];uncharacterized protein LOC101766628 [Setaria italica];uncharacterized protein LOC109766361 [Aegilops tauschii subsp. tauschii];uncharacterized protein LOC112888463 [Panicum hallii];	0.05	4.43704	6.47153
#Uniq1	TRINITY_DN74923_c2_g11_i1	NA	BnaC06g07860D [Brassica napus];hypothetical protein PRUPE_1G190600, partial [Prunus persica];hypothetical protein GOBAR_DD23131 [Gossypium barbadense];uncharacterized protein LOC18789861 [Prunus persica];probable protein phosphatase 2C 47 isoform X1 [Arachis hypogaea];	0.05	7.00775	7.13088
#Uniq1	TRINITY_DN70514_c0_g2_i15	NA	predicted protein, partial [Hordeum vulgare subsp. vulgare];predicted protein, partial [Hordeum vulgare subsp. vulgare];predicted protein [Hordeum vulgare subsp. vulgare];Bowman-Birk type trypsin inhibitor [Brachypodium distachyon];Bowman-Birk type trypsin inhibitor [Setaria italica];	6.58642	15.3594	1.22156
#Uniq1	TRINITY_DN37270_c0_g1_i1	NA	.	0.05	1.11435	4.47813
#Uniq1	TRINITY_DN1595_c0_g2_i1	GO:0005737;GO:0004364;GO:0006749;GO:0010731;	unknown [Zea mays];Glutathione S-transferase L2 chloroplastic [Zea mays];Glutathione S-transferase L2 chloroplastic, partial [Zea mays];protein IN2-1 homolog B [Aegilops tauschii subsp. tauschii];IN2-1 protein isoform X1 [Zea mays];	0.05	0.806084	4.01093
#Uniq1	TRINITY_DN73735_c2_g1_i11	NA	2'-deoxymugineic-acid 2'-dioxygenase isoform X2 [Brachypodium distachyon];2'-deoxymugineic-acid 2'-dioxygenase [Setaria italica];2'-deoxymugineic-acid 2'-dioxygenase [Brachypodium distachyon];2'-deoxymugineic-acid 2'-dioxygenase isoform X1 [Brachypodium distachyon];2'-deoxymugineic-acid 2'-dioxygenase-like isoform X1 [Panicum hallii];	2.01534	5.14854	1.35314
#Uniq1	TRINITY_DN79371_c3_g3_i1	NA	6-methylsalicylic acid synthase [Actinidia chinensis var. chinensis];uncharacterized protein LOC102622577 [Citrus sinensis];	0.05	4.03795	6.33555
#Uniq1	TRINITY_DN66202_c1_g4_i2	NA	.	0.05	1.64436	5.03945
#Uniq1	TRINITY_DN75820_c7_g3_i1	GO:0005515;GO:0006457;GO:0005524;GO:0006950;GO:0000166;GO:0051082;	cytosolic heat shock protein 90.2 [Dactylis glomerata];heat shock protein 90 [Triticum aestivum];heat shock protein 90.1 [Elymus sibiricus];Heat shock protein 81-3 [Triticum urartu];heat shock protein 81-1 [Aegilops tauschii subsp. tauschii];	351.01	838.797	1.25681
#Uniq1	TRINITY_DN23906_c0_g1_i1	NA	putative phytosulfokine receptor precursor [Oryza minuta];putative phytosulfokine receptor precursor [Oryza minuta];putative phytosulfokine receptor precursor [Oryza officinalis];predicted protein [Hordeum vulgare subsp. vulgare];PREDICTED: LOW QUALITY PROTEIN: phytosulfokine receptor 1-like [Oryza brachyantha];	0.05	0.958919	4.26141
#Uniq1	TRINITY_DN45852_c0_g1_i2	NA	.	0.05	1.23584	4.62742
#Uniq1	TRINITY_DN65220_c0_g12_i1	NA	predicted protein [Hordeum vulgare subsp. vulgare];predicted protein [Hordeum vulgare subsp. vulgare];uncharacterized protein LOC109760889 [Aegilops tauschii subsp. tauschii];uncharacterized protein LOC109760890 [Aegilops tauschii subsp. tauschii];uncharacterized protein LOC109760894 [Aegilops tauschii subsp. tauschii];	0.05	2.31925	5.53559
#Uniq1	TRINITY_DN77787_c1_g2_i1	GO:0004022;GO:0055114;GO:0008270;GO:0016491;	truncated alcohol dehydrogenase [Hordeum vulgare subsp. spontaneum];hypothetical protein [Zea mays];alcohol dehydrogenase family-2 [Oryza meyeriana var. granulata];alcohol dehydrogenase 2, partial [Saccharum officinarum];Alcohol dehydrogenase 1 [Dichanthelium oligosanthes];	0.05	2.24617	5.4894
#Uniq1	TRINITY_DN79248_c0_g5_i1	NA	unnamed protein product [Triticum aestivum];unnamed protein product [Triticum aestivum];hypothetical protein TRIUR3_08542 [Triticum urartu];keratin, type I cytoskeletal 9 [Brachypodium distachyon];uncharacterized protein DDB_G0290685-like [Aegilops tauschii subsp. tauschii];	0.05	2.37186	5.56795
#Uniq1	TRINITY_DN62885_c0_g2_i2	GO:0003677;GO:0006355;GO:0005634;GO:0006351;	expressed protein [Oryza sativa Japonica Group];Os12g0157000, partial [Oryza sativa Japonica Group];B3 domain-containing protein Os11g0156000 [Brachypodium distachyon];B3 domain-containing protein Os11g0156000-like [Aegilops tauschii subsp. tauschii];B3 domain-containing protein Os11g0156000-like [Aegilops tauschii subsp. tauschii];	1.29009	5.67587	2.13737
#Uniq1	TRINITY_DN33851_c1_g1_i6	GO:0008233;GO:0010951;GO:0010466;GO:0030414;GO:0006508;GO:0005576;GO:0004867;	unnamed protein product [Triticum aestivum];Bowman-Birk type trypsin inhibitor 3 [Triticum urartu];hypothetical protein BAE44_0024443 [Dichanthelium oligosanthes];Bowman-Birk type major trypsin inhibitor-like [Aegilops tauschii subsp. tauschii];Bowman-Birk type major trypsin inhibitor-like [Aegilops tauschii subsp. tauschii];	44.4178	91.4529	1.04189
#Uniq1	TRINITY_DN71970_c0_g2_i5	GO:0048046;GO:0005576;	unnamed protein product [Triticum aestivum];dirigent protein 5 [Brachypodium distachyon];dirigent protein 5-like [Aegilops tauschii subsp. tauschii];dirigent protein 5-like [Aegilops tauschii subsp. tauschii];dirigent protein 5-like [Aegilops tauschii subsp. tauschii];	3.25944	8.88861	1.44733
#Uniq1	TRINITY_DN81955_c0_g1_i1	NA	hypothetical protein CUMW_067840 [Citrus unshiu];hypothetical protein CISIN_1g005468mg [Citrus sinensis];hypothetical protein CISIN_1g005468mg [Citrus sinensis];hypothetical protein CISIN_1g005468mg [Citrus sinensis];hypothetical protein CISIN_1g005468mg [Citrus sinensis];	0.05	1.10048	4.46006
#Uniq1	TRINITY_DN68489_c0_g2_i6	NA	.	0.81742	1.9681	1.26765
#Uniq1	TRINITY_DN77538_c1_g2_i6	NA	Disease resistance protein RPM1 [Triticum urartu];Disease resistance protein RPM1 [Triticum urartu];disease resistance protein RPM1-like [Aegilops tauschii subsp. tauschii];disease resistance protein RPM1-like isoform X1 [Aegilops tauschii subsp. tauschii];disease resistance protein RPM1-like isoform X2 [Aegilops tauschii subsp. tauschii];	0.51477	1.4214	1.46531
#Uniq1	TRINITY_DN80101_c0_g5_i12	GO:0050660;GO:0003995;GO:0005759;GO:0005524;GO:0008470;GO:0055114;GO:0005739;GO:0016491;GO:0016627;GO:0009083;GO:0006552;	Isovaleryl-CoA dehydrogenase mitochondrial [Zea mays];predicted protein, partial [Hordeum vulgare subsp. vulgare];Isovaleryl-CoA dehydrogenase, mitochondrial [Dichanthelium oligosanthes];isovaleryl-CoA dehydrogenase, mitochondrial [Brachypodium distachyon];isovaleryl-CoA dehydrogenase, mitochondrial [Setaria italica];	1.562	3.42064	1.13087
#Uniq1	TRINITY_DN40989_c0_g2_i1	GO:0046983;	hypothetical protein MIMGU_mgv1a023268mg, partial [Erythranthe guttata];hypothetical protein AXG93_3256s1660 [Marchantia polymorpha subsp. ruderalis];PREDICTED: probable tRNA N6-adenosine threonylcarbamoyltransferase isoform X1 [Erythranthe guttata];PREDICTED: probable tRNA N6-adenosine threonylcarbamoyltransferase, partial [Erythranthe guttata];probable tRNA N6-adenosine threonylcarbamoyltransfe…	0.05	1.15583	4.53086
#Uniq1	TRINITY_DN109700_c0_g1_i1	NA	PREDICTED: uncharacterized protein LOC107947749 [Gossypium hirsutum];disease resistance protein RPM1-like [Manihot esculenta];disease resistance protein RPM1-like [Hevea brasiliensis];uncharacterized protein LOC11408455 isoform X2 [Medicago truncatula];RNA polymerase beta subunit (chloroplast) [Sanionia uncinata];	0.05	0.766377	3.93805
#Uniq1	TRINITY_DN79733_c0_g8_i4	NA	uncharacterized protein LOC109750957 [Aegilops tauschii subsp. tauschii];	0.05	1.2092	4.59598
#Uniq1	TRINITY_DN17643_c0_g1_i1	NA	predicted protein [Hordeum vulgare subsp. vulgare];UDP-glycosyltransferase 72B1 [Dichanthelium oligosanthes];UDP-glycosyltransferase 72B1-like [Aegilops tauschii subsp. tauschii];UDP-glycosyltransferase 72B1-like [Panicum hallii];UDP-glycosyltransferase 72B1-like [Panicum hallii];	0.05	1.14316	4.51496
#Uniq1	TRINITY_DN64326_c0_g1_i1	NA	hypothetical protein SETIT_1G004300v2 [Setaria italica];L-lactate dehydrogenase [Setaria italica];	0.05	1.12631	4.49353
#Uniq1	TRINITY_DN69933_c0_g3_i6	NA	unnamed protein product [Triticum aestivum];unnamed protein product [Triticum aestivum];hypothetical protein TRIUR3_22726 [Triticum urartu];hypothetical protein TRIUR3_23770 [Triticum urartu];uncharacterized protein LOC109762276 [Aegilops tauschii subsp. tauschii];	0.624579	3.22438	2.36807
#Uniq1	TRINITY_DN74046_c0_g4_i5	NA	bHLH92 [Triticum aestivum];predicted protein [Hordeum vulgare subsp. vulgare];Transcription factor bHLH92 [Triticum urartu];transcription factor BHLH148 isoform X2 [Aegilops tauschii subsp. tauschii];transcription factor BHLH148 isoform X3 [Aegilops tauschii subsp. tauschii];	0.186185	2.94238	3.98217
#Uniq1	TRINITY_DN63763_c1_g2_i11	GO:0005737;GO:0030001;GO:0046916;GO:0046914;GO:0046872;	predicted protein [Hordeum vulgare subsp. vulgare];predicted protein [Hordeum vulgare subsp. vulgare];predicted protein [Hordeum vulgare subsp. vulgare];predicted protein [Hordeum vulgare subsp. vulgare];heavy metal-associated isoprenylated plant protein 39-like [Aegilops tauschii subsp. tauschii];	0.876327	3.15982	1.8503
#Uniq1	TRINITY_DN70796_c0_g2_i1	NA	unknown [Zea mays];Hsp70 nucleotide exchange factor fes1 [Triticum urartu];uncharacterized protein LOC8081516 [Sorghum bicolor];uncharacterized protein LOC100834539 [Brachypodium distachyon];uncharacterized protein LOC109743763 [Aegilops tauschii subsp. tauschii];	1.39415	6.49154	2.21917
#Uniq1	TRINITY_DN68107_c1_g8_i1	NA	.	0.05	2.0662	5.36891
#Uniq1	TRINITY_DN71531_c0_g4_i12	NA	probable cytokinin riboside 5'-monophosphate phosphoribohydrolase LOGL10 [Brachypodium distachyon];PREDICTED: probable cytokinin riboside 5'-monophosphate phosphoribohydrolase LOGL10 isoform X1 [Oryza brachyantha];probable cytokinin riboside 5'-monophosphate phosphoribohydrolase LOGL10 [Oryza sativa Japonica Group];probable cytokinin riboside 5'-monophosphate phosphoribohydrolase LOGL10 isoform X…	9.88368	25.3089	1.35652
#Uniq1	TRINITY_DN75149_c2_g8_i1	NA	hypothetical protein PAHAL_3G433500 [Panicum hallii];hypothetical protein PAHAL_3G433500 [Panicum hallii];cell division cycle 5-like protein [Sorghum bicolor];cell division cycle 5-like protein [Sorghum bicolor];cell division cycle 5-like protein [Setaria italica];	0.05	2.86451	5.84022
#Uniq1	TRINITY_DN72986_c1_g4_i5	NA	.	15.5577	51.8316	1.7362
#Uniq1	TRINITY_DN80224_c0_g5_i2	GO:0010228;GO:0005515;GO:0006914;GO:0006457;GO:0009506;GO:0009408;GO:0009817;GO:0051087;GO:0005516;GO:0009644;GO:0012502;GO:0050832;GO:0009409;GO:0010508;GO:0042542;	BAG family molecular chaperone regulator 6 isoform X2 [Brachypodium distachyon];BAG family molecular chaperone regulator 6 isoform X1 [Brachypodium distachyon];BAG family molecular chaperone regulator 6 isoform X2 [Aegilops tauschii subsp. tauschii];BAG family molecular chaperone regulator 6 isoform X5 [Aegilops tauschii subsp. tauschii];BAG family molecular chaperone regulator 6 isoform X6 [Aegi…	1.89002	9.86525	2.38395
#Uniq1	TRINITY_DN63989_c2_g4_i6	GO:0031625;GO:0005737;GO:0019005;GO:0006355;GO:0030162;GO:0008270;GO:0003712;GO:0005634;GO:0004402;GO:0016573;GO:0043161;	predicted protein [Hordeum vulgare subsp. vulgare];predicted protein [Hordeum vulgare subsp. vulgare];unnamed protein product [Triticum aestivum];BTB/POZ and TAZ domain-containing protein 2-like [Aegilops tauschii subsp. tauschii];BTB/POZ and TAZ domain-containing protein 2-like [Aegilops tauschii subsp. tauschii];	0.05	0.739324	3.88621
#Uniq1	TRINITY_DN60242_c0_g4_i5	NA	phenylalanine ammonia-lyase, partial [Triticum aestivum];phenylalanine ammonia-lyase, partial [Triticum aestivum];Phenylalanine ammonia-lyase [Triticum urartu];Phenylalanine ammonia-lyase [Triticum urartu];Phenylalanine ammonia-lyase [Triticum urartu];	2.49257	9.7426	1.96667
#Uniq1	TRINITY_DN72442_c0_g2_i1	NA	.	0.05	2.37394	5.56921
#Uniq1	TRINITY_DN16779_c0_g1_i2	GO:0009058;GO:0030170;GO:0003824;	1-aminocyclopropane-1-carboxylate synthase [Lilium regale];hypothetical protein TSUD_361350 [Trifolium subterraneum];Aminotran_1_2 domain-containing protein [Cephalotus follicularis];1-aminocyclopropane-1-carboxylate synthase 1 [Medicago truncatula];probable aminotransferase ACS10 [Cucurbita maxima];	0.05	1.51976	4.92577
#Uniq1	TRINITY_DN77509_c1_g5_i1	NA	uncharacterized protein LOC9299390 [Arabidopsis lyrata subsp. lyrata];	0.05	7.33237	7.19621
#Uniq1	TRINITY_DN77245_c4_g5_i5	NA	Putative gag-pol polyprotein [Oryza sativa Japonica Group];putative polyprotein [Oryza sativa Japonica Group];unnamed protein product [Triticum aestivum];ubiquitin-like modifier-activating enzyme 5 isoform X1 [Oryza sativa Japonica Group];ubiquitin-like modifier-activating enzyme 5 isoform X3 [Oryza sativa Japonica Group];	0.93016	5.43862	2.54769
#Uniq1	TRINITY_DN31085_c0_g2_i1	GO:0016020;GO:0016021;	Q7V6Y6_PROMM (Q7V6Y6) Possible tRNA synthetases class I (E and Q);	0.05	2.7916	5.80302
#Uniq1	TRINITY_DN80800_c0_g1_i1	NA	DNA polymerase alpha catalytic subunit [Morus notabilis];	0.05	2.69866	5.75417
#Uniq1	TRINITY_DN69458_c1_g5_i13	NA	hypothetical protein PAHAL_7G278700 [Panicum hallii];unnamed protein product [Triticum aestivum];uncharacterized protein LOC109770615 [Aegilops tauschii subsp. tauschii];uncharacterized protein LOC109787278 [Aegilops tauschii subsp. tauschii];uncharacterized protein LOC112901166 [Panicum hallii];	0.05	0.875283	4.12975
#Uniq1	TRINITY_DN69227_c1_g2_i3	NA	ervatamin-B-like [Chenopodium quinoa];	2.41371	9.40282	1.96184
#Uniq1	TRINITY_DN79631_c1_g2_i29	NA	protein SENSITIVE TO PROTON RHIZOTOXICITY 1-like [Cynara cardunculus var. scolymus];	0.05	0.801924	4.00347
#Uniq1	TRINITY_DN75314_c0_g1_i1	NA	.	0.05	1.09583	4.45395
#Uniq1	TRINITY_DN74589_c1_g1_i1	GO:0003700;GO:0006355;GO:0005634;	predicted protein [Hordeum vulgare subsp. vulgare];hypothetical protein OsI_34441 [Oryza sativa Indica Group];Transcription factor RF2a [Triticum urartu];transcription factor RF2b [Brachypodium distachyon];transcription factor RF2a-like [Aegilops tauschii subsp. tauschii];	3.82739	16.4727	2.10564
#Uniq1	TRINITY_DN64694_c1_g4_i1	NA	hypothetical protein CUMW_096020 [Citrus unshiu];hypothetical protein CUMW_096020 [Citrus unshiu];hypothetical protein CISIN_1g047869mg [Citrus sinensis];auxin transport protein BIG [Citrus clementina];auxin transport protein BIG [Citrus sinensis];	0.05	1.7144	5.09963
#Uniq1	TRINITY_DN72718_c1_g1_i2	NA	predicted protein [Hordeum vulgare subsp. vulgare];Adenine/guanine permease AZG2 [Triticum urartu];adenine/guanine permease AZG2 [Brachypodium distachyon];adenine/guanine permease AZG2 [Zea mays];adenine/guanine permease AZG2 [Aegilops tauschii subsp. tauschii];	1.80455	4.99967	1.47019
#Uniq1	TRINITY_DN75001_c2_g9_i6	NA	predicted protein, partial [Hordeum vulgare subsp. vulgare];hypothetical protein BRADI_5g09777v3 [Brachypodium distachyon];U-box domain-containing protein 27 [Brachypodium distachyon];U-box domain-containing protein 27-like isoform X1 [Aegilops tauschii subsp. tauschii];U-box domain-containing protein 27-like isoform X2 [Aegilops tauschii subsp. tauschii];	2.91732	6.69542	1.19853
#Uniq1	TRINITY_DN42017_c0_g1_i1	NA	predicted protein [Hordeum vulgare subsp. vulgare];uncharacterized protein LOC100822827 [Brachypodium distachyon];PREDICTED: uncharacterized protein LOC105969110 [Erythranthe guttata];eukaryotic translation initiation factor 4B1 [Oryza sativa Japonica Group];uncharacterized protein LOC109753108 [Aegilops tauschii subsp. tauschii];	6.54119	24.7555	1.92012
#Uniq1	TRINITY_DN70745_c0_g6_i5	GO:0000981;GO:0030154;GO:0001135;GO:0003677;GO:0006357;GO:0043565;GO:0005634;GO:0044212;	R2R3-MYB protein [Triticum aestivum];MYB transcription factor [Indosasa hispida];predicted protein [Hordeum vulgare subsp. vulgare];unnamed protein product [Triticum aestivum];transcription factor MYB3-like [Aegilops tauschii subsp. tauschii];	3.0891	6.7851	1.13518
#Uniq1	TRINITY_DN75394_c0_g3_i7	GO:0016020;GO:0098869;GO:0055114;GO:0016021;GO:0016491;GO:0050664;GO:0005509;GO:0004601;	predicted protein [Hordeum vulgare subsp. vulgare];predicted protein [Hordeum vulgare subsp. vulgare];respiratory burst oxidase homolog protein B [Brachypodium distachyon];respiratory burst oxidase homolog protein B [Oryza sativa Japonica Group];respiratory burst oxidase homolog protein B-like [Aegilops tauschii subsp. tauschii];	1.71219	5.1197	1.58022
#Uniq1	TRINITY_DN68344_c0_g1_i1	GO:0003677;GO:0006355;GO:0005634;GO:0006351;	MYB protein [Phyllostachys edulis];predicted protein [Hordeum vulgare subsp. vulgare];unnamed protein product [Triticum aestivum];transcription factor DIVARICATA [Brachypodium distachyon];transcription factor DIVARICATA-like [Aegilops tauschii subsp. tauschii];	0.05	3.3653	6.07266
#Uniq1	TRINITY_DN66129_c2_g4_i23	NA	hypothetical protein PAHAL_8G192100 [Panicum hallii];protein FAR1-RELATED SEQUENCE 12-like [Aegilops tauschii subsp. tauschii];wall-associated receptor kinase 2-like [Aegilops tauschii subsp. tauschii];wall-associated receptor kinase 5-like [Aegilops tauschii subsp. tauschii];protein FAR1-RELATED SEQUENCE 5-like [Aegilops tauschii subsp. tauschii];	6.38999	14.5203	1.18419
#Uniq1	TRINITY_DN65521_c0_g6_i12	GO:0009734;GO:0009733;GO:0006355;GO:0005634;GO:0006351;GO:0006417;	unnamed protein product [Triticum aestivum];Auxin-responsive protein IAA6 [Triticum urartu];auxin-responsive protein IAA6 isoform X2 [Brachypodium distachyon];auxin-responsive protein IAA6-like isoform X1 [Aegilops tauschii subsp. tauschii];auxin-responsive protein IAA6 isoform X1 [Brachypodium distachyon];	1.20086	3.07419	1.35614
#Uniq1	TRINITY_DN76093_c0_g4_i7	NA	hypothetical protein OsI_18675 [Oryza sativa Indica Group];hypothetical protein BAE44_0021696 [Dichanthelium oligosanthes];hypothetical protein GQ55_3G130200 [Panicum hallii var. hallii];uncharacterized protein LOC109745852 [Aegilops tauschii subsp. tauschii];uncharacterized protein LOC112887287 [Panicum hallii];	2.51137	14.305	2.50997
#Uniq1	TRINITY_DN80168_c3_g1_i11	GO:0016020;GO:0016887;GO:0005524;GO:0000166;GO:0016021;GO:0005886;GO:0055085;GO:0042626;	Pleiotropic drug resistance protein 4 [Triticum urartu];unnamed protein product [Triticum aestivum];ABC transporter G family member 37 [Brachypodium distachyon];PREDICTED: ABC transporter G family member 37 [Oryza brachyantha];ABC transporter G family member 37 [Aegilops tauschii subsp. tauschii];	0.922534	3.54161	1.94073
#Uniq1	TRINITY_DN37343_c0_g1_i1	GO:0016020;GO:0016021;	Telomerase reverse transcriptase, putative isoform 1 [Theobroma cacao];Telomerase reverse transcriptase, putative isoform 2 [Theobroma cacao];dynamin-2A-like [Asparagus officinalis];dynamin-2A-like [Asparagus officinalis];	0.05	6.08728	6.92773
#Uniq1	TRINITY_DN78070_c2_g1_i1	GO:0016310;GO:0009738;GO:0005737;GO:0005515;GO:0004672;GO:0016301;GO:0006468;GO:0016740;GO:0005524;GO:0035556;GO:0005829;GO:0000166;GO:0005634;GO:0004674;	Snf-related protein kinase 2.6, partial [Hordeum vulgare subsp. vulgare];SNF1-type serine-threonine protein kinase [Triticum polonicum];SNF1-type serine-threonine protein kinase [Triticum aestivum];serine/threonine-protein kinase SAPK10 [Brachypodium distachyon];serine/threonine-protein kinase SAPK10 [Aegilops tauschii subsp. tauschii];	6.90721	14.4127	1.06117
#Uniq1	TRINITY_DN65295_c1_g1_i1	NA	uncharacterized protein LOC107622942 [Arachis ipaensis];	0.05	2.69115	5.75015
#Uniq1	TRINITY_DN78085_c3_g7_i1	NA	ankyrin repeat protein [Medicago truncatula];ankyrin repeat-containing protein BDA1 [Medicago truncatula];cytochrome c biogenesis protein (chloroplast) [Fargesia denudata];	0.05	3.56937	6.1576
#Uniq1	TRINITY_DN67492_c0_g2_i3	NA	hypothetical protein OsI_19436 [Oryza sativa Indica Group];protein SSUH2 homolog isoform X1 [Brachypodium distachyon];protein SSUH2 homolog isoform X2 [Brachypodium distachyon];protein SSUH2 homolog [Aegilops tauschii subsp. tauschii];protein SSUH2 homolog [Aegilops tauschii subsp. tauschii];	4.49256	10.2511	1.19017
#Uniq1	TRINITY_DN47416_c0_g1_i3	GO:0040008;GO:0005737;GO:0016874;GO:0009611;GO:0003824;GO:0007275;GO:0009694;GO:0031348;GO:0009733;GO:0009416;GO:0009640;GO:0010193;GO:0009585;GO:0070566;GO:0080123;GO:0009753;GO:0009627;GO:0009864;GO:0005773;GO:0006952;GO:0010119;GO:2000377;	hypothetical protein TRIUR3_31351 [Triticum urartu];hypothetical protein GQ55_3G152700 [Panicum hallii var. hallii];jasmonic acid-amido synthetase JAR1 isoform X2 [Aegilops tauschii subsp. tauschii];jasmonic acid-amido synthetase JAR1 isoform X3 [Aegilops tauschii subsp. tauschii];jasmonic acid-amido synthetase JAR1 [Panicum hallii];	0.05	1.35315	4.75825
#Uniq1	TRINITY_DN74050_c1_g13_i1	NA	predicted protein [Hordeum vulgare subsp. vulgare];probable inactive receptor kinase At1g27190 [Brachypodium distachyon];inactive LRR receptor-like serine/threonine-protein kinase BIR2 [Aegilops tauschii subsp. tauschii];inactive LRR receptor-like serine/threonine-protein kinase BIR2 [Aegilops tauschii subsp. tauschii];probable inactive receptor kinase At1g27190 [Aegilops tauschii subsp. tauschii…	0.05	2.09296	5.38747
#Uniq1	TRINITY_DN64471_c1_g6_i1	NA	.	9.68252	57.3756	2.56698
#Uniq1	TRINITY_DN64018_c0_g2_i4	NA	hypothetical protein TRIUR3_28721 [Triticum urartu];flowering-promoting factor 1-like protein 1 [Sorghum bicolor];flowering-promoting factor 1-like protein 1 [Brachypodium distachyon];flowering-promoting factor 1-like protein 1 [Aegilops tauschii subsp. tauschii];flowering-promoting factor 1-like protein 1 [Panicum hallii];	0.992388	5.11681	2.36627
#Uniq1	TRINITY_DN74174_c2_g1_i2	GO:0016020;GO:0016021;	unnamed protein product [Oryza sativa Japonica Group];predicted protein [Hordeum vulgare subsp. vulgare];protein NUCLEAR FUSION DEFECTIVE 4 [Brachypodium distachyon];protein NUCLEAR FUSION DEFECTIVE 4-like [Aegilops tauschii subsp. tauschii];protein NUCLEAR FUSION DEFECTIVE 4-like [Panicum hallii];	10.5485	28.7574	1.4469
#Uniq1	TRINITY_DN63763_c0_g1_i1	GO:0005737;GO:0030001;GO:0046916;GO:0046914;GO:0046872;	predicted protein [Hordeum vulgare subsp. vulgare];predicted protein [Hordeum vulgare subsp. vulgare];hypothetical protein TRIUR3_19269 [Triticum urartu];heavy metal-associated isoprenylated plant protein 39-like [Aegilops tauschii subsp. tauschii];heavy metal-associated isoprenylated plant protein 39-like [Aegilops tauschii subsp. tauschii];	2.59812	30.4633	3.55153
#Uniq1	TRINITY_DN69653_c0_g1_i5	NA	.	1.3468	3.61387	1.42401
#Uniq1	TRINITY_DN74596_c0_g3_i10	NA	hypothetical protein BRADI_4g40155v3 [Brachypodium distachyon];hypothetical protein BRADI_4g25780v3 [Brachypodium distachyon];putative disease resistance protein At1g50180 [Brachypodium distachyon];	0.751729	3.50505	2.22115
#Uniq1	TRINITY_DN78874_c1_g1_i2	NA	hypothetical protein BRADI_1g72280v3 [Brachypodium distachyon];uncharacterized protein LOC100823344 [Brachypodium distachyon];PREDICTED: uncharacterized protein LOC102707853, partial [Oryza brachyantha];uncharacterized protein LOC4331865 [Oryza sativa Japonica Group];uncharacterized protein LOC109735167 [Aegilops tauschii subsp. tauschii];	3.11822	6.8491	1.13519
#Uniq1	TRINITY_DN50194_c0_g2_i1	NA	uncharacterized protein LOC17881107 [Capsella rubella];PREDICTED: uncharacterized protein LOC104801445 isoform X1 [Tarenaya hassleriana];PREDICTED: uncharacterized protein LOC104801445 isoform X2 [Tarenaya hassleriana];uncharacterized protein LOC111304726 isoform X1 [Durio zibethinus];uncharacterized protein LOC111304726 isoform X2 [Durio zibethinus];	0.05	0.903303	4.17521
#Uniq1	TRINITY_DN25461_c0_g1_i1	GO:0016020;GO:0043190;GO:0008150;GO:0003674;GO:0016021;GO:0005886;GO:0005575;	Q8EAF3_SHEON (Q8EAF3) Hypothetical protein SO3953;Q8LHA7_ORYSA (Q8LHA7) Pentatricopeptide repeat protein-like;Q66IL9_XENTR (Q66IL9) MGC89152 protein;Q6DE07_XENLA (Q6DE07) MGC80367 protein;	0.05	6.2484	6.96541
#Uniq1	TRINITY_DN63763_c1_g2_i13	GO:0005737;GO:0030001;GO:0046916;GO:0046914;GO:0046872;	predicted protein [Hordeum vulgare subsp. vulgare];predicted protein [Hordeum vulgare subsp. vulgare];predicted protein [Hordeum vulgare subsp. vulgare];heavy metal-associated isoprenylated plant protein 39-like [Aegilops tauschii subsp. tauschii];heavy metal-associated isoprenylated plant protein 39-like [Aegilops tauschii subsp. tauschii];	0.05	1.20468	4.59058
#Uniq1	TRINITY_DN62711_c0_g3_i8	NA	.	9.80037	45.0485	2.20057
#Uniq1	TRINITY_DN50346_c0_g1_i5	NA	Q86BG4_DROME (Q86BG4) CG33169-PB, isoform B;	0.05	1.83787	5.19996
#Uniq1	TRINITY_DN73976_c1_g1_i1	GO:0080043;GO:0008152;GO:0016740;GO:0016758;GO:0043231;GO:0016757;GO:0080044;	predicted protein [Hordeum vulgare subsp. vulgare];7-deoxyloganetin glucosyltransferase [Setaria italica];7-deoxyloganetin glucosyltransferase-like isoform X1 [Aegilops tauschii subsp. tauschii];7-deoxyloganetin glucosyltransferase-like isoform X2 [Aegilops tauschii subsp. tauschii];7-deoxyloganetin glucosyltransferase-like [Aegilops tauschii subsp. tauschii];	0.247621	4.92744	4.31463
#Uniq1	TRINITY_DN71714_c0_g3_i17	NA	unnamed protein product [Triticum aestivum];Putative syntaxin-24 [Triticum urartu];NDR1/HIN1-like protein 10 [Zea mays];NDR1/HIN1-like protein 10 [Brachypodium distachyon];NDR1/HIN1-like protein 10 [Aegilops tauschii subsp. tauschii];	0.381704	2.6485	2.79465
#Uniq1	TRINITY_DN74367_c0_g3_i3	NA	F22C12.2 [Arabidopsis thaliana];hypothetical protein CUMW_285520, partial [Citrus unshiu];hypothetical protein SORBI_3003G243600 [Sorghum bicolor];hypothetical protein GOBAR_DD37012 [Gossypium barbadense];hypothetical protein GOBAR_AA12120 [Gossypium barbadense];	0.05	1.96141	5.29382
#Uniq1	TRINITY_DN70509_c1_g7_i1	GO:0000981;GO:0003700;GO:0008285;GO:0030154;GO:0048235;GO:0009908;GO:0009751;GO:0007275;GO:0048655;GO:0001135;GO:0048653;GO:0003677;GO:0045926;GO:0006355;GO:0009723;GO:0045893;GO:0006357;GO:0043565;GO:0009740;GO:0005634;GO:0006351;GO:0044212;GO:1990019;GO:0043068;	Transcription factor GAMYB [Triticum urartu];hypothetical protein BRADI_1g36542v3 [Brachypodium distachyon];transcription factor GAMYB [Brachypodium distachyon];transcription factor MYB101 [Oryza sativa Japonica Group];transcription factor GAMYB-like [Aegilops tauschii subsp. tauschii];	0.05	1.71804	5.10269
#Uniq1	TRINITY_DN56691_c0_g1_i4	GO:0003677;GO:0006355;GO:0005634;GO:0006351;	NAC19, partial [Oryza sativa f. spontanea];NAC19, partial [Oryza longistaminata];NAC19, partial [Oryza punctata];NAC19, partial [Oryza meyeriana var. granulata];NAC transcription factor [Avena sativa];	0.05	3.6697	6.19759
#Uniq1	TRINITY_DN60972_c0_g2_i2	NA	predicted protein [Hordeum vulgare subsp. vulgare];U-box domain-containing protein 25 [Triticum urartu];U-box domain-containing protein 26 [Dichanthelium oligosanthes];U-box domain-containing protein 25 [Brachypodium distachyon];U-box domain-containing protein 26-like [Aegilops tauschii subsp. tauschii];	0.05	2.12351	5.40838
#Uniq1	TRINITY_DN66142_c1_g6_i2	NA	predicted protein [Hordeum vulgare subsp. vulgare];predicted protein [Hordeum vulgare subsp. vulgare];F-box/kelch-repeat protein At2g44130 [Brachypodium distachyon];F-box/kelch-repeat protein At2g44130-like [Aegilops tauschii subsp. tauschii];F-box/kelch-repeat protein At2g44130-like [Aegilops tauschii subsp. tauschii];	5.43308	14.8453	1.45016
#Uniq1	TRINITY_DN100776_c0_g1_i1	GO:0016567;GO:0031146;GO:0004842;	hypothetical protein TRIUR3_23027 [Triticum urartu];F-box protein At3g07870-like [Aegilops tauschii subsp. tauschii];F-box/kelch-repeat protein At3g06240-like [Aegilops tauschii subsp. tauschii];F-box protein At3g07870-like [Aegilops tauschii subsp. tauschii];F-box protein At3g07870-like [Aegilops tauschii subsp. tauschii];	0.05	1.95384	5.28824
#Uniq1	TRINITY_DN70585_c0_g6_i1	NA	uncharacterized protein LOC105170933 [Sesamum indicum];	0.05	1.78461	5.15754
#Uniq1	TRINITY_DN52278_c0_g1_i2	NA	uncharacterized protein LOC112504033 isoform X1 [Cynara cardunculus var. scolymus];uncharacterized protein LOC112504033 isoform X2 [Cynara cardunculus var. scolymus];	0.05	2.9608	5.88792
#Uniq1	TRINITY_DN66934_c1_g4_i31	NA	predicted protein [Hordeum vulgare subsp. vulgare];hypothetical protein GQ55_7G227600 [Panicum hallii var. hallii];hsp70-Hsp90 organizing protein [Brachypodium distachyon];hsp70-Hsp90 organizing protein [Aegilops tauschii subsp. tauschii];hsp70-Hsp90 organizing protein-like [Panicum hallii];	2.85132	20.1487	2.82098
#Uniq1	TRINITY_DN111797_c0_g1_i1	GO:0016567;GO:0004842;	hypothetical protein OsI_22374 [Oryza sativa Indica Group];hypothetical protein OsJ_20813 [Oryza sativa Japonica Group];U-box domain-containing protein 21 [Brachypodium distachyon];U-box domain-containing protein 21 [Oryza sativa Japonica Group];PREDICTED: U-box domain-containing protein 20 [Oryza brachyantha];	0.05	2.62884	5.71635
#Uniq1	TRINITY_DN63621_c0_g6_i3	NA	predicted protein, partial [Hordeum vulgare subsp. vulgare];Calcium-binding protein KIC [Dichanthelium oligosanthes];PREDICTED: calcium-binding protein KIC-like [Elaeis guineensis];calcium-binding protein KIC [Oryza sativa Japonica Group];calcium-binding protein KIC-like [Aegilops tauschii subsp. tauschii];	1.75396	11.8765	2.75942
#Uniq1	TRINITY_DN77839_c0_g5_i1	NA	hypothetical protein Ccrd_020382 [Cynara cardunculus var. scolymus];velvet complex subunit B-like [Helianthus annuus];protein FLX-like 4 [Cynara cardunculus var. scolymus];	0.05	1.9212	5.26394
#Uniq1	TRINITY_DN61058_c0_g1_i3	GO:0016020;GO:0020037;GO:0004497;GO:0016709;GO:0005506;GO:0055114;GO:0016705;GO:0016021;GO:0044550;GO:0016491;GO:0046872;GO:0006952;	Cytochrome P450 99A2 [Triticum urartu];Cytochrome P450 99A2 [Dichanthelium oligosanthes];unnamed protein product [Triticum aestivum];cytochrome P450 99A2-like [Aegilops tauschii subsp. tauschii];cytochrome P450 99A2-like [Aegilops tauschii subsp. tauschii];	4.14703	9.10525	1.13462
#Uniq1	TRINITY_DN55990_c0_g2_i1	NA	Calmodulin-like protein 5 [Triticum urartu];Calmodulin-like protein 5 [Triticum urartu];PREDICTED: calmodulin-like protein 5 [Oryza brachyantha];calmodulin-like protein 5 [Oryza sativa Japonica Group];neo-calmodulin-like [Ananas comosus];	0.05	1.99324	5.31704
#Uniq1	TRINITY_DN72164_c0_g2_i11	NA	predicted protein [Hordeum vulgare subsp. vulgare];unnamed protein product [Triticum aestivum];hypothetical protein OsJ_03999 [Oryza sativa Japonica Group];ankyrin repeat-containing protein NPR4 [Brachypodium distachyon];ankyrin repeat-containing protein NPR4 [Aegilops tauschii subsp. tauschii];	2.02237	18.3352	3.1805
#Uniq1	TRINITY_DN31116_c0_g1_i1	GO:0004364;GO:0016740;	glutathione transferase35 [Zea mays];putative glutathione S-transferase GSTU6 [Zea mays];probable glutathione S-transferase GSTU6 [Sorghum bicolor];probable glutathione S-transferase GSTU6 [Brachypodium distachyon];PREDICTED: uncharacterized protein LOC102710054 [Oryza brachyantha];	0.05	2.08741	5.38364
#Uniq1	TRINITY_DN61484_c0_g1_i2	NA	hypothetical protein SORBI_3004G017000 [Sorghum bicolor];probable LRR receptor-like serine/threonine-protein kinase At1g34110 [Aegilops tauschii subsp. tauschii];LRR receptor-like serine/threonine-protein kinase GSO2 [Aegilops tauschii subsp. tauschii];probable LRR receptor-like serine/threonine-protein kinase At4g36180 [Setaria italica];receptor-like protein EIX2 [Brachypodium distachyon];	0.876523	4.66806	2.41296
#Uniq1	TRINITY_DN79022_c0_g1_i2	GO:0016020;GO:0006813;GO:0016021;GO:0015079;GO:0006811;GO:0071805;	unnamed protein product [Triticum aestivum];unnamed protein product [Triticum aestivum];potassium transporter 5 isoform X2 [Brachypodium distachyon];potassium transporter 5-like [Aegilops tauschii subsp. tauschii];potassium transporter 5 isoform X1 [Brachypodium distachyon];	1.00625	2.04182	1.02087
#Uniq1	TRINITY_DN29226_c0_g2_i1	GO:0016020;GO:0016021;	hypothetical protein SETIT_2G075000v2 [Setaria italica];PREDICTED: reticulon-like protein B5 [Erythranthe guttata];PREDICTED: reticulon-like protein B2 [Ipomoea nil];uncharacterized protein LOC110787582 [Spinacia oleracea];	0.05	1.75641	5.13456
#Uniq1	TRINITY_DN52310_c0_g1_i2	GO:0009738;GO:0009788;GO:0003700;GO:0009938;GO:0009737;GO:0003677;GO:0006355;GO:0009739;GO:0045893;GO:0043565;GO:0009740;GO:0005634;GO:0006351;GO:0009753;	WRKY27 transcription factor [Triticum aestivum];WRKY transcription factor, partial [Triticum aestivum];predicted protein [Hordeum vulgare subsp. vulgare];WRKY transcription factor WRKY24 [Brachypodium distachyon];WRKY transcription factor WRKY24-like [Aegilops tauschii subsp. tauschii];	0.05	0.769054	3.94308
#Uniq1	TRINITY_DN17554_c0_g1_i1	GO:0016746;GO:0016740;GO:0006355;GO:0008270;GO:0003712;GO:0005634;GO:0004402;GO:0016573;GO:0046872;	LIM domain binding protein LDB1/NLI/CLIM [Handroanthus impetiginosus];transcriptional corepressor SEUSS-like [Sesamum indicum];	0.05	2.16091	5.43357
#Uniq1	TRINITY_DN69916_c3_g3_i1	NA	hypothetical protein BRADI_3g10640v3 [Brachypodium distachyon];calcineurin B-like protein 7 isoform X1 [Brachypodium distachyon];calcineurin B-like protein 7 isoform X1 [Aegilops tauschii subsp. tauschii];calcineurin B-like protein 7 isoform X2 [Aegilops tauschii subsp. tauschii];calcineurin B-like protein 7 isoform X2 [Brachypodium distachyon];	0.05	6.52661	7.02826
#Uniq1	TRINITY_DN38665_c0_g1_i1	GO:0016020;GO:0004672;GO:0006468;GO:0005524;GO:0016021;	RLP1.804.2 [Triticum aestivum];predicted protein [Hordeum vulgare subsp. vulgare];unnamed protein product [Triticum aestivum];hypothetical protein TRIUR3_06204 [Triticum urartu];probably inactive leucine-rich repeat receptor-like protein kinase At5g48380 [Oryza sativa Japonica Group];	0.05	3.99146	6.31884
#Uniq1	TRINITY_DN71713_c2_g1_i1	NA	protein kinase homolog2 [Zea mays];Pkinase_Tyr domain-containing protein [Cephalotus follicularis];receptor-like protein kinase, partial [Trifolium pratense];receptor-like protein kinase [Trifolium pratense];probable serine/threonine-protein kinase PBL9 [Aegilops tauschii subsp. tauschii];	0.05	4.72053	6.56088
#Uniq1	TRINITY_DN74140_c2_g4_i2	NA	.	23.6926	49.908	1.07483
#Uniq1	TRINITY_DN72671_c1_g7_i12	NA	predicted protein [Hordeum vulgare subsp. vulgare];PREDICTED: 4-coumarate--CoA ligase-like 4 [Oryza brachyantha];4-coumarate--CoA ligase-like 4 [Brachypodium distachyon];4-coumarate--CoA ligase-like 4 [Oryza sativa Japonica Group];4-coumarate--CoA ligase-like 4 [Aegilops tauschii subsp. tauschii];	1.5525	5.90539	1.92744
#Uniq1	TRINITY_DN63155_c6_g1_i4	NA	uncharacterized protein LOC100217274 [Zea mays];pirin-like protein [Sorghum bicolor];pirin-like protein [Brachypodium distachyon];pirin-like protein [Setaria italica];pirin-like protein [Aegilops tauschii subsp. tauschii];	1.87681	7.6545	2.02803
#Uniq1	TRINITY_DN74044_c0_g10_i4	NA	.	1.93557	6.61202	1.77233
#Uniq1	TRINITY_DN79777_c0_g4_i1	NA	hypothetical protein TRIUR3_34102 [Triticum urartu];hypothetical protein BRADI_1g64050v3 [Brachypodium distachyon];hypothetical protein BAE44_0020627 [Dichanthelium oligosanthes];uncharacterized protein LOC101766633 [Setaria italica];uncharacterized protein LOC109777223 [Aegilops tauschii subsp. tauschii];	1.25085	22.9944	4.2003
#Uniq1	TRINITY_DN63934_c0_g15_i11	NA	hypothetical protein M569_00250, partial [Genlisea aurea];hypothetical protein DCAR_031432 [Daucus carota subsp. sativus];putative ribonuclease h protein [Nicotiana attenuata];hypothetical protein GOBAR_AA22620 [Gossypium barbadense];ORF44l [Pinus koraiensis];	19.255	54.4031	1.49846
#Uniq1	TRINITY_DN68144_c0_g7_i4	NA	hypothetical protein TRIUR3_35011 [Triticum urartu];U-box domain-containing protein 7 [Triticum urartu];Bifunctional fucokinase/fucose pyrophosphorylase [Triticum urartu];Monothiol glutaredoxin-S7, chloroplastic [Triticum urartu];hypothetical protein TRIUR3_30410 [Triticum urartu];	0.05	1.24842	4.64203
#Uniq1	TRINITY_DN73793_c1_g1_i1	GO:0016020;GO:0008233;GO:0016787;GO:0006508;GO:0016021;GO:0004252;	RHOMBOID-like protein 2 [Dichanthelium oligosanthes];RHOMBOID-like protein 3 [Zea mays];RHOMBOID-like protein 2 [Sorghum bicolor];RHOMBOID-like protein 2 [Citrus sinensis];RHOMBOID-like protein 2 [Panicum hallii];	0.453866	4.61737	3.34673
#Uniq1	TRINITY_DN75090_c0_g6_i7	NA	predicted protein [Hordeum vulgare subsp. vulgare];hypothetical protein SETIT_3G223000v2 [Setaria italica];uncharacterized acetyltransferase At3g50280 [Sorghum bicolor];uncharacterized acetyltransferase At3g50280 [Brachypodium distachyon];uncharacterized acetyltransferase At3g50280-like [Aegilops tauschii subsp. tauschii];	12.1558	48.6079	1.99955
#Uniq1	TRINITY_DN76125_c0_g2_i8	GO:0019538;GO:0005524;GO:0000166;	predicted protein [Hordeum vulgare subsp. vulgare];heat shock protein 101 [Triticum turgidum subsp. durum];unnamed protein product [Triticum aestivum];chaperone protein ClpB1 [Brachypodium distachyon];chaperone protein ClpB1-like [Aegilops tauschii subsp. tauschii];	2.74503	17.3661	2.66138
#Uniq1	TRINITY_DN64839_c0_g2_i8	GO:0016020;GO:0016021;	predicted protein [Hordeum vulgare subsp. vulgare];hypothetical protein SETIT_2G211100v2 [Setaria italica];tetraspanin-8 [Brachypodium distachyon];tetraspanin-8 [Setaria italica];tetraspanin-8 [Aegilops tauschii subsp. tauschii];	10.3032	21.1126	1.03501
#Uniq1	TRINITY_DN65521_c0_g6_i1	GO:0009734;GO:0009733;GO:0006355;GO:0005634;GO:0006351;GO:0006417;	unnamed protein product [Triticum aestivum];Auxin-responsive protein IAA6 [Triticum urartu];auxin-responsive protein IAA6 isoform X2 [Brachypodium distachyon];auxin-responsive protein IAA6-like isoform X1 [Aegilops tauschii subsp. tauschii];auxin-responsive protein IAA6 isoform X1 [Brachypodium distachyon];unnamed protein product [Triticum aestivum];Auxin-responsive protein IAA6 [Triticum urartu]…	1.26016	3.24463	1.36445
#Uniq1	TRINITY_DN26935_c0_g1_i1	NA	.	0.05	0.740164	3.88784
#Uniq1	TRINITY_DN74082_c2_g6_i2	NA	.	4.84759	30.2234	2.64033
#Uniq1	TRINITY_DN50718_c0_g1_i2	NA	uncharacterized protein LOC100193838 [Zea mays];hypothetical protein GQ55_4G321200 [Panicum hallii var. hallii];uncharacterized protein LOC101759474 [Setaria italica];uncharacterized protein LOC100828449 [Brachypodium distachyon];uncharacterized protein LOC112890612 [Panicum hallii];	0.05	1.18886	4.57151
#Uniq1	TRINITY_DN62255_c2_g1_i1	GO:0016020;GO:0034220;GO:0009705;GO:0042807;GO:0005887;GO:0015267;GO:0006833;GO:0016021;GO:0055085;GO:0005773;GO:0015250;GO:0005774;	tonoplast intrinsic protein [Hordeum vulgare subsp. vulgare];predicted protein [Hordeum vulgare subsp. vulgare];putative aquaporin TIP4-1 [Triticum urartu];probable aquaporin TIP4-1 isoform X1 [Aegilops tauschii subsp. tauschii];probable aquaporin TIP4-1 isoform X2 [Aegilops tauschii subsp. tauschii];	1.47161	4.08443	1.47274
#Uniq1	TRINITY_DN67714_c1_g3_i1	NA	PREDICTED: uncharacterized protein LOC103939169 [Pyrus x bretschneideri];	0.05	3.27549	6.03364
#Uniq1	TRINITY_DN9832_c0_g1_i1	NA	.	0.05	2.36256	5.56228
#Uniq1	TRINITY_DN66606_c2_g15_i5	NA	predicted protein, partial [Hordeum vulgare subsp. vulgare];PREDICTED: F-box/LRR-repeat protein 4 [Oryza brachyantha];uncharacterized protein LOC107279818 [Oryza sativa Japonica Group];F-box/LRR-repeat protein 4 [Aegilops tauschii subsp. tauschii];F-box/LRR-repeat protein 4, partial [Brachypodium distachyon];	12.8335	27.9615	1.12353
#Uniq1	TRINITY_DN47115_c1_g3_i1	NA	Protein CHUP1, chloroplastic [Apostasia shenzhenica];PREDICTED: RNA-binding protein 1-like, partial [Nicotiana sylvestris];PREDICTED: tyrosine-sulfated glycopeptide receptor 1-like [Oryza brachyantha];	0.05	1.25178	4.64591
#Uniq1	TRINITY_DN78402_c0_g1_i1	GO:0016787;GO:0008152;GO:0006629;GO:0016042;	uncharacterized protein LOC100274476 [Zea mays];Patatin-like protein 3 [Dichanthelium oligosanthes];patatin-like protein 3 [Sorghum bicolor];uncharacterized protein LOC100274476 isoform X1 [Zea mays];patatin-like protein 3 [Aegilops tauschii subsp. tauschii];	24.7469	54.1767	1.13042
#Uniq1	TRINITY_DN62859_c0_g4_i7	NA	predicted protein [Hordeum vulgare subsp. vulgare];Os06g0655500, partial [Oryza sativa Japonica Group];hypothetical protein OsJ_22209 [Oryza sativa Japonica Group];F-box protein AFR [Brachypodium distachyon];F-box protein AFR [Oryza sativa Japonica Group];	0.877428	3.1418	1.84024
#Uniq1	TRINITY_DN56108_c0_g2_i1	NA	predicted protein [Hordeum vulgare subsp. vulgare];uncharacterized protein LOC100383182 [Zea mays];NDR1/HIN1-like protein 6 [Brachypodium distachyon];NDR1/HIN1-like protein 13 isoform X1 [Aegilops tauschii subsp. tauschii];NDR1/HIN1-like protein 13 isoform X2 [Aegilops tauschii subsp. tauschii];	1.73066	8.87991	2.35922
#Uniq1	TRINITY_DN78429_c0_g8_i1	NA	.	0.05	4.19782	6.39157
#Uniq1	TRINITY_DN59087_c0_g3_i1	GO:0016020;GO:0016887;GO:0005524;GO:0000166;GO:0016021;GO:0005886;GO:0055085;GO:0042626;	ABC transporter G family member 34 [Zea mays];ABC transporter G family member 34 [Zea mays];ABC transporter G family member 34 [Zea mays];ABC transporter G family member 34 [Zea mays];ABC transporter G family member 34 [Zea mays];	5.17134	14.3618	1.47363
#Uniq1	TRINITY_DN29505_c0_g2_i1	GO:0016020;GO:0030420;GO:0016021;	hypothetical protein GOBAR_AA12676 [Gossypium barbadense];uncharacterized protein LOC107481014 isoform X1 [Arachis duranensis];uncharacterized protein LOC107631412 [Arachis ipaensis];PREDICTED: benzyl alcohol O-benzoyltransferase-like [Gossypium arboreum];PH, RCC1 and FYVE domains-containing protein 1-like [Arachis hypogaea];	0.05	3.48685	6.12385
#Uniq1	TRINITY_DN74929_c2_g4_i1	NA	hypothetical protein DCAR_030293 [Daucus carota subsp. sativus];	0.05	1.29346	4.69316
#Uniq1	TRINITY_DN56814_c0_g1_i2	NA	Serine/threonine-protein kinase HT1 [Triticum urartu];probable serine/threonine-protein kinase SIS8 isoform X2 [Oryza sativa Japonica Group];mitogen-activated protein kinase kinase kinase 10-like [Aegilops tauschii subsp. tauschii];serine/threonine-protein kinase HT1-like isoform X1 [Dendrobium catenatum];serine/threonine-protein kinase HT1 isoform X2 [Populus trichocarpa];	0.05	2.04257	5.35231
#Uniq1	TRINITY_DN66546_c1_g7_i10	GO:0003824;GO:0050662;	predicted protein [Hordeum vulgare subsp. vulgare];Dihydroflavonol-4-reductase [Triticum urartu];Bifunctional dihydroflavonol 4-reductase/flavanone 4-reductase [Triticum urartu];cinnamoyl-CoA reductase 1-like [Aegilops tauschii subsp. tauschii];cinnamoyl-CoA reductase 1 isoform X2 [Brachypodium distachyon];	0.667991	2.37122	1.82773
#Uniq1	TRINITY_DN56502_c0_g1_i2	NA	Thaumatin-like pathogenesis-related protein 1 [Dichanthelium oligosanthes];RecName: Full=Thaumatin-like pathogenesis-related protein 1; Flags: Precursor;RecName: Full=Thaumatin-like pathogenesis-related protein 3; Flags: Precursor;thaumatin-like pathogenesis-related protein 1 [Brachypodium distachyon];thaumatin-like pathogenesis-related protein 3 [Aegilops tauschii subsp. tauschii];	0.05	4.40103	6.45977
#Uniq1	TRINITY_DN5942_c0_g1_i1	NA	hypothetical protein TRIUR3_34701 [Triticum urartu];uncharacterized protein LOC109752002 isoform X1 [Aegilops tauschii subsp. tauschii];uncharacterized protein LOC109752002 isoform X2 [Aegilops tauschii subsp. tauschii];uncharacterized protein LOC109752002 isoform X3 [Aegilops tauschii subsp. tauschii];uncharacterized protein LOC109752002 isoform X4 [Aegilops tauschii subsp. tauschii];	8.65705	21.7817	1.33117
#Uniq1	TRINITY_DN78095_c1_g1_i2	GO:0005515;GO:0031347;GO:2000022;GO:0009611;GO:1903507;GO:0003714;GO:0006355;GO:0005634;GO:0006351;GO:0010582;GO:0048449;	ZIM motif-containing protein, partial [Triticum aestivum];predicted protein, partial [Hordeum vulgare subsp. vulgare];predicted protein [Hordeum vulgare subsp. vulgare];unnamed protein product [Triticum aestivum];protein TIFY 3-like [Aegilops tauschii subsp. tauschii];	197.076	425.792	1.1114
#Uniq1	TRINITY_DN79994_c2_g2_i5	NA	hypothetical protein [Lolium perenne];predicted protein [Hordeum vulgare subsp. vulgare];Receptor-like protein kinase HERK 1 [Triticum urartu];PREDICTED: receptor-like protein kinase HERK 1 [Oryza brachyantha];receptor-like protein kinase HERK 1 [Aegilops tauschii subsp. tauschii];	4.30173	9.36342	1.12212
#Uniq1	TRINITY_DN70010_c2_g3_i3	NA	Ribosome associated membrane protein RAMP4 containing protein, expressed [Oryza sativa Japonica Group];hypothetical protein GQ55_8G237800 [Panicum hallii var. hallii];stress-associated endoplasmic reticulum protein 2 [Brachypodium distachyon];stress-associated endoplasmic reticulum protein 2 isoform X2 [Oryza sativa Japonica Group];stress-associated endoplasmic reticulum protein 2-like [Aegilops …	1.81309	4.66791	1.36433
#Uniq1	TRINITY_DN43020_c0_g2_i1	GO:0016020;GO:0016021;	vacuolar protein sorting-associated protein 54, chloroplastic [Dorcoceras hygrometricum];putative DNA-directed RNA polymerase [Rosa chinensis];PREDICTED: metal-nicotianamine transporter YSL1 [Fragaria vesca subsp. vesca];metal-nicotianamine transporter YSL1 [Rosa chinensis];	0.05	1.01981	4.35023
#Uniq1	TRINITY_DN76178_c0_g6_i1	GO:0005524;GO:0000166;	70 kDa heat shock protein [Sandersonia aurantiaca];heat shock protein 70, partial [Zea mays];heat shock protein 70, partial [Ageratina adenophora];heat shock protein 70, partial [Ziziphus jujuba];70 kDa heat shock protein [Zostera marina];	168.775	453.406	1.4257
#Uniq1	TRINITY_DN68729_c0_g1_i4	NA	.	0.05	3.5348	6.14356
#Uniq1	TRINITY_DN80592_c9_g4_i8	GO:0016020;GO:0016887;GO:0005524;GO:0000166;GO:0016021;GO:0005886;GO:0055085;GO:0042626;	Pleiotropic drug resistance protein 5 [Triticum urartu];ABC transporter G family member 48 isoform X2 [Brachypodium distachyon];ABC transporter G family member 48 isoform X1 [Brachypodium distachyon];ABC transporter G family member 48-like isoform X3 [Aegilops tauschii subsp. tauschii];ABC transporter G family member 48-like [Aegilops tauschii subsp. tauschii];	6.0158	12.4161	1.04538
#Uniq1	TRINITY_DN49724_c0_g1_i3	GO:0016310;GO:0016301;GO:0005622;GO:0016740;GO:0000287;GO:0005524;GO:0000166;GO:0052725;GO:0032957;GO:0047325;GO:0046872;GO:0052726;	RecName: Full=Inositol-tetrakisphosphate 1-kinase 4; AltName: Full=Inositol 1,3,4-trisphosphate 5/6-kinase 4; Short=Inositol-triphosphate 5/6-kinase 4; Short=Ins(1,3,4)P(3) 5/6-kinase 4; Short=OsITP5/6K-4; Short=OsITPK4;Os02g0466400, partial [Oryza sativa Japonica Group];RecName: Full=Inositol-tetrakisphosphate 1-kinase 4; AltName: Full=Inositol 1,3,4-trisphosphate 5/6-kinase 4; Short=Inositol-tr…	1.98018	5.5147	1.47765
#Uniq1	TRINITY_DN66834_c0_g2_i1	NA	hypothetical protein OsI_30661 [Oryza sativa Indica Group];hypothetical protein BRADI_1g56841v3, partial [Brachypodium distachyon];hypothetical protein BRADI_1g57841v3 [Brachypodium distachyon];hypothetical protein BRADI_2g35727v3, partial [Brachypodium distachyon];hypothetical protein BRADI_2g37383v3, partial [Brachypodium distachyon];	0.05	2.19591	5.45675
#Uniq1	TRINITY_DN484_c0_g2_i1	NA	.	0.05	2.19711	5.45754
#Uniq1	TRINITY_DN97758_c0_g1_i1	NA	Chain A, SHORT CHAIN SPECIFIC ACYL-COA OXIDASE FROM ARABIDOPSIS THALIANA, ACX4;hypothetical protein AALP_AAs60678U000100 [Arabis alpina];acyl-CoA oxidase 4 [Arabidopsis thaliana];ATSCX [Arabidopsis thaliana];acyl-coenzyme A oxidase 4, peroxisomal [Arabidopsis lyrata subsp. lyrata];	0.05	1.67279	5.06418
#Uniq1	TRINITY_DN55565_c0_g1_i2	NA	.	0.05	0.779752	3.96302
#Uniq1	TRINITY_DN68779_c5_g2_i4	NA	putative Zn-finger transcription factor, partial [Triticum aestivum];ZnFP [Triticum aestivum];hypothetical protein TRIUR3_20406 [Triticum urartu];zinc finger CCCH domain-containing protein 33 [Brachypodium distachyon];zinc finger CCCH domain-containing protein 33-like [Aegilops tauschii subsp. tauschii];	11.8528	41.2247	1.79828
#Uniq1	TRINITY_DN63543_c1_g4_i1	GO:0006457;GO:0005524;GO:0006950;GO:0051082;	heat-shock protein, partial [Arabidopsis thaliana];Os04g0107900, partial [Oryza sativa Japonica Group];hypothetical protein OsJ_13528 [Oryza sativa Japonica Group];uncharacterized protein A4U43_C08F2760 [Asparagus officinalis];heat shock protein 83-like [Arachis hypogaea];	175.18	354.268	1.016
#Uniq1	TRINITY_DN64370_c0_g2_i2	GO:0016020;GO:0016021;	predicted protein [Hordeum vulgare subsp. vulgare];predicted protein [Hordeum vulgare subsp. vulgare];cell number regulator 2 [Brachypodium distachyon];PREDICTED: cell number regulator 2-like isoform X1 [Oryza brachyantha];cell number regulator 2-like [Aegilops tauschii subsp. tauschii];	0.883095	3.87305	2.13283
#Uniq1	TRINITY_DN30561_c0_g1_i1	GO:0003964;GO:0004523;GO:0003676;GO:0090502;GO:0006278;	Os06g0484800 [Oryza sativa Japonica Group];hypothetical protein OsJ_21387 [Oryza sativa Japonica Group];ribonuclease H [Trifolium pratense];unnamed protein product [Triticum aestivum];uncharacterized protein LOC105636626 [Jatropha curcas];	0.05	2.71734	5.76412
#Uniq1	TRINITY_DN24764_c0_g2_i1	NA	ATP synthase CF1 epsilon subunit (chloroplast) [Selaginella uncinata];PREDICTED: cationic amino acid transporter 4, vacuolar-like isoform X2 [Gossypium hirsutum];	0.05	3.60209	6.17076
#Uniq1	TRINITY_DN78693_c1_g9_i1	NA	TMV response-related protein [Zea mays];hypothetical protein BAE44_0008334 [Dichanthelium oligosanthes];hypothetical protein Zm00014a_029788 [Zea mays];uncharacterized protein LOC4340614 [Oryza sativa Japonica Group];uncharacterized protein LOC110430777 [Sorghum bicolor];	0.05	2.04541	5.35432
#Uniq1	TRINITY_DN54820_c0_g3_i4	NA	hypothetical protein GQ55_6G255200 [Panicum hallii var. hallii];uncharacterized protein LOC100846009 [Brachypodium distachyon];uncharacterized protein LOC101765069 [Setaria italica];uncharacterized protein LOC109787434 [Aegilops tauschii subsp. tauschii];uncharacterized protein LOC112897023 [Panicum hallii];	0.793561	7.64542	3.26818
#Uniq1	TRINITY_DN94148_c0_g1_i1	NA	predicted protein, partial [Hordeum vulgare subsp. vulgare];Polyol transporter 5, partial [Dichanthelium oligosanthes];putative polyol transporter 1 isoform X1 [Brachypodium distachyon];probable polyol transporter 6 [Aegilops tauschii subsp. tauschii];putative polyol transporter 1 isoform X2 [Brachypodium distachyon];	0.05	0.697227	3.80163
#Uniq1	TRINITY_DN62980_c2_g2_i1	NA	PH01B019A14.1 [Phyllostachys edulis];hypothetical protein M3S_J82 [Sorghum bicolor];hypothetical protein M3S_E11, partial [Sorghum bicolor];unnamed protein product [Triticum aestivum];uncharacterized protein LOC106866359 [Brachypodium distachyon];	0.05	1.63119	5.02785
#Uniq1	TRINITY_DN72246_c2_g2_i4	NA	unnamed protein product [Triticum aestivum];L-type lectin-domain containing receptor kinase IV.1 [Triticum urartu];hypothetical protein PAHAL_2G099200 [Panicum hallii];L-type lectin-domain containing receptor kinase IV.1-like [Aegilops tauschii subsp. tauschii];L-type lectin-domain containing receptor kinase IV.2-like [Panicum hallii];	4.61471	11.7311	1.34603
#Uniq1	TRINITY_DN77643_c1_g4_i8	NA	predicted protein [Hordeum vulgare subsp. vulgare];predicted protein, partial [Hordeum vulgare subsp. vulgare];Ethylene receptor 2 [Triticum urartu];ethylene receptor 3-like isoform X1 [Aegilops tauschii subsp. tauschii];ethylene receptor 3-like isoform X2 [Aegilops tauschii subsp. tauschii];	2.80672	6.42458	1.19472
#Uniq1	TRINITY_DN76051_c2_g1_i3	NA	P0648C09.22 [Oryza sativa Japonica Group];hypothetical protein OsI_32738 [Oryza sativa Indica Group];hypothetical protein OsJ_33218 [Oryza sativa Japonica Group];Aminoacylase-1 [Triticum urartu];hypothetical protein BRADI_1g26771v3 [Brachypodium distachyon];	18.2735	94.2781	2.36717
#Uniq1	TRINITY_DN6602_c0_g1_i1	NA	Os03g0179700 [Oryza sativa Japonica Group];predicted protein [Hordeum vulgare subsp. vulgare];hypothetical protein OsI_10253 [Oryza sativa Indica Group];hypothetical protein TRIUR3_25643 [Triticum urartu];protein LURP-one-related 6-like [Aegilops tauschii subsp. tauschii];	0.05	0.763696	3.933
#Uniq1	TRINITY_DN78368_c2_g3_i4	NA	Receptor-like protein kinase FERONIA [Triticum urartu];receptor-like protein kinase FERONIA [Brachypodium distachyon];PREDICTED: receptor-like protein kinase FERONIA, partial [Oryza brachyantha];receptor-like protein kinase FERONIA [Aegilops tauschii subsp. tauschii];receptor-like protein kinase FERONIA [Aegilops tauschii subsp. tauschii];	10.3019	27.3929	1.41089
#Uniq1	TRINITY_DN78471_c0_g3_i5	GO:0005737;GO:0009941;GO:0009408;GO:0019538;GO:0005524;GO:0000166;GO:0005739;GO:0009507;GO:0042026;GO:0009570;	Chaperone protein ClpB 2 [Triticum urartu];hypothetical protein BRADI_3g06107v3 [Brachypodium distachyon];Chaperone protein ClpB3, mitochondrial [Zea mays];chaperone protein ClpB3, mitochondrial [Brachypodium distachyon];chaperone protein ClpB3, mitochondrial [Aegilops tauschii subsp. tauschii];	4.40026	12.3869	1.49315
#Uniq1	TRINITY_DN70109_c0_g1_i2	NA	hypothetical protein SORBI_3004G017000 [Sorghum bicolor];hypothetical protein BRADI_2g42825v3 [Brachypodium distachyon];probable LRR receptor-like serine/threonine-protein kinase At1g34110 [Aegilops tauschii subsp. tauschii];LRR receptor-like serine/threonine-protein kinase GSO2 [Aegilops tauschii subsp. tauschii];receptor-like protein EIX2 [Brachypodium distachyon];	1.30375	6.74904	2.37202
#Uniq1	TRINITY_DN66511_c0_g1_i11	NA	OSJNBb0091E11.1 [Oryza sativa Japonica Group];H0522A01.1 [Oryza sativa];hypothetical protein GQ55_7G193700 [Panicum hallii var. hallii];probable calcium-binding protein CML22 [Sorghum bicolor];probable calcium-binding protein CML22 [Panicum hallii];	1.49997	5.30437	1.82225
#Uniq1	TRINITY_DN75983_c0_g2_i1	NA	probable UDP-N-acetylglucosamine--peptide N-acetylglucosaminyltransferase SPINDLY isoform X1 [Lactuca sativa];	0.05	1.05338	4.39695
#Uniq1	TRINITY_DN79314_c0_g1_i5	GO:0007165;GO:0043531;GO:0005886;GO:0006952;	hypothetical protein OsI_02220 [Oryza sativa Indica Group];Disease resistance protein RPM1 [Triticum urartu];PREDICTED: disease resistance protein RPM1-like [Oryza brachyantha];disease resistance protein RPM1 [Brachypodium distachyon];disease resistance protein RPM1-like [Aegilops tauschii subsp. tauschii];	1.05811	3.29383	1.63828
#Uniq1	TRINITY_DN78445_c0_g1_i6	GO:0016020;GO:0016787;GO:0008152;GO:0003824;GO:0004553;GO:0016021;GO:0005975;GO:0000272;GO:0008810;GO:0016798;GO:0030245;	endo-beta-1,4-glucanase [Triticum aestivum];predicted protein [Hordeum vulgare subsp. vulgare];Endoglucanase 9 [Triticum urartu];endoglucanase 9 [Brachypodium distachyon];endoglucanase 9-like [Aegilops tauschii subsp. tauschii];	0.53313	2.43855	2.19346
#Uniq1	TRINITY_DN74751_c0_g2_i10	NA	MADS-box family protein with MIKCc type-box, partial [Oryza sativa Indica Group];Agamous-like MADS-box protein AGL16 [Zea mays];hypothetical protein SORBI_3004G250000 [Sorghum bicolor];MADS-box transcription factor 57 [Dichanthelium oligosanthes];MADS-box transcription factor 57-like isoform X10 [Brachypodium distachyon];	1.08238	4.07932	1.91412
#Uniq1	TRINITY_DN26408_c0_g1_i1	NA	LRR-RLK [Vernicia fordii];LRR-RLK [Vernicia montana];LRR-RLK, partial [Vernicia montana];hypothetical protein OsI_38546 [Oryza sativa Indica Group];probable leucine-rich repeat receptor-like protein kinase At1g35710 isoform X2 [Ziziphus jujuba];	0.05	1.86899	5.22419
#Uniq1	TRINITY_DN30752_c0_g1_i1	NA	.	0.05	1.31799	4.72027
#Uniq1	TRINITY_DN76989_c0_g13_i1	NA	Anaphase-promoting complex subunit 1 [Ananas comosus];anaphase-promoting complex subunit 1 isoform X1 [Ananas comosus];anaphase-promoting complex subunit 1 isoform X2 [Ananas comosus];	0.05	3.09387	5.95134
#Uniq1	TRINITY_DN66228_c0_g7_i2	NA	hypothetical protein OsJ_28447 [Oryza sativa Japonica Group];Inactive LRR receptor-like serine/threonine-protein kinase BIR2 [Dichanthelium oligosanthes];hypothetical protein BRADI_4g08540v3 [Brachypodium distachyon];inactive LRR receptor-like serine/threonine-protein kinase BIR2 [Brachypodium distachyon];receptor-like protein 44 [Oryza sativa Japonica Group];	0.05	9.2927	7.53803
#Uniq1	TRINITY_DN72964_c1_g4_i12	GO:0016020;GO:0016310;GO:0007166;GO:0004672;GO:0016301;GO:0030247;GO:0006468;GO:0005524;GO:0016021;GO:0005886;GO:0004674;GO:0005509;	Wall-associated receptor kinase 5 [Triticum urartu];Wall-associated receptor kinase 2 [Triticum urartu];putative wall-associated receptor kinase-like 16 [Aegilops tauschii subsp. tauschii];wall-associated receptor kinase 2-like [Aegilops tauschii subsp. tauschii];wall-associated receptor kinase 3-like [Aegilops tauschii subsp. tauschii];	1.0054	2.7114	1.43127
#Uniq1	TRINITY_DN73789_c1_g4_i10	GO:0055114;GO:0016491;	putative oxidoreductase NAD-binding domain protein [Triticum aestivum];predicted protein, partial [Hordeum vulgare subsp. vulgare];predicted protein, partial [Hordeum vulgare subsp. vulgare];Oxidoreductase NAD-binding domain containing protein, expressed [Triticum aestivum];PREDICTED: fruit protein pKIWI502-like [Oryza brachyantha];	5.44778	11.2232	1.04274
#Uniq1	TRINITY_DN11929_c0_g1_i1	GO:0016020;GO:0016021;	Q7FZR8_ARATH (Q7FZR8) T3E15.23 protein (Putative myosin-like protein);	0.05	0.788858	3.97977
#Uniq1	TRINITY_DN74881_c1_g2_i1	NA	PREDICTED: uncharacterized protein LOC108830217 [Raphanus sativus];	0.05	4.09754	6.35669
#Uniq1	TRINITY_DN74761_c1_g2_i5	NA	Os06g0222400, partial [Oryza sativa Japonica Group];predicted protein [Hordeum vulgare subsp. vulgare];hypothetical protein OsI_22202 [Oryza sativa Indica Group];hypothetical protein OsJ_20636 [Oryza sativa Japonica Group];ethylene-responsive transcription factor RAP2-13 [Oryza sativa Japonica Group];	3.63231	9.38964	1.37018
#Uniq1	TRINITY_DN36622_c0_g2_i1	NA	hypothetical protein PAHAL_1G326500 [Panicum hallii];hypothetical protein PAHAL_1G326500 [Panicum hallii];NAC domain-containing protein 7-like [Panicum hallii];	0.05	1.6165	5.0148
#Uniq1	TRINITY_DN56439_c0_g1_i4	NA	chloroplast light-harvesting chlorophyll a/b-binding protein, partial [Helianthus annuus];chlorophyll a/b binding protein, partial [Lolium perenne];chlorophyll a-b binding protein [Trifolium pratense];chlorophyll a-b binding protein [Trifolium pratense];PREDICTED: chlorophyll a-b binding protein 1D, partial [Nicotiana tabacum];	0.05	1.64416	5.03928
#Uniq1	TRINITY_DN80371_c1_g1_i3	NA	LEMK1.1 [Triticum aestivum];LEMK1.2 [Triticum aestivum];probable LRR receptor-like serine/threonine-protein kinase At1g07650 isoform X1 [Aegilops tauschii subsp. tauschii];probable LRR receptor-like serine/threonine-protein kinase At1g07650 isoform X2 [Aegilops tauschii subsp. tauschii];probable LRR receptor-like serine/threonine-protein kinase At1g07650 isoform X3 [Aegilops tauschii subsp. tausc…	1.93938	4.86259	1.32613
#Uniq1	TRINITY_DN73182_c1_g1_i3	GO:0016020;GO:0008152;GO:0016746;GO:0003824;GO:0016740;GO:0016021;GO:0016747;GO:0006633;	predicted protein [Hordeum vulgare subsp. vulgare];3-ketoacyl-CoA synthase 11 [Triticum urartu];3-ketoacyl-CoA synthase 11 [Brachypodium distachyon];3-ketoacyl-CoA synthase 11-like [Aegilops tauschii subsp. tauschii];3-ketoacyl-CoA synthase 11-like [Panicum hallii];	10.0295	21.9467	1.12975
#Uniq1	TRINITY_DN69609_c2_g9_i1	NA	.	0.05	5.78563	6.8544
#Uniq1	TRINITY_DN78368_c2_g4_i2	NA	predicted protein, partial [Hordeum vulgare subsp. vulgare];Os01g0769700, partial [Oryza sativa Japonica Group];Receptor-like protein kinase FERONIA [Triticum urartu];receptor-like protein kinase FERONIA [Brachypodium distachyon];receptor-like protein kinase FERONIA [Aegilops tauschii subsp. tauschii];	27.2014	62.0383	1.18948
#Uniq1	TRINITY_DN36339_c0_g2_i1	NA	PREDICTED: two-component response regulator-like APRR7 isoform X2 [Vigna angularis];	0.05	1.6998	5.08729
#Uniq1	TRINITY_DN70156_c0_g8_i6	NA	predicted protein [Hordeum vulgare subsp. vulgare];Putative receptor protein kinase ZmPK1 [Triticum urartu];Putative receptor protein kinase ZmPK1 [Triticum urartu];putative receptor protein kinase ZmPK1 isoform X2 [Aegilops tauschii subsp. tauschii];putative receptor protein kinase ZmPK1 [Aegilops tauschii subsp. tauschii];	0.05	2.37003	5.56683
#Uniq1	TRINITY_DN75718_c0_g3_i1	NA	Cyclin-B1-1 [Zea mays];cyclin-B1-1 [Brachypodium distachyon];cyclin-B1-1 isoform X1 [Setaria italica];cyclin-B1-1-like isoform X1 [Panicum hallii];cyclin-B1-1-like isoform X2 [Panicum hallii];	0.05	2.60411	5.70272
#Uniq1	TRINITY_DN64401_c2_g9_i1	NA	.	0.05	1.61245	5.01118
#Uniq1	TRINITY_DN76938_c0_g6_i6	NA	predicted protein [Hordeum vulgare subsp. vulgare];putative protein phosphatase 2C 62 [Triticum urartu];hypothetical protein GQ55_2G372800 [Panicum hallii var. hallii];probable protein phosphatase 2C 62 [Brachypodium distachyon];probable protein phosphatase 2C 62 [Aegilops tauschii subsp. tauschii];	8.50853	17.0583	1.00349
#Uniq1	TRINITY_DN70117_c0_g1_i4	GO:0050660;GO:0003824;GO:0055114;GO:0016491;GO:0071949;	Reticuline oxidase-like protein [Triticum urartu];Cannabidiolic acid synthase [Dichanthelium oligosanthes];berberine bridge enzyme-like 27 [Brachypodium distachyon];PREDICTED: inactive tetrahydrocannabinolic acid synthase-like [Oryza brachyantha];berberine bridge enzyme-like 27 [Aegilops tauschii subsp. tauschii];	7.71361	31.6904	2.03857
#Uniq1	TRINITY_DN68238_c2_g2_i3	GO:0016020;GO:0016021;GO:0055085;GO:0022857;	nitrate transporter 1.3-like protein, partial [Lolium perenne];predicted protein [Hordeum vulgare subsp. vulgare];hypothetical protein BRADI_3g47010v3 [Brachypodium distachyon];protein NRT1/ PTR FAMILY 6.4 [Brachypodium distachyon];protein NRT1/ PTR FAMILY 6.4 isoform X2 [Aegilops tauschii subsp. tauschii];	16.8954	34.3977	1.02568
#Uniq1	TRINITY_DN74261_c0_g2_i3	GO:0016020;GO:0016787;GO:0008152;GO:0004575;GO:0004564;GO:0016740;GO:0004553;GO:0016021;GO:0005975;GO:0016798;	fructosyltransferase [Lolium perenne];putative beta-fructofuranosidase [Hordeum vulgare subsp. vulgare];predicted protein [Hordeum vulgare subsp. vulgare];putative soluble acid invertase [Lolium temulentum];sucrose:sucrose 1-fructosyltransferase-like [Aegilops tauschii subsp. tauschii];	7.38749	15.4493	1.06439
#Uniq1	TRINITY_DN20249_c0_g1_i1	NA	hypothetical protein MIMGU_mgv1a000436mg [Erythranthe guttata];E3 ubiquitin-protein ligase UPL7 -like protein [Gossypium arboreum];PREDICTED: E3 ubiquitin-protein ligase UPL7 isoform X1 [Erythranthe guttata];PREDICTED: E3 ubiquitin-protein ligase UPL7 isoform X2 [Erythranthe guttata];PREDICTED: E3 ubiquitin-protein ligase UPL7 isoform X2 [Gossypium hirsutum];	0.05	3.47766	6.12004
#Uniq1	TRINITY_DN68350_c0_g6_i4	NA	E3 ubiquitin-protein ligase SINA-like 7 [Triticum urartu];	0.05	1.86574	5.22168
#Uniq1	TRINITY_DN50353_c0_g4_i1	NA	.	0.05	1.55585	4.95963
#Uniq1	TRINITY_DN65505_c2_g5_i10	GO:0007346;GO:0005737;GO:0004672;GO:0031098;GO:0006468;GO:0032147;GO:0023014;GO:0005524;GO:0004674;GO:0042981;	mitogen-activated protein kinase kinase kinase 3 [Brachypodium distachyon];mitogen-activated protein kinase kinase kinase 3 [Setaria italica];mitogen-activated protein kinase kinase kinase 3 isoform X1 [Aegilops tauschii subsp. tauschii];mitogen-activated protein kinase kinase kinase 3 isoform X2 [Aegilops tauschii subsp. tauschii];mitogen-activated protein kinase kinase kinase 3-like [Sorghum bi…	5.34023	13.0665	1.2909
#Uniq1	TRINITY_DN76025_c0_g2_i2	GO:0043531;	hypothetical protein OsI_36754 [Oryza sativa Indica Group];Disease resistance protein RPM1 [Triticum urartu];putative disease resistance RPP13-like protein 3 isoform X1 [Brachypodium distachyon];putative disease resistance RPP13-like protein 3 isoform X2 [Brachypodium distachyon];putative disease resistance RPP13-like protein 3 [Aegilops tauschii subsp. tauschii];	0.476582	1.57614	1.7256
#Uniq1	TRINITY_DN39700_c0_g3_i1	GO:0006950;	universal stress protein PHOS32 isoform X3 [Brachypodium distachyon];universal stress protein PHOS34 isoform X4 [Brachypodium distachyon];universal stress protein PHOS34 isoform X3 [Oryza sativa Japonica Group];universal stress protein PHOS34 isoform X4 [Oryza sativa Japonica Group];PREDICTED: universal stress protein YxiE-like isoform X3 [Oryza brachyantha];	0.05	4.53458	6.5029
#Uniq1	TRINITY_DN63816_c0_g6_i12	NA	predicted protein [Hordeum vulgare subsp. vulgare];unnamed protein product [Triticum aestivum];hypothetical protein TRIUR3_15290 [Triticum urartu];hypothetical protein BAE44_0002280 [Dichanthelium oligosanthes];protein AUXIN-REGULATED GENE INVOLVED IN ORGAN SIZE [Brachypodium distachyon];	0.676771	10.0946	3.89877
#Uniq1	TRINITY_DN61774_c0_g1_i1	GO:0005737;GO:0006457;GO:0007275;GO:0051082;	Protein BOBBER 1 [Dichanthelium oligosanthes];protein BOBBER 1 [Brachypodium distachyon];protein BOBBER 1-like [Aegilops tauschii subsp. tauschii];protein BOBBER 1-like [Sorghum bicolor];protein BOBBER 1-like [Panicum hallii];	70.2272	161.326	1.19988
#Uniq1	TRINITY_DN72494_c0_g1_i1	NA	xylanase inhibitor 725OS [Triticum aestivum];predicted protein [Hordeum vulgare subsp. vulgare];hypothetical protein TRIUR3_28054 [Triticum urartu];basic 7S globulin [Brachypodium distachyon];basic 7S globulin-like [Aegilops tauschii subsp. tauschii];	0.05	1.74114	5.12196
#Uniq1	TRINITY_DN76070_c1_g2_i6	NA	.	1.72868	26.5581	3.94141
#Uniq1	TRINITY_DN53837_c0_g1_i3	NA	Q5N0N7_SYNP6 (Q5N0N7) ABC-2 type transport system permease protein;	0.05	0.731005	3.86988
#Uniq1	TRINITY_DN76244_c0_g1_i3	NA	Cytochrome P450 72A14 [Dichanthelium oligosanthes];cytochrome P450 72A15 [Brachypodium distachyon];cytochrome P450 72A14-like [Aegilops tauschii subsp. tauschii];cytochrome P450 72A15-like [Aegilops tauschii subsp. tauschii];cytochrome P450 72A15-like [Panicum hallii];	2.17583	6.01034	1.46588
#Uniq1	TRINITY_DN70898_c0_g7_i3	NA	PREDICTED: 50S ribosomal protein L2, chloroplastic-like [Capsicum annuum];	0.858647	3.08552	1.84538
#Uniq1	TRINITY_DN53689_c0_g1_i1	GO:0008168;GO:0004851;GO:0032259;GO:0008152;GO:0019354;GO:0016740;GO:0055114;	Beta-glucosidase 43, partial [Capsicum baccatum];Beta-glucosidase 43, partial [Capsicum chinense];hypothetical protein CTI12_AA461120 [Artemisia annua];hypothetical protein CTI12_AA461130 [Artemisia annua];hypothetical protein CTI12_AA407020 [Artemisia annua];	0.05	2.71343	5.76205
#Uniq1	TRINITY_DN34254_c0_g2_i2	NA	cytochrome c biogenesis protein (chloroplast) [Fargesia denudata];	0.05	1.30943	4.71087
#Uniq1	TRINITY_DN66390_c1_g3_i2	NA	ABA 8'-hydroxylase 2 [Secale cereale x Triticum turgidum subsp. durum];abscisic acid 8'-hydroxylase, partial [Triticum aestivum];ABA 8'-hydroxylase [Triticum aestivum];ABA 8' hydroxylase, partial [Triticum aestivum];ABA 8' hydroxylase, partial [Triticum aestivum];	5.52637	15.383	1.47693
#Uniq1	TRINITY_DN44412_c0_g1_i1	GO:0016020;GO:0016787;GO:0004519;GO:0016021;GO:0003676;GO:0004518;GO:0090305;	Cytochrome cd1-nitrite reductase-like, C-terminal haem d1 [Medicago truncatula];WD40/YVTN repeat containing domain-containing protein [Medicago truncatula];PH-interacting protein [Medicago truncatula];PREDICTED: F-box/kelch-repeat protein At1g80440-like [Musa acuminata subsp. malaccensis];	0.05	1.2369	4.62866
#Uniq1	TRINITY_DN76678_c0_g2_i2	GO:0061630;GO:0016740;GO:0016567;GO:0005634;GO:0046872;GO:0043161;	predicted protein [Hordeum vulgare subsp. vulgare];putative E3 ubiquitin-protein ligase BAH1-like 1 [Triticum urartu];probable E3 ubiquitin-protein ligase BAH1-like 1 isoform X2 [Brachypodium distachyon];probable E3 ubiquitin-protein ligase BAH1-like 1 isoform X1 [Brachypodium distachyon];probable E3 ubiquitin-protein ligase BAH1-like 1 [Aegilops tauschii subsp. tauschii];	1.68769	4.63421	1.45727
#Uniq1	TRINITY_DN76699_c2_g2_i6	NA	hypothetical protein BRADI_1g67290v3 [Brachypodium distachyon];hypothetical protein BRADI_1g67290v3 [Brachypodium distachyon];selenoprotein K homolog isoform X1 [Brachypodium distachyon];selenoprotein K homolog isoform X2 [Brachypodium distachyon];glycine-rich selenoprotein [Aegilops tauschii subsp. tauschii];	11.3661	28.1281	1.30727
#Uniq1	TRINITY_DN52708_c0_g1_i3	NA	.	0.05	1.3894	4.79639
#Uniq1	TRINITY_DN68859_c0_g1_i3	NA	hypothetical protein TRIUR3_01602 [Triticum urartu];hypothetical protein BAE44_0010052 [Dichanthelium oligosanthes];uncharacterized protein LOC109734015 [Aegilops tauschii subsp. tauschii];uncharacterized protein LOC8080189 [Sorghum bicolor];uncharacterized protein LOC112876091 [Panicum hallii];	1.23278	2.91049	1.23935
#Uniq1	TRINITY_DN77607_c1_g6_i1	NA	Protein kinase domain [Macleaya cordata];PREDICTED: probable serine/threonine protein kinase IREH1 isoform X2 [Nelumbo nucifera];PREDICTED: probable serine/threonine protein kinase IREH1 isoform X3 [Nelumbo nucifera];	0.05	4.07129	6.34741
#Uniq1	TRINITY_DN78473_c0_g1_i17	NA	hypothetical protein [Oryza sativa Japonica Group];Os07g0199700 [Oryza sativa Japonica Group];hypothetical protein OsI_25277 [Oryza sativa Indica Group];hypothetical protein OsJ_23465 [Oryza sativa Japonica Group];uncharacterized protein LOC112939731 [Oryza sativa Japonica Group];	2.6317	5.57659	1.08339
#Uniq1	TRINITY_DN54978_c0_g1_i2	NA	hypothetical protein L484_002552 [Morus notabilis];hypothetical protein BVC80_1833g97 [Macleaya cordata];hypothetical protein CQW23_35331 [Capsicum baccatum];Regulator of rDNA transcription protein 15 [Capsicum baccatum];hypothetical protein MA16_Dca009435 [Dendrobium catenatum];	0.05	6.63516	7.05206
#Uniq1	TRINITY_DN70010_c3_g2_i1	NA	.	5.22482	11.5926	1.14975
#Uniq1	TRINITY_DN37393_c0_g1_i1	GO:0016787;GO:0008152;GO:0004553;GO:0005975;GO:0016798;	hypothetical protein POPTR_010G076600v3 [Populus trichocarpa];serine decarboxylase-like [Vigna radiata var. radiata];	0.05	1.9805	5.30779
#Uniq1	TRINITY_DN79294_c1_g1_i15	GO:0009734;GO:0003677;GO:0006355;GO:0005634;GO:0006351;GO:0009725;	hypothetical protein BRADI_3g03407v3 [Brachypodium distachyon];auxin response factor 5 isoform X1 [Sorghum bicolor];auxin response factor 5 [Brachypodium distachyon];auxin response factor 5-like isoform X1 [Aegilops tauschii subsp. tauschii];auxin response factor 5 isoform X2 [Sorghum bicolor];	3.26806	7.11153	1.12173
#Uniq1	TRINITY_DN70354_c3_g1_i9	NA	splicing factor-like protein 1 [Brachypodium distachyon];	0.05	1.02834	4.36225
#Uniq1	TRINITY_DN67031_c2_g2_i1	NA	.	0.05	7.7162	7.26982
#Uniq1	TRINITY_DN99736_c0_g3_i1	NA	hypothetical protein OsI_27133 [Oryza sativa Indica Group];hypothetical protein OsJ_25382 [Oryza sativa Japonica Group];hypothetical protein B456_011G162500 [Gossypium raimondii];Mitogen-activated protein kinase kinase [Actinidia chinensis var. chinensis];	0.05	1.33956	4.74369
#Uniq1	TRINITY_DN61048_c0_g1_i1	NA	predicted protein [Hordeum vulgare subsp. vulgare];predicted protein [Hordeum vulgare subsp. vulgare];hypothetical protein OsJ_29285 [Oryza sativa Japonica Group];probable inactive receptor kinase RLK902 [Brachypodium distachyon];probable inactive receptor kinase RLK902 [Aegilops tauschii subsp. tauschii];	0.77058	3.59707	2.22281
#Uniq1	TRINITY_DN64377_c4_g1_i2	NA	predicted protein [Hordeum vulgare subsp. vulgare];H0913C04.1 [Oryza sativa];hypothetical protein BRADI_3g12957v3 [Brachypodium distachyon];probable serine/threonine-protein kinase BSK3 [Brachypodium distachyon];probable serine/threonine-protein kinase At5g41260 [Aegilops tauschii subsp. tauschii];	2.73681	6.81652	1.31654
#Uniq1	TRINITY_DN66006_c0_g7_i1	GO:0016787;GO:0008152;GO:0006629;GO:0016042;	Patatin group A-3 [Triticum urartu];patatin-like protein 1 [Brachypodium distachyon];patatin-like protein 1 [Aegilops tauschii subsp. tauschii];patatin-like protein 2 [Aegilops tauschii subsp. tauschii];patatin-like protein 1 [Aegilops tauschii subsp. tauschii];	2.69709	17.2597	2.67793
#Uniq1	TRINITY_DN66551_c1_g1_i3	GO:0055114;GO:0016491;GO:0046872;	putative 2-oxoglutarate dependent dioxygenase [Avena sativa];GA3-oxidase [Lolium perenne];GA3-oxidase 1 [Poa pratensis];RecName: Full=Gibberellin 3-beta-dioxygenase 2-1; AltName: Full=Gibberellin 3 beta-hydroxylase 2-1; AltName: Full=Gibberellin 3-oxidase 2-1;gibberellin 3-beta-dioxygenase 2-2 [Aegilops tauschii subsp. tauschii];	1.24585	3.04936	1.29138
#Uniq1	TRINITY_DN69361_c1_g3_i6	GO:0016020;GO:0016021;	Major facilitator superfamily domain, general substrate transporter [Saccharum hybrid cultivar R570];predicted protein [Hordeum vulgare subsp. vulgare];protein NUCLEAR FUSION DEFECTIVE 4 [Brachypodium distachyon];PREDICTED: protein NUCLEAR FUSION DEFECTIVE 4-like [Oryza brachyantha];protein NUCLEAR FUSION DEFECTIVE 4-like [Aegilops tauschii subsp. tauschii];	4.64949	10.0317	1.10942
#Uniq1	TRINITY_DN31668_c0_g2_i1	GO:0016787;GO:0008152;GO:0003796;GO:0016798;	Q6IUF5_BRABE (Q6IUF5) Lysozyme C;Q95V68_ORNMO (Q95V68) Lysozyme precursor;Q52DL0_MAGGR (Q52DL0) Hypothetical protein;Q6XHI6_DROYA (Q6XHI6) Similar to Drosophila melanogaster LysS (Fragment);Q68KS6_9NEOP (Q68KS6) Lysozyme II;Q5GA85_9RHAB (Q5GA85) Polymerase;	0.05	0.9938	4.31296
#Uniq1	TRINITY_DN76645_c0_g5_i18	NA	predicted protein [Hordeum vulgare subsp. vulgare];Pleiotropic drug resistance protein 4 [Triticum urartu];Pleiotropic drug resistance protein 4 [Triticum urartu];ABC transporter G family member 44 [Aegilops tauschii subsp. tauschii];ABC transporter G family member 44-like [Aegilops tauschii subsp. tauschii];	0.832181	4.51817	2.44077
#Uniq1	TRINITY_DN27851_c0_g1_i1	GO:0003735;GO:0005622;GO:0006412;GO:0005840;	PREDICTED: rho GTPase-activating protein 7-like isoform X2 [Raphanus sativus];PREDICTED: rho GTPase-activating protein 7-like isoform X3 [Raphanus sativus];	7.22028	22.2893	1.62622
#Uniq1	TRINITY_DN10704_c0_g1_i2	GO:0000981;GO:0006355;GO:0006357;GO:0008270;GO:0005634;	putative helicase MAGATAMA 3 [Ananas comosus];hypothetical protein CQW23_19916 [Capsicum baccatum];PREDICTED: LOW QUALITY PROTEIN: uncharacterized protein LOC103978134 [Musa acuminata subsp. malaccensis];uncharacterized protein LOC109704209 [Ananas comosus];transport inhibitor response 1-like protein [Helianthus annuus];	0.05	1.11712	4.48171
#Uniq1	TRINITY_DN80382_c1_g3_i4	GO:0031047;GO:0003676;	argonaute 2 [Triticum aestivum];predicted protein [Hordeum vulgare subsp. vulgare];Protein argonaute 2 [Dichanthelium oligosanthes];unnamed protein product [Triticum aestivum];protein argonaute 2-like [Aegilops tauschii subsp. tauschii];	11.8611	25.4601	1.102
#Uniq1	TRINITY_DN73988_c1_g5_i1	NA	TORTIFOLIA1-like protein 1 [Capsella rubella];TORTIFOLIA1-like protein 1 [Eutrema salsugineum];PREDICTED: microtubule-associated protein SPIRAL2-like [Camelina sativa];PREDICTED: microtubule-associated protein SPIRAL2-like [Camelina sativa];	0.05	1.63303	5.02948
#Uniq1	TRINITY_DN79486_c3_g1_i2	NA	UVB-resistance protein UVR8-like [Oryza sativa Japonica Group];predicted protein, partial [Hordeum vulgare subsp. vulgare];Os01g0846800, partial [Oryza sativa Japonica Group];hypothetical protein OsJ_04066 [Oryza sativa Japonica Group];PREDICTED: ultraviolet-B receptor UVR8, partial [Oryza brachyantha];	14.0167	31.8029	1.18201
#Uniq1	TRINITY_DN46155_c0_g1_i1	GO:0016020;GO:0060711;GO:0007275;GO:0000768;GO:0016021;GO:0005886;	hypothetical protein CQW23_03595 [Capsicum baccatum];RING-H2 finger protein ATL20-like [Glycine max];PREDICTED: uncharacterized protein C594.04c [Capsicum annuum];	0.05	1.88376	5.23554
#Uniq1	TRINITY_DN69299_c1_g2_i2	NA	.	0.05	0.759636	3.92531
#Uniq1	TRINITY_DN16735_c0_g1_i1	NA	hypothetical protein MANES_01G044100 [Manihot esculenta];hypothetical protein MANES_01G044100 [Manihot esculenta];Calpain like [Actinidia chinensis var. chinensis];uncharacterized protein LOC110625913 isoform X1 [Manihot esculenta];uncharacterized protein LOC110625913 isoform X2 [Manihot esculenta];	0.05	3.93059	6.29667
#Uniq1	TRINITY_DN77239_c1_g4_i9	NA	hypothetical protein TRIUR3_16071 [Triticum urartu];Protein CLEC16A [Gossypium arboreum];unnamed protein product [Triticum aestivum];PREDICTED: uncharacterized protein LOC108457042 isoform X2 [Gossypium arboreum];nuclear pore complex protein NUP214 [Aegilops tauschii subsp. tauschii];	0.05	0.71651	3.84099
#Uniq1	TRINITY_DN76435_c1_g1_i3	NA	hypothetical protein EUGRSUZ_F04095 [Eucalyptus grandis];PREDICTED: PHD finger protein At1g33420 [Eucalyptus grandis];	0.05	1.24139	4.63388
#Uniq1	TRINITY_DN76422_c0_g3_i15	NA	predicted protein [Hordeum vulgare subsp. vulgare];predicted protein [Hordeum vulgare subsp. vulgare];predicted protein [Hordeum vulgare subsp. vulgare];uncharacterized protein LOC100830563 [Brachypodium distachyon];uncharacterized protein LOC109762144 [Aegilops tauschii subsp. tauschii];	2.35505	5.60228	1.25026
#Uniq1	TRINITY_DN79601_c1_g1_i4	NA	predicted protein [Hordeum vulgare subsp. vulgare];unnamed protein product [Triticum aestivum];hypothetical protein GQ55_1G267700 [Panicum hallii var. hallii];uncharacterized protein LOC109786581 [Aegilops tauschii subsp. tauschii];uncharacterized protein LOC100832974 [Brachypodium distachyon];	0.623644	2.59601	2.0575
#Uniq1	TRINITY_DN63127_c3_g4_i3	NA	hypothetical protein EUGRSUZ_K01373 [Eucalyptus grandis];rust resistance kinase Lr10-like [Durio zibethinus];	0.05	0.92607	4.21112
#Uniq1	TRINITY_DN77663_c1_g1_i4	GO:0009607;GO:0006952;	pathogenesis-related protein 10 [Hordeum vulgare];pathogenesis related protein 10 [Hordeum vulgare];predicted protein [Hordeum vulgare subsp. vulgare];predicted protein [Hordeum vulgare subsp. vulgare];major pollen allergen Car b 1-like [Aegilops tauschii subsp. tauschii];	3.42551	14.822	2.11335
#Uniq1	TRINITY_DN78730_c0_g8_i12	GO:0016020;GO:0034220;GO:0005887;GO:0005216;GO:0016021;GO:0042391;GO:0005249;GO:0055085;GO:0006811;GO:0071805;	predicted protein [Hordeum vulgare subsp. vulgare];probable cyclic nucleotide-gated ion channel 20, chloroplastic [Brachypodium distachyon];LOW QUALITY PROTEIN: probable cyclic nucleotide-gated ion channel 20, chloroplastic [Setaria italica];probable cyclic nucleotide-gated ion channel 20, chloroplastic [Oryza sativa Japonica Group];probable cyclic nucleotide-gated ion channel 20, chloroplastic […	1.43038	2.88658	1.01296
#Uniq1	TRINITY_DN67553_c0_g1_i2	NA	hypothetical protein SORBI_3005G125950 [Sorghum bicolor];hypothetical protein BRADI_4g18280v3 [Brachypodium distachyon];hypothetical protein GQ55_8G183000 [Panicum hallii var. hallii];somatic embryogenesis receptor kinase 1 isoform X1 [Brachypodium distachyon];leucine-rich repeat protein 1-like [Panicum hallii];	4.08279	16.2951	1.99681
#Uniq1	TRINITY_DN71563_c0_g1_i2	NA	predicted protein [Hordeum vulgare subsp. vulgare];unnamed protein product [Triticum aestivum];hypothetical protein BRADI_2g50610v3 [Brachypodium distachyon];LOW QUALITY PROTEIN: triacylglycerol lipase SDP1-like [Brachypodium distachyon];triacylglycerol lipase SDP1-like [Aegilops tauschii subsp. tauschii];	0.05	3.60486	6.17187
#Uniq1	TRINITY_DN71789_c2_g3_i3	NA	NF-X1-type zinc finger protein NFXL1 [Triticum urartu];hypothetical protein BRADI_1g44270v3 [Brachypodium distachyon];NF-X1-type zinc finger protein NFXL1 [Brachypodium distachyon];NF-X1-type zinc finger protein NFXL1-like [Aegilops tauschii subsp. tauschii];NF-X1-type zinc finger protein NFXL1-like [Aegilops tauschii subsp. tauschii];	0.05	1.16571	4.54314
#Uniq1	TRINITY_DN71194_c2_g7_i4	NA	unnamed protein product [Triticum aestivum];unnamed protein product [Triticum aestivum];putative disease resistance RPP13-like protein 1 [Aegilops tauschii subsp. tauschii];putative disease resistance protein RGA4 [Aegilops tauschii subsp. tauschii];putative disease resistance protein RGA1 [Aegilops tauschii subsp. tauschii];	0.6277	1.75491	1.48325
#Uniq1	TRINITY_DN70544_c1_g7_i13	GO:0016020;GO:0016021;	predicted protein [Hordeum vulgare subsp. vulgare];hypothetical protein BRADI_2g33060v3 [Brachypodium distachyon];PRA1 family protein F3 [Brachypodium distachyon];PRA1 family protein F3 isoform X1 [Oryza sativa Japonica Group];PRA1 family protein F3-like [Aegilops tauschii subsp. tauschii];	2.13966	7.51172	1.81176
#Uniq1	TRINITY_DN78283_c2_g4_i1	NA	PREDICTED: uncharacterized protein LOC109166020 [Ipomoea nil];cytochrome c biogenesis protein (chloroplast) [Fargesia denudata];	12.539	31.4353	1.32596
#Uniq1	TRINITY_DN72023_c1_g1_i13	GO:0008150;GO:0004386;	predicted protein [Hordeum vulgare subsp. vulgare];hypothetical protein OsI_30449 [Oryza sativa Indica Group];hypothetical protein TRIUR3_18987 [Triticum urartu];uncharacterized protein LOC4346441 isoform X1 [Oryza sativa Japonica Group];uncharacterized protein LOC109762436 [Aegilops tauschii subsp. tauschii];	10.6002	23.8881	1.1722
#Uniq1	TRINITY_DN19521_c0_g1_i1	GO:0016020;GO:0016021;	Q8CJE8_MESAU (Q8CJE8) B7-2;Q5T0L1_HUMAN (Q5T0L1) SH2 domain-containing molecule EAT2;Q8X0S1_NEUCR (Q8X0S1) Related to RNA export mediator GLE1;Q8DLQ5_SYNEL (Q8DLQ5) Tll0423 protein;	0.05	1.24262	4.63531
#Uniq1	TRINITY_DN65680_c0_g2_i4	NA	Os09g0565300 [Oryza sativa Japonica Group];E3 ubiquitin-protein ligase RGLG1 [Triticum urartu];PREDICTED: E3 ubiquitin-protein ligase RGLG1-like isoform X1 [Oryza brachyantha];PREDICTED: E3 ubiquitin-protein ligase RGLG1-like isoform X2 [Oryza brachyantha];E3 ubiquitin-protein ligase RGLG2-like [Aegilops tauschii subsp. tauschii];	0.05	0.944095	4.23893
#Uniq1	TRINITY_DN57210_c0_g1_i8	NA	putative wuschel homeobox protein WOX2 [Ginkgo biloba];hypothetical protein F511_26077 [Dorcoceras hygrometricum];dynein regulatory complex subunit 7-like [Physcomitrella patens];	0.05	2.44552	5.61207
#Uniq1	TRINITY_DN76967_c1_g11_i1	GO:0008233;GO:0008236;GO:0016787;GO:0006508;GO:0004252;	unnamed protein product, partial [Vitis vinifera];PREDICTED: pentatricopeptide repeat-containing protein At1g18485 [Vitis vinifera];	0.05	1.74304	5.12353
#Uniq1	TRINITY_DN79617_c1_g3_i1	GO:0016020;GO:0016310;GO:0004672;GO:0016301;GO:0006468;GO:0005524;GO:0000166;GO:0016021;GO:0004674;	unnamed protein product [Triticum aestivum];LEAF RUST 10 DISEASE-RESISTANCE LOCUS RECEPTOR-LIKE PROTEIN KINASE-like 2.4 isoform X1 [Aegilops tauschii subsp. tauschii];LEAF RUST 10 DISEASE-RESISTANCE LOCUS RECEPTOR-LIKE PROTEIN KINASE-like 2.4 isoform X2 [Aegilops tauschii subsp. tauschii];LEAF RUST 10 DISEASE-RESISTANCE LOCUS RECEPTOR-LIKE PROTEIN KINASE-like 2.4 [Aegilops tauschii subsp. tauschi…	1.8164	8.45667	2.21901
#Uniq1	TRINITY_DN11166_c0_g1_i1	GO:0016787;	Q6GM54_XENLA (Q6GM54) LOC443703 protein (Fragment);Q52L41_XENLA (Q52L41) Hypothetical protein (Fragment);	0.05	1.1196	4.48491
#Uniq1	TRINITY_DN77080_c1_g1_i4	NA	heat shock factor A9, partial [Hordeum vulgare subsp. vulgare];predicted protein, partial [Hordeum vulgare subsp. vulgare];hypothetical protein BRADI_1g69407v3 [Brachypodium distachyon];LOW QUALITY PROTEIN: heat stress transcription factor A-9-like [Brachypodium distachyon];PREDICTED: heat stress transcription factor A-9 [Oryza brachyantha];	0.914504	3.01049	1.71894
#Uniq1	TRINITY_DN42078_c0_g3_i1	NA	unknown [Glycine max];	0.05	1.26811	4.66461
#Uniq1	TRINITY_DN68589_c1_g2_i1	GO:0004672;GO:0006468;GO:0005524;	predicted protein [Hordeum vulgare subsp. vulgare];hypothetical protein OsI_19449 [Oryza sativa Indica Group];receptor-like protein kinase FERONIA [Brachypodium distachyon];receptor-like protein kinase FERONIA [Oryza sativa Japonica Group];receptor-like protein kinase FERONIA [Aegilops tauschii subsp. tauschii];	7.27008	16.9804	1.22383
#Uniq1	TRINITY_DN68175_c0_g5_i10	NA	hypothetical protein GQ55_2G050400 [Panicum hallii var. hallii];hypothetical protein GQ55_2G050400 [Panicum hallii var. hallii];probable serine/threonine-protein kinase WNK3 isoform X1 [Panicum hallii];probable serine/threonine-protein kinase WNK3 isoform X2 [Panicum hallii];probable serine/threonine-protein kinase WNK3 isoform X3 [Panicum hallii];	0.389064	1.53033	1.97576
#Uniq1	TRINITY_DN68294_c0_g4_i1	NA	PREDICTED: uncharacterized protein LOC104439929 [Eucalyptus grandis];	0.05	0.858914	4.10251
#Uniq1	TRINITY_DN79420_c0_g1_i4	NA	predicted protein, partial [Hordeum vulgare subsp. vulgare];hypothetical protein TRIUR3_18498 [Triticum urartu];hypothetical protein Zm00014a_041119 [Zea mays];uncharacterized protein LOC109761235 [Aegilops tauschii subsp. tauschii];uncharacterized protein LOC100278107 isoform X2 [Zea mays];	0.05	1.44877	4.85676
#Uniq1	TRINITY_DN76762_c0_g2_i3	GO:0016020;GO:0016021;	predicted protein [Hordeum vulgare subsp. vulgare];hypothetical protein OsI_18049 [Oryza sativa Indica Group];UDP-galactose transporter 1 [Brachypodium distachyon];PREDICTED: UDP-galactose transporter 1-like [Oryza brachyantha];UDP-galactose transporter 1-like [Aegilops tauschii subsp. tauschii];	1.2459	2.67192	1.10069
#Uniq1	TRINITY_DN70835_c0_g7_i1	NA	.	1.82181	8.10353	2.15318
#Uniq1	TRINITY_DN71585_c0_g2_i11	GO:0046983;GO:0005634;	Os08g0490000, partial [Oryza sativa Japonica Group];hypothetical protein OsJ_27750 [Oryza sativa Japonica Group];hypothetical protein BRADI_3g38970v3 [Brachypodium distachyon];transcription factor BIM2 isoform X1 [Brachypodium distachyon];transcription factor BIM2 isoform X2 [Brachypodium distachyon];	1.29133	5.13233	1.99076
#Uniq1	TRINITY_DN72986_c0_g2_i1	NA	uncharacterized protein LOC112516365 [Cynara cardunculus var. scolymus];	0.05	5.09987	6.67239
#Uniq1	TRINITY_DN64482_c3_g12_i1	NA	putative cis-zeatin O-glucosyltransferase [Hordeum vulgare subsp. vulgare];predicted protein [Hordeum vulgare subsp. vulgare];hypothetical protein OsJ_15738 [Oryza sativa Japonica Group];Cis-zeatin O-glucosyltransferase 1 [Triticum urartu];putative cis-zeatin O-glucosyltransferase [Aegilops tauschii subsp. tauschii];	8.79425	20.7599	1.23917
#Uniq1	TRINITY_DN77932_c0_g3_i7	NA	allene oxide synthase, partial [Triticum aestivum];allene oxide synthase, partial [Triticum aestivum];allene oxide synthase, partial [Triticum aestivum];allene oxide synthase, partial [Triticum aestivum];allene oxide synthase, partial [Triticum aestivum];	0.05	3.87459	6.27597
#Uniq1	TRINITY_DN65440_c0_g7_i5	NA	hypothetical protein GOBAR_DD17936 [Gossypium barbadense];PREDICTED: uncharacterized protein LOC107921987 isoform X1 [Gossypium hirsutum];PREDICTED: uncharacterized protein LOC107921987 isoform X2 [Gossypium hirsutum];PREDICTED: mechanosensitive ion channel protein 10 isoform X1 [Daucus carota subsp. sativus];PREDICTED: mechanosensitive ion channel protein 10 isoform X2 [Daucus carota subsp. sati…	5.12946	29.9082	2.54366
#Uniq1	TRINITY_DN62246_c0_g5_i1	NA	hypothetical protein DCAR_011742 [Daucus carota subsp. sativus];	0.05	2.94192	5.87869
#Uniq1	TRINITY_DN72693_c1_g4_i6	NA	predicted protein [Hordeum vulgare subsp. vulgare];hypothetical protein OsJ_09195 [Oryza sativa Japonica Group];Subtilisin-like protease [Triticum urartu];Subtilisin-like protease SBT1.7 [Dichanthelium oligosanthes];subtilisin-like protease SBT1.2 [Aegilops tauschii subsp. tauschii];	2.77402	8.14933	1.5547
#Uniq1	TRINITY_DN57361_c0_g1_i1	GO:0051213;GO:0055114;GO:0016491;GO:0046872;	Protein SRG1 [Triticum urartu];uncharacterized protein LOC100283148 [Zea mays];Protein DMR6-LIKE OXYGENASE 2 [Dichanthelium oligosanthes];protein DMR6-LIKE OXYGENASE 2 [Sorghum bicolor];protein DMR6-LIKE OXYGENASE 1-like [Aegilops tauschii subsp. tauschii];	1.54556	11.9644	2.95255
#Uniq1	TRINITY_DN78351_c1_g2_i1	NA	hypothetical protein TRIUR3_20798 [Triticum urartu];uncharacterized protein LOC100277213 [Zea mays];hypothetical protein GQ55_9G548600 [Panicum hallii var. hallii];uncharacterized protein LOC100830972 [Brachypodium distachyon];uncharacterized protein LOC109776887 [Aegilops tauschii subsp. tauschii];	3.08846	13.2805	2.10435
#Uniq1	TRINITY_DN25735_c0_g1_i7	NA	hypothetical protein SORBI_3009G147500 [Sorghum bicolor];potassium channel AKT2 [Sorghum bicolor];uncharacterized protein LOC111895921 [Lactuca sativa];	0.05	2.29389	5.51972
#Uniq1	TRINITY_DN45755_c0_g2_i1	GO:0016020;GO:0036065;GO:0016740;GO:0006486;GO:0032580;GO:0016021;GO:0008417;GO:0016757;GO:0005794;	predicted protein [Hordeum vulgare subsp. vulgare];hypothetical protein TRIUR3_26835 [Triticum urartu];uncharacterized protein LOC100832899 [Brachypodium distachyon];PREDICTED: uncharacterized protein LOC107303740 [Oryza brachyantha];uncharacterized protein LOC109749056 [Aegilops tauschii subsp. tauschii];	0.05	2.04914	5.35695
#Uniq1	TRINITY_DN80262_c0_g3_i5	NA	hypothetical protein B456_005G022800 [Gossypium raimondii];Armadillo-type [Corchorus capsularis];PREDICTED: protein PRD1 [Gossypium raimondii];PREDICTED: protein PRD1 isoform X1 [Theobroma cacao];uncharacterized protein LOC111371205 [Olea europaea var. sylvestris];	0.05	2.24343	5.48763
#Uniq1	TRINITY_DN64541_c1_g1_i10	GO:0016020;GO:0015867;GO:0005471;GO:0009536;GO:0005524;GO:0006862;GO:0000166;GO:0016021;GO:0009507;GO:0031969;GO:0015866;	ADPATP carrier protein 1 chloroplastic [Zea mays];ADP,ATP carrier protein 2, chloroplastic [Sorghum bicolor];plastidic ATP/ADP-transporter [Brachypodium distachyon];plastidic ATP/ADP-transporter-like [Aegilops tauschii subsp. tauschii];LOW QUALITY PROTEIN: ADP,ATP carrier protein 2, chloroplastic [Zea mays];	7.29546	16.8535	1.20798
#Uniq1	TRINITY_DN66422_c1_g1_i1	GO:0003964;GO:0006278;	hypothetical protein [Zea mays];Aminoacylase-1 [Triticum urartu];probable 4-coumarate--CoA ligase 1 [Zea mays];hypothetical protein Zm00014a_030534 [Zea mays];hypothetical protein Zm00014a_021215 [Zea mays];	0.05	7.41984	7.21332
#Uniq1	TRINITY_DN67273_c0_g2_i7	GO:1990745;GO:0048193;GO:0000938;GO:0005829;GO:0016021;GO:0042147;GO:0007030;GO:0032456;	Conserved hypothetical protein 4/5 [Saccharum hybrid cultivar R570];Conserved hypothetical protein 4/5_disrupted by cloning site, partial [Saccharum hybrid cultivar R570];Conserved hypothetical protein 4/5 [Saccharum hybrid cultivar R570];Conserved hypothetical protein 4/5 [Saccharum hybrid cultivar R570];vacuolar protein sorting-associated protein 51 homolog [Sorghum bicolor];	0.05	2.24249	5.48703
#Uniq1	TRINITY_DN77831_c1_g9_i4	GO:0016020;GO:0016021;	predicted protein [Hordeum vulgare subsp. vulgare];unnamed protein product [Triticum aestivum];hypothetical protein TRIUR3_31022 [Triticum urartu];hypothetical protein BRADI_2g09085v3 [Brachypodium distachyon];uncharacterized protein LOC4327710 [Oryza sativa Japonica Group];	33.6092	69.6025	1.05028
#Uniq1	TRINITY_DN63816_c0_g3_i2	NA	PREDICTED: uncharacterized protein LOC103456358 [Malus domestica];BAG family molecular chaperone regulator 6-like isoform X1 [Cucurbita maxima];BAG family molecular chaperone regulator 6-like isoform X5 [Cucurbita maxima];BAG family molecular chaperone regulator 6-like isoform X6 [Cucurbita maxima];BAG family molecular chaperone regulator 6-like isoform X2 [Cucurbita pepo subsp. pepo];	0.05	0.922775	4.20598
#Uniq1	TRINITY_DN76834_c1_g5_i1	NA	unnamed protein product [Triticum aestivum];Aquaporin NIP1-2 [Dichanthelium oligosanthes];aquaporin NIP1-2 [Sorghum bicolor];aquaporin NIP1-2-like [Aegilops tauschii subsp. tauschii];aquaporin NIP1-2-like isoform X2 [Panicum hallii];	0.05	0.77134	3.94737
#Uniq1	TRINITY_DN69828_c0_g1_i5	NA	MYB transcription factor TaMYB1 [Triticum aestivum];predicted protein [Hordeum vulgare subsp. vulgare];Transcription factor MYB44 [Dichanthelium oligosanthes];transcription factor MYB44-like [Aegilops tauschii subsp. tauschii];transcription factor MYB44-like [Brachypodium distachyon];	0.05	3.02999	5.92124
#Uniq1	TRINITY_DN63420_c0_g2_i5	NA	.	0.05	1.07361	4.4244
#Uniq1	TRINITY_DN4395_c0_g1_i1	GO:0016787;GO:0005524;GO:0051301;	predicted protein [Hordeum vulgare subsp. vulgare];cell division cycle protein 48, partial [Trifolium pratense];Spastin [Parasponia andersonii];cell division control protein 48 homolog D-like [Cucurbita pepo subsp. pepo];cell division cycle protein 48 homolog [Arachis hypogaea];	0.05	0.829974	4.05307
#Uniq1	TRINITY_DN34588_c1_g1_i1	GO:0016020;GO:0005737;GO:0005769;GO:0005768;GO:0031901;GO:0005545;GO:0005829;GO:0043231;GO:0046872;	hypothetical protein OsI_15131 [Oryza sativa Indica Group];cytochrome c biogenesis protein (chloroplast) [Fargesia denudata];	0.05	2.32064	5.53645
#Uniq1	TRINITY_DN73027_c1_g9_i2	NA	predicted protein [Hordeum vulgare subsp. vulgare];hypothetical protein [Zea mays];trihelix transcription factor ASIL2 [Brachypodium distachyon];trihelix transcription factor ASIL1 [Oryza sativa Japonica Group];trihelix transcription factor ASIL1-like [Aegilops tauschii subsp. tauschii];	0.05	1.17442	4.55388
#Uniq1	TRINITY_DN79458_c2_g2_i1	NA	.	4.86096	15.52	1.67482
#Uniq1	TRINITY_DN111372_c0_g1_i1	GO:0006013;GO:0003824;GO:0004559;GO:0005975;GO:0030246;	hypothetical protein PRUPE_3G089100 [Prunus persica];f-box protein [Quercus suber];hypothetical protein CFP56_34225 [Quercus suber];uncharacterized protein LOC109717972 [Ananas comosus];putative F-box protein At1g47790 [Quercus suber];	0.05	1.63165	5.02826
#Uniq1	TRINITY_DN70829_c0_g7_i6	NA	predicted protein [Hordeum vulgare subsp. vulgare];hypothetical protein OsI_10584 [Oryza sativa Indica Group];hypothetical protein GQ55_9G558300 [Panicum hallii var. hallii];mitogen-activated protein kinase kinase 9 [Oryza sativa Japonica Group];mitogen-activated protein kinase kinase 9-like [Aegilops tauschii subsp. tauschii];	0.967933	4.56939	2.23902
#Uniq1	TRINITY_DN63240_c0_g3_i1	NA	.	0.05	1.95151	5.28652
#Uniq1	TRINITY_DN71267_c1_g11_i1	GO:0016020;GO:0016787;GO:0008152;GO:0004575;GO:0004564;GO:0004553;GO:0016021;GO:0005975;GO:0016798;	fructosyltransferase [Lolium perenne];putative beta-fructofuranosidase [Hordeum vulgare subsp. vulgare];predicted protein [Hordeum vulgare subsp. vulgare];putative soluble acid invertase [Lolium temulentum];acid beta-fructofuranosidase precursor [Triticum aestivum];	46.1891	97.8977	1.08372
#Uniq1	TRINITY_DN43889_c0_g1_i5	NA	nicotianamine aminotransferase 1 [Triticum aestivum];nicotianamine aminotransferase 1 [Triticum aestivum];Nicotianamine aminotransferase A [Triticum urartu];nicotianamine aminotransferase A isoform X1 [Aegilops tauschii subsp. tauschii];nicotianamine aminotransferase A isoform X2 [Aegilops tauschii subsp. tauschii];	0.882976	4.35652	2.30273
#Uniq1	TRINITY_DN70603_c0_g9_i1	GO:0005737;GO:0005515;GO:0080027;GO:0042742;GO:0050832;GO:0005634;GO:0006952;	NPR1-like protein [Oryza sativa Japonica Group];NPR1-like 1 protein [Hordeum vulgare subsp. vulgare];hypothetical protein OsJ_00725 [Oryza sativa Japonica Group];BTB/POZ domain and ankyrin repeat-containing protein NPR1 isoform X1 [Oryza sativa Japonica Group];BTB/POZ domain and ankyrin repeat-containing protein NPR1 isoform X2 [Oryza sativa Japonica Group];	0.05	1.96527	5.29666
#Uniq1	TRINITY_DN75838_c2_g4_i3	NA	hypothetical protein BRADI_4g25165v3 [Brachypodium distachyon];deacetylvindoline O-acetyltransferase [Jatropha curcas];cytochrome c biogenesis protein (chloroplast) [Fargesia denudata];	0.05	3.1446	5.9748
#Uniq1	TRINITY_DN72375_c1_g1_i1	NA	hypothetical protein CFOL_v3_01544, partial [Cephalotus follicularis];zf-CCHC domain-containing protein/UBN2 domain-containing protein [Cephalotus follicularis];zf-CCHC domain-containing protein [Cephalotus follicularis];zf-CCHC domain-containing protein/UBN2 domain-containing protein [Cephalotus follicularis];zf-CCHC domain-containing protein, partial [Cephalotus follicularis];	0.05	1.16053	4.53671
#Uniq1	TRINITY_DN34954_c0_g1_i1	NA	F-box protein CPR30 [Hevea brasiliensis];	0.05	3.12851	5.9674
#Uniq1	TRINITY_DN79008_c2_g1_i1	NA	hypothetical protein TSUD_15800 [Trifolium subterraneum];Protein plant cadmium resistance 10 [Apostasia shenzhenica];	0.05	1.71457	5.09977
#Uniq1	TRINITY_DN73526_c0_g1_i13	NA	predicted protein, partial [Hordeum vulgare subsp. vulgare];Alpha-amylase [Triticum urartu];hypothetical protein BRADI_2g48150v3 [Brachypodium distachyon];alpha-amylase 3, chloroplastic [Brachypodium distachyon];alpha-amylase 3, chloroplastic [Aegilops tauschii subsp. tauschii];	1.19285	3.07863	1.36788
#Uniq1	TRINITY_DN72763_c3_g3_i9	GO:0016020;GO:0008152;GO:0016746;GO:0003824;GO:0016740;GO:0016021;GO:0016747;GO:0006633;	predicted protein [Hordeum vulgare subsp. vulgare];hypothetical protein GQ55_1G079000 [Panicum hallii var. hallii];3-ketoacyl-CoA synthase 11 [Sorghum bicolor];3-ketoacyl-CoA synthase 11 [Brachypodium distachyon];3-ketoacyl-CoA synthase 11-like [Aegilops tauschii subsp. tauschii];	16.7412	33.673	1.00819
#Uniq1	TRINITY_DN79585_c2_g5_i1	GO:0016020;GO:0016310;GO:0004672;GO:0016301;GO:0006468;GO:0005524;GO:0016021;GO:0005886;GO:0004674;	hypothetical protein OsI_08653 [Oryza sativa Indica Group];hypothetical protein GQ55_1G360600 [Panicum hallii var. hallii];cysteine-rich receptor-like protein kinase 10 [Brachypodium distachyon];putative receptor-like protein kinase At4g00960 [Setaria italica];putative receptor-like protein kinase At4g00960 [Panicum hallii];	0.05	8.19722	7.35706
#Uniq1	TRINITY_DN60965_c0_g1_i7	GO:0005615;GO:0008233;GO:0051603;GO:0016787;GO:0008234;GO:0005764;GO:0006508;GO:0004197;	Senescence-specific cysteine protease SAG39 [Dichanthelium oligosanthes];hypothetical protein GQ55_8G151700 [Panicum hallii var. hallii];zingipain-2 [Setaria italica];zingipain-2 [Setaria italica];zingipain-2-like [Panicum hallii];	0.452556	4.34836	3.2643
#Uniq1	TRINITY_DN70842_c1_g3_i7	GO:0016310;GO:0005737;GO:0004672;GO:0007165;GO:0016301;GO:0006468;GO:0016740;GO:0005524;GO:0035556;GO:0000166;GO:0005634;GO:0004674;	hypothetical protein BRADI_2g11220v3 [Brachypodium distachyon];hypothetical protein PAHAL_5G402000 [Panicum hallii];CBL-interacting protein kinase 1 [Sorghum bicolor];CBL-interacting protein kinase 1 isoform X1 [Brachypodium distachyon];PREDICTED: CBL-interacting protein kinase 1 [Oryza brachyantha];	2.17329	6.82977	1.65196
#Uniq1	TRINITY_DN3175_c0_g1_i1	NA	hypothetical protein LSAT_8X24921 [Lactuca sativa];myosin-11-like isoform X1 [Lactuca sativa];myosin-11-like isoform X2 [Lactuca sativa];myosin-11-like isoform X3 [Lactuca sativa];	0.05	1.95654	5.29023
#Uniq1	TRINITY_DN69403_c1_g3_i13	NA	.	0.977861	3.15193	1.68853
#Uniq1	TRINITY_DN65262_c3_g3_i5	GO:0030001;GO:0046872;	hypothetical protein OsJ_12591 [Oryza sativa Japonica Group];protein PYRICULARIA ORYZAE RESISTANCE 21 [Brachypodium distachyon];PREDICTED: sulfated surface glycoprotein 185 isoform X1 [Oryza brachyantha];PREDICTED: leucine-rich repeat extensin-like protein 3 isoform X2 [Oryza brachyantha];protein PYRICULARIA ORYZAE RESISTANCE 21-like [Aegilops tauschii subsp. tauschii];	14.9714	30.6319	1.03283
#Uniq1	TRINITY_DN56273_c0_g1_i4	GO:0005737;GO:0030001;GO:0046916;GO:0046914;	hypothetical protein [Oryza sativa Japonica Group];H0525G02.3 [Oryza sativa];uncharacterized protein LOC104581295 [Brachypodium distachyon];heavy metal-associated isoprenylated plant protein 9 [Oryza sativa Japonica Group];SKI family transcriptional corepressor 2-like [Aegilops tauschii subsp. tauschii];	0.05	0.923832	4.20763
#Uniq1	TRINITY_DN66694_c0_g11_i2	GO:0016020;GO:0003333;GO:0016021;GO:0005886;GO:0015171;	Amino acid permease 6 [Zea mays];Amino acid permease 6 [Zea mays];Amino acid permease 6 [Zea mays];hypothetical protein GQ55_4G113100 [Panicum hallii var. hallii];amino acid permease 1-like isoform X2 [Panicum hallii];	25.8227	60.4283	1.22658
#Uniq1	TRINITY_DN42159_c0_g2_i1	GO:0016020;GO:0016021;	predicted protein, partial [Hordeum vulgare subsp. vulgare];Os06g0645600, partial [Oryza sativa Japonica Group];hypothetical protein BRADI_1g30640v3 [Brachypodium distachyon];uncharacterized protein LOC100834863 [Brachypodium distachyon];uncharacterized protein LOC109736920 [Aegilops tauschii subsp. tauschii];	0.05	1.1678	4.54572
#Uniq1	TRINITY_DN76817_c0_g3_i8	NA	predicted protein [Hordeum vulgare subsp. vulgare];predicted protein [Hordeum vulgare subsp. vulgare];protein PHLOEM PROTEIN 2-LIKE A10 [Brachypodium distachyon];protein PHLOEM PROTEIN 2-LIKE A10 [Setaria italica];protein PHLOEM PROTEIN 2-LIKE A10 [Aegilops tauschii subsp. tauschii];	1.84003	3.93522	1.09672
#Uniq1	TRINITY_DN51951_c0_g1_i1	GO:0016020;GO:0061630;GO:0016567;GO:0016021;GO:0043161;	predicted protein, partial [Hordeum vulgare subsp. vulgare];Os06g0695900, partial [Oryza sativa Japonica Group];hypothetical protein OsI_24313 [Oryza sativa Indica Group];RING-H2 finger protein ATL43 [Brachypodium distachyon];RING-H2 finger protein ATL43-like [Aegilops tauschii subsp. tauschii];	0.05	3.56328	6.15513
#Uniq1	TRINITY_DN75875_c2_g8_i5	NA	uncharacterized protein LOC100383171 [Zea mays];putative cytokinin riboside 5'-monophosphate phosphoribohydrolase LOGL10 [Dichanthelium oligosanthes];hypothetical protein Zm00014a_023234 [Zea mays];probable cytokinin riboside 5'-monophosphate phosphoribohydrolase LOGL10 [Brachypodium distachyon];probable cytokinin riboside 5'-monophosphate phosphoribohydrolase LOGL10 isoform X1 [Aegilops tauschii…	2.66838	10.6163	1.99225
#Uniq1	TRINITY_DN67011_c3_g2_i12	NA	predicted protein [Hordeum vulgare subsp. vulgare];protein EARLY RESPONSIVE TO DEHYDRATION 15 [Setaria italica];protein EARLY RESPONSIVE TO DEHYDRATION 15-like [Aegilops tauschii subsp. tauschii];protein EARLY RESPONSIVE TO DEHYDRATION 15-like isoform X1 [Panicum hallii];protein EARLY RESPONSIVE TO DEHYDRATION 15-like isoform X2 [Panicum hallii];	31.0228	65.9319	1.08765
#Uniq1	TRINITY_DN45106_c1_g1_i1	NA	hypothetical protein MA16_Dca024126 [Dendrobium catenatum];PREDICTED: uncharacterized protein LOC101503159 [Cicer arietinum];probable LRR receptor-like serine/threonine-protein kinase At5g10290 [Sorghum bicolor];uncharacterized protein LOC110818378 [Carica papaya];	0.05	4.7138	6.55882
#Uniq1	TRINITY_DN62014_c1_g7_i1	NA	BTB/POZ and MATH domain-containing protein 1 [Triticum urartu];hypothetical protein BRADI_4g28305v3 [Brachypodium distachyon];BTB/POZ and MATH domain-containing protein 1 [Brachypodium distachyon];	0.05	1.99163	5.31588
#Uniq1	TRINITY_DN76951_c0_g4_i2	GO:0016020;GO:0009738;GO:0005737;GO:0005515;GO:0009611;GO:1901002;GO:0008289;GO:0043547;GO:0005829;GO:0009651;GO:0005886;GO:0005634;GO:0046872;GO:0006952;GO:1902479;GO:0005096;	C2 domain-containing protein [Triticum aestivum];GTPase activating protein 1 isoform X2 [Brachypodium distachyon];PREDICTED: GTPase activating protein 1 [Oryza brachyantha];GTPase activating protein 1 [Oryza sativa Japonica Group];GTPase activating protein 1 [Aegilops tauschii subsp. tauschii];	5.6589	14.5151	1.35896
#Uniq1	TRINITY_DN72341_c0_g1_i1	NA	.	0.05	4.88162	6.60929
#Uniq1	TRINITY_DN77391_c0_g3_i1	NA	GDSL esterase/lipase At4g01130 family [Cajanus cajan];uncharacterized protein LOC109783482, partial [Aegilops tauschii subsp. tauschii];	0.05	1.31951	4.72193
#Uniq1	TRINITY_DN65484_c3_g3_i1	GO:0055114;GO:0008270;GO:0016491;GO:0046872;	cinnamyl alcohol dehydrogenase, partial [Phleum pratense];cinnamyl alcohol dehydrogenase [Lolium perenne];predicted protein [Hordeum vulgare subsp. vulgare];putative cinnamyl alcohol dehydrogenase 8D [Triticum urartu];probable cinnamyl alcohol dehydrogenase 8D [Aegilops tauschii subsp. tauschii];	8.30102	21.4091	1.36686
#Uniq1	TRINITY_DN64937_c0_g3_i3	NA	predicted protein [Hordeum vulgare subsp. vulgare];unnamed protein product [Triticum aestivum];uncharacterized protein LOC100837032 [Brachypodium distachyon];uncharacterized protein LOC109774032 [Aegilops tauschii subsp. tauschii];uncharacterized protein LOC109774036 [Aegilops tauschii subsp. tauschii];	0.613355	2.0222	1.72113
#Uniq1	TRINITY_DN104879_c0_g1_i1	NA	hypothetical protein MA16_Dca018731 [Dendrobium catenatum];Nucleoporin [Trema orientalis];nuclear pore complex protein NUP205-like [Phalaenopsis equestris];nuclear pore complex protein NUP205 isoform X1 [Dendrobium catenatum];nuclear pore complex protein NUP205 isoform X2 [Dendrobium catenatum];	0.05	1.58274	4.98435
#Uniq1	TRINITY_DN61917_c0_g1_i2	GO:0016020;GO:0016740;GO:0016021;GO:0102751;GO:0008466;GO:0016757;	predicted protein, partial [Hordeum vulgare subsp. vulgare];predicted protein, partial [Hordeum vulgare subsp. vulgare];putative glucuronosyltransferase PGSIP7 [Brachypodium distachyon];putative glucuronosyltransferase PGSIP7 [Setaria italica];putative glucuronosyltransferase PGSIP8 [Aegilops tauschii subsp. tauschii];	1.3169	4.63241	1.81462
#Uniq1	TRINITY_DN69998_c1_g3_i5	NA	predicted protein [Hordeum vulgare subsp. vulgare];hypothetical protein BAE44_0020187 [Dichanthelium oligosanthes];uncharacterized protein LOC100833733 [Brachypodium distachyon];PREDICTED: uncharacterized protein LOC102722941 [Oryza brachyantha];uncharacterized protein LOC109750408 [Aegilops tauschii subsp. tauschii];	2.88639	5.96353	1.0469
#Uniq1	TRINITY_DN24651_c0_g1_i1	GO:0008152;GO:0003824;GO:0055114;GO:0016491;	Q6JWS2_9BACT (Q6JWS2) Putative pyruvate dehyrogenase E1 complex (Fragment);Q9HRV8_HALN1 (Q9HRV8) Oxidoreductase homolog;	0.05	1.19702	4.58138
#Uniq1	TRINITY_DN71556_c2_g1_i1	NA	hypothetical protein TRIUR3_33060 [Triticum urartu];Exopolygalacturonase [Triticum urartu];60S ribosomal protein L11 [Triticum urartu];	2.61749	9.99902	1.9336
#Uniq1	TRINITY_DN20363_c0_g1_i1	NA	Q506P6_AILME (Q506P6) MHC class II antigen (Fragment);Q571D5_MOUSE (Q571D5) MKIAA0283 protein (Fragment);Q5W0Y4_HUMAN (Q5W0Y4) OTTHUMP00000031663;Q5W0Y3_HUMAN (Q5W0Y3) OTTHUMP00000031657;Q5W0Y0_HUMAN (Q5W0Y0) OTTHUMP00000031658;Q5W0X9_HUMAN (Q5W0X9) OTTHUMP00000031659;Q5W0Y2_HUMAN (Q5W0Y2) OTTHUMP00000031660;Q5W0Y5_HUMAN (Q5W0Y5) OTTHUMP00000031662;Q5W0Y1_HUMAN (Q5W0Y1) OTTHUMP00000031018;	0.05	1.26967	4.66638
#Uniq1	TRINITY_DN44279_c0_g1_i1	GO:0016020;GO:0061630;GO:0016567;GO:0016021;GO:0043161;	E3 ubiquitin-protein ligase EL5 [Sorghum bicolor];E3 ubiquitin-protein ligase EL5 [Zea mays];E3 ubiquitin-protein ligase Os03g0188200-like [Aegilops tauschii subsp. tauschii];E3 ubiquitin-protein ligase EL5-like [Aegilops tauschii subsp. tauschii];E3 ubiquitin-protein ligase EL5-like [Aegilops tauschii subsp. tauschii];	0.05	0.958497	4.26077
#Uniq1	TRINITY_DN74184_c0_g6_i3	NA	hypothetical protein [Hordeum vulgare subsp. vulgare];extensin-like [Aegilops tauschii subsp. tauschii];	0.05	3.08426	5.94685
#Uniq1	TRINITY_DN80366_c0_g9_i5	NA	.	2.57044	5.50117	1.09772
#Uniq1	TRINITY_DN74766_c1_g1_i1	NA	uncharacterized protein LOC110039257 [Phalaenopsis equestris];	1.73632	5.43656	1.64666
#Uniq1	TRINITY_DN44265_c0_g3_i1	GO:0008168;GO:0032259;GO:0008152;GO:0055114;GO:0046026;GO:0009236;	Protein DETOXIFICATION 50 [Ananas comosus];protein DETOXIFICATION 49-like [Ananas comosus];protein DETOXIFICATION 49-like [Ananas comosus];	0.05	1.40258	4.81001
#Uniq1	TRINITY_DN57386_c0_g1_i1	NA	hypothetical protein TRIUR3_33570 [Triticum urartu];hypothetical protein DCAR_017150 [Daucus carota subsp. sativus];PREDICTED: uncharacterized protein LOC108220077 [Daucus carota subsp. sativus];	0.05	1.49872	4.90566
#Uniq1	TRINITY_DN63349_c2_g3_i1	NA	.	0.05	0.949782	4.2476
#Uniq1	TRINITY_DN64556_c0_g3_i1	NA	hypothetical protein JCGZ_07874 [Jatropha curcas];	6.60141	23.2327	1.81531
#Uniq1	TRINITY_DN54841_c0_g2_i2	NA	uncharacterized protein LOC110943648 [Helianthus annuus];	0.05	6.15865	6.94454
#Uniq1	TRINITY_DN22273_c0_g2_i1	GO:0016020;GO:0030255;GO:0016021;	Q5ZW37_LEGPH (Q5ZW37) LvhB6;Q9RLR7_LEGPN (Q9RLR7) LvhB6 protein;Q66EQ0_YERPS (Q66EQ0) Hypothetical protein;Q8ZIJ7_YERPE (Q8ZIJ7) Hypothetical protein YPO0501;Q6B364_9PROT (Q6B364) Hypothetical protein;Q6CE23_YARLI (Q6CE23) Similarity;O01924_CAEEL (O01924) Hypothetical protein R155.2;	0.05	0.705569	3.81879
#Uniq1	TRINITY_DN54044_c0_g2_i1	GO:0003700;GO:0003677;GO:0006355;GO:0006351;	predicted protein [Hordeum vulgare subsp. vulgare];predicted protein [Hordeum vulgare subsp. vulgare];protein GPR107-like [Aegilops tauschii subsp. tauschii];calmodulin-binding receptor-like cytoplasmic kinase 2 isoform X1 [Aegilops tauschii subsp. tauschii];calmodulin-binding receptor-like cytoplasmic kinase 2 isoform X2 [Aegilops tauschii subsp. tauschii];	0.05	2.0752	5.37518
#Uniq1	TRINITY_DN70725_c0_g8_i23	GO:0030001;GO:0046872;	predicted protein [Hordeum vulgare subsp. vulgare];hypothetical protein TRIUR3_28781 [Triticum urartu];hypothetical protein BRADI_1g74900v3 [Brachypodium distachyon];heavy metal-associated isoprenylated plant protein 3 [Brachypodium distachyon];heavy metal-associated isoprenylated plant protein 6-like [Aegilops tauschii subsp. tauschii];	3.37913	7.9413	1.23272
#Uniq1	TRINITY_DN68506_c0_g2_i7	GO:0003700;GO:0003677;GO:0006355;GO:0043565;GO:0005634;GO:0006351;	WRKY11 transcription factor, partial [Triticum aestivum];WRKY transcription factor 146 [Triticum aestivum];putative WRKY transcription factor 70 [Triticum urartu];probable WRKY transcription factor 70 [Setaria italica];probable WRKY transcription factor 70 [Aegilops tauschii subsp. tauschii];	0.638614	3.60115	2.49544
#Uniq1	TRINITY_DN67528_c1_g2_i1	NA	.	0.05	0.710573	3.82898
#Uniq1	TRINITY_DN25001_c0_g1_i1	GO:0042578;	phosphoinositide phosphatase SAC7 [Aegilops tauschii subsp. tauschii];phosphoinositide phosphatase SAC7-like isoform X1 [Panicum hallii];phosphoinositide phosphatase SAC7-like isoform X3 [Panicum hallii];phosphoinositide phosphatase SAC7-like isoform X4 [Panicum hallii];phosphoinositide phosphatase SAC7-like isoform X5 [Panicum hallii];	0.05	1.55382	4.95775
#Uniq1	TRINITY_DN66910_c3_g16_i1	NA	.	0.05	5.82772	6.86486
#Uniq1	TRINITY_DN67060_c1_g3_i24	GO:0016020;GO:0016310;GO:0004672;GO:0016301;GO:0006468;GO:0016740;GO:0005524;GO:0000166;GO:0016021;GO:0005886;GO:0004674;	predicted protein [Hordeum vulgare subsp. vulgare];hypothetical protein PAHAL_3G105900 [Panicum hallii];cysteine-rich receptor-like protein kinase 2 [Aegilops tauschii subsp. tauschii];cysteine-rich receptor-like protein kinase 2 isoform X1 [Panicum hallii];cysteine-rich receptor-like protein kinase 2 isoform X2 [Panicum hallii];	0.642996	2.23062	1.79456
#Uniq1	TRINITY_DN73120_c0_g3_i1	NA	predicted protein [Hordeum vulgare subsp. vulgare];hypothetical protein TRIUR3_23408 [Triticum urartu];pentatricopeptide repeat-containing protein At1g11900 isoform X1 [Oryza sativa Japonica Group];pentatricopeptide repeat-containing protein At1g11900 [Aegilops tauschii subsp. tauschii];pentatricopeptide repeat-containing protein At1g11900 [Brachypodium distachyon];	0.05	1.08942	4.44549
#Uniq1	TRINITY_DN66210_c2_g2_i11	NA	predicted protein [Hordeum vulgare subsp. vulgare];predicted protein [Hordeum vulgare subsp. vulgare];unnamed protein product [Triticum aestivum];probable aldo-keto reductase 2 isoform X1 [Sorghum bicolor];probable aldo-keto reductase 3 [Aegilops tauschii subsp. tauschii];	0.947548	6.55955	2.79133
#Uniq1	TRINITY_DN78352_c0_g1_i2	NA	uncharacterized protein LOC112326278 [Populus trichocarpa];	0.05	1.94925	5.28485
#Uniq1	TRINITY_DN74647_c0_g6_i6	GO:0003700;GO:0003677;GO:0006355;GO:0043565;GO:0005634;GO:0006351;	WRKY27 transcription factor [Triticum aestivum];WRKY transcription factor, partial [Triticum aestivum];DNA-binding protein, partial [Avena fatua];putative WRKY transcription factor 33 [Triticum urartu];WRKY transcription factor WRKY24-like [Aegilops tauschii subsp. tauschii];	0.05	2.50085	5.64435
#Uniq1	TRINITY_DN70170_c2_g6_i1	NA	Polyadenylate-binding protein-interacting protein 10, partial [Zea mays];Polyadenylate-binding protein-interacting protein 10 [Zea mays];Polyadenylate-binding protein-interacting protein 10 [Zea mays];PREDICTED: polyadenylate-binding protein-interacting protein 11 [Oryza brachyantha];polyadenylate-binding protein-interacting protein 12 [Zea mays];	0.05	1.78721	5.15964
#Uniq1	TRINITY_DN7059_c0_g1_i1	NA	.	0.05	4.10844	6.36052
#Uniq1	TRINITY_DN5853_c0_g1_i1	NA	hypothetical protein TSUD_58570 [Trifolium subterraneum];PREDICTED: transcription factor GTE6 isoform X5 [Gossypium raimondii];PREDICTED: transcription factor GTE6 isoform X6 [Gossypium raimondii];PREDICTED: transcription factor GTE6-like isoform X2 [Gossypium hirsutum];PREDICTED: protein NEOXANTHIN-DEFICIENT 1 isoform X3 [Vitis vinifera];	0.05	4.47274	6.48309
#Uniq1	TRINITY_DN74279_c2_g4_i5	GO:0008152;GO:0003824;GO:0004425;GO:0006568;	predicted protein [Hordeum vulgare subsp. vulgare];Indole-3-glycerol phosphate synthase, chloroplastic [Triticum urartu];uncharacterized protein LOC100839441 [Brachypodium distachyon];uncharacterized protein LOC4346529 isoform X2 [Oryza sativa Japonica Group];indole-3-glycerol phosphate synthase, chloroplastic-like [Aegilops tauschii subsp. tauschii];	2.95476	6.75095	1.19205
#Uniq1	TRINITY_DN73564_c0_g5_i5	NA	hypothetical protein BAE44_0013607 [Dichanthelium oligosanthes];hypothetical protein GQ55_8G070200 [Panicum hallii var. hallii];ethylene-responsive transcription factor ERF022 [Brachypodium distachyon];ethylene-responsive transcription factor ERF024 [Setaria italica];ethylene-responsive transcription factor ERF022-like [Aegilops tauschii subsp. tauschii];	0.05	4.07569	6.34897
#Uniq1	TRINITY_DN39789_c0_g1_i2	GO:0016746;GO:0016740;GO:0016747;GO:0050734;	predicted protein, partial [Hordeum vulgare subsp. vulgare];predicted protein [Hordeum vulgare subsp. vulgare];Agmatine coumaroyltransferase-1 [Triticum urartu];tryptamine hydroxycinnamoyltransferase 2-like [Aegilops tauschii subsp. tauschii];tryptamine hydroxycinnamoyltransferase 2-like [Aegilops tauschii subsp. tauschii];	0.05	1.52758	4.93318
#Uniq1	TRINITY_DN76722_c0_g9_i1	NA	chloroplast low molecular weight heat shock protein HSP26.8 [Agrostis stolonifera var. palustris];chloroplast low molecular weight heat shock protein HSP26.7a [Agrostis stolonifera var. palustris];chloroplast low molecular weight heat shock protein HSP26.7b [Agrostis stolonifera var. palustris];chloroplast heat shock protein 26.8 [Agrostis stolonifera];heat shock protein 26.7 [Agrostis stolonifer…	5.19823	11.8129	1.18427
#Uniq1	TRINITY_DN16073_c0_g1_i1	NA	hypothetical protein GLYMA_12G114400 [Glycine max];O-acyltransferase WSD1 [Glycine max];pentatricopeptide repeat-containing protein At1g05670, mitochondrial-like [Chenopodium quinoa];pentatricopeptide repeat-containing protein At1g05670, mitochondrial [Spinacia oleracea];cytochrome c biogenesis protein (chloroplast) [Fargesia denudata];	0.05	0.938197	4.22989
#Uniq1	TRINITY_DN6614_c0_g1_i1	NA	hypothetical protein GQ55_6G030400 [Panicum hallii var. hallii];hypothetical protein PAHAL_6G030200 [Panicum hallii];hypothetical protein SETIT_6G066100v2 [Setaria italica];uncharacterized protein LOC8076550 [Sorghum bicolor];PREDICTED: uncharacterized protein LOC102708171 [Oryza brachyantha];	0.05	1.19739	4.58182
#Uniq1	TRINITY_DN73756_c1_g1_i11	NA	PYL3 [Festuca elata];predicted protein, partial [Hordeum vulgare subsp. vulgare];Abscisic acid receptor PYL5 [Dichanthelium oligosanthes];abscisic acid receptor PYL4 [Setaria italica];abscisic acid receptor PYL4-like [Aegilops tauschii subsp. tauschii];	2.85668	10.2972	1.84984
#Uniq1	TRINITY_DN48990_c0_g1_i1	NA	.	0.05	5.48218	6.77668
#Uniq1	TRINITY_DN78255_c0_g7_i16	GO:0016020;GO:0003700;GO:0003677;GO:0006355;GO:0016021;GO:0005634;GO:0006351;	putative ethylene-responsive element binding protein [Oryza sativa Japonica Group];predicted protein [Hordeum vulgare subsp. vulgare];Ethylene-responsive transcription factor 5 [Zea mays];ethylene-responsive transcription factor 5-like [Aegilops tauschii subsp. tauschii];ethylene-responsive transcription factor 5 [Zea mays];	0.553574	7.21312	3.70378
#Uniq1	TRINITY_DN80408_c2_g8_i2	GO:0005874;GO:0030705;GO:0008017;GO:0008104;GO:0003777;GO:0005524;GO:0008574;GO:0005871;GO:0007018;	hypothetical protein OsI_15565 [Oryza sativa Indica Group];hypothetical protein OsJ_14489 [Oryza sativa Japonica Group];PREDICTED: kinesin-like protein KIF22 [Oryza brachyantha];kinesin-like protein KIN-10B [Oryza sativa Japonica Group];kinesin-like protein KIN-10B [Aegilops tauschii subsp. tauschii];	0.05	1.36863	4.77466
#Uniq1	TRINITY_DN67932_c1_g3_i9	NA	predicted protein [Hordeum vulgare subsp. vulgare];Uridylate kinase [Triticum urartu];hypothetical protein BRADI_1g20640v3 [Brachypodium distachyon];UMP-CMP kinase 3 isoform X1 [Aegilops tauschii subsp. tauschii];UMP-CMP kinase 3 isoform X2 [Aegilops tauschii subsp. tauschii];	8.50722	19.372	1.18721
#Uniq1	TRINITY_DN77495_c3_g3_i2	NA	transcription factor TaNAC4 [Triticum aestivum];NAC transcription factor 4 [Triticum aestivum];predicted protein [Hordeum vulgare subsp. vulgare];unnamed protein product [Triticum aestivum];NAC domain-containing protein 68-like [Aegilops tauschii subsp. tauschii];	0.897889	3.66923	2.03087
#Uniq1	TRINITY_DN70755_c0_g1_i1	NA	hypothetical protein VIGAN_10014300 [Vigna angularis var. angularis];	0.05	1.54526	4.94978
#Uniq1	TRINITY_DN53217_c0_g1_i1	GO:0016020;GO:0016324;GO:0017147;GO:0016791;GO:0090090;GO:0016787;GO:0004721;GO:0043197;GO:0007411;GO:0032835;GO:0050807;GO:0003105;GO:0098982;GO:0099061;GO:0036060;GO:0007399;GO:0030032;GO:0035335;GO:0003093;GO:0006470;GO:0016021;GO:0002548;GO:0016311;GO:0016328;GO:0005886;GO:0000902;GO:0004725;GO:0042803;GO:0098978;GO:0072112;	Q62797_RAT (Q62797) Protein tyrosine phosphatase BK precursor (EC 3.1.3.48) (PTP-BK) (Protein tyrosine phosphatase D30);Q7TSY7_MOUSE (Q7TSY7) Protein tyrosine phosphatase, receptor type, O;Q9ERM5_MOUSE (Q9ERM5) Protein tyrosine phosphatase BK;Q59ET2_HUMAN (Q59ET2) Receptor-type protein tyrosine phosphatase O isoform a variant (Fragment);Q28613_RABIT (Q28613) Glomerular epithelial protein 1 precur…	0.05	3.14808	5.9764
#Uniq1	TRINITY_DN62393_c0_g1_i5	NA	hypothetical protein TRIUR3_04742 [Triticum urartu];hypothetical protein BAE44_0015477 [Dichanthelium oligosanthes];uncharacterized protein LOC100833496 [Brachypodium distachyon];uncharacterized protein LOC109777084 [Aegilops tauschii subsp. tauschii];	3.34262	7.77452	1.21777
#Uniq1	TRINITY_DN72657_c0_g9_i4	GO:0016020;GO:0045278;GO:0020037;GO:0004129;GO:1902600;GO:0055114;GO:0016021;GO:0016491;GO:0009060;GO:0022900;GO:0046872;GO:0070469;	Q9FDG4_RHIET (Q9FDG4) FixNf;	0.681566	2.69942	1.98572
#Uniq1	TRINITY_DN54776_c1_g1_i2	NA	predicted protein [Hordeum vulgare subsp. vulgare];ATP binding protein [Trifolium pratense];hypothetical protein GQ55_6G282300 [Panicum hallii var. hallii];chaperone protein dnaJ 11, chloroplastic-like [Aegilops tauschii subsp. tauschii];chaperone protein dnaJ 11, chloroplastic-like [Panicum hallii];	5.01572	16.2679	1.6975
#Uniq1	TRINITY_DN69809_c3_g2_i2	GO:0020037;GO:0004497;GO:0005506;GO:0055114;GO:0016705;GO:0016491;GO:0046872;	cytochrome P450 [Triticum aestivum];unnamed protein product [Triticum aestivum];hypothetical protein OsI_32975 [Oryza sativa Indica Group];hypothetical protein GQ55_3G220600 [Panicum hallii var. hallii];cytochrome P450 98A1-like [Aegilops tauschii subsp. tauschii];	2.61277	10.4871	2.00496
#Uniq1	TRINITY_DN79625_c0_g1_i2	GO:0016722;GO:0005507;GO:0055114;GO:0005576;GO:0016491;GO:0046872;	putative syringolide-induced protein B13-1-1 [Oryza sativa Japonica Group];Os09g0365900 [Oryza sativa Japonica Group];L-ascorbate oxidase [Oryza sativa Japonica Group];PREDICTED: LOW QUALITY PROTEIN: L-ascorbate oxidase-like [Oryza brachyantha];L-ascorbate oxidase-like [Aegilops tauschii subsp. tauschii];	0.05	1.07235	4.4227
#Uniq1	TRINITY_DN67986_c3_g6_i3	NA	F-box protein [Zea mays];F-box protein [Zea mays];hypothetical protein GQ55_2G277700 [Panicum hallii var. hallii];F-box protein At1g10780-like [Aegilops tauschii subsp. tauschii];F-box protein At1g10780-like [Panicum hallii];	0.05	1.39369	4.80084
#Uniq1	TRINITY_DN77763_c1_g7_i1	GO:0016020;GO:0003824;GO:0005975;GO:0016021;	hypothetical protein, partial [Lolium perenne];predicted protein, partial [Hordeum vulgare subsp. vulgare];F-box/LRR-repeat protein 3 isoform X2 [Zea mays];F-box/LRR-repeat protein 3 [Brachypodium distachyon];F-box/LRR-repeat protein 3 [Aegilops tauschii subsp. tauschii];	32.6019	71.5603	1.1342
#Uniq1	TRINITY_DN63420_c0_g1_i4	NA	hypothetical protein PRUPE_5G042500 [Prunus persica];hypothetical protein GQ55_9G390100 [Panicum hallii var. hallii];PREDICTED: pyruvate kinase isozyme G, chloroplastic-like [Erythranthe guttata];pyruvate kinase isozyme G, chloroplastic isoform X3 [Prunus avium];pyruvate kinase isozyme G, chloroplastic [Panicum hallii];	0.05	0.975231	4.28574
#Uniq1	TRINITY_DN26764_c0_g1_i2	GO:0016020;GO:0016021;	hypothetical protein SELMODRAFT_136091 [Selaginella moellendorffii];hypothetical protein SELMODRAFT_90996 [Selaginella moellendorffii];Phosphoenolpyruvate/phosphate translocator 3, chloroplastic [Zea mays];PREDICTED: MACPF domain-containing protein CAD1-like [Phoenix dactylifera];PREDICTED: MACPF domain-containing protein CAD1 [Elaeis guineensis];	0.05	1.25283	4.64712
#Uniq1	TRINITY_DN77495_c2_g1_i1	GO:0003677;GO:0006355;GO:0005634;GO:0006351;	NAC domain-containing protein 43 [Triticum urartu];NAC domain-containing protein 43 [Triticum urartu];NAC domain-containing protein 43-like [Aegilops tauschii subsp. tauschii];NAC domain-containing protein 66-like [Aegilops tauschii subsp. tauschii];NAC domain-containing protein 43-like [Aegilops tauschii subsp. tauschii];	0.05	6.53742	7.03065
#Uniq1	TRINITY_DN54718_c0_g1_i2	NA	PREDICTED: uncharacterized protein LOC105801280 [Gossypium raimondii];	2.00085	12.6961	2.6657
#Uniq1	TRINITY_DN66459_c0_g1_i4	NA	hypothetical protein B456_005G074200 [Gossypium raimondii];	1.75163	7.93344	2.17925
#Uniq1	TRINITY_DN79245_c1_g2_i2	GO:0005737;GO:0004364;GO:0006749;GO:0009407;GO:0016740;	hypothetical protein OsI_34391 [Oryza sativa Indica Group];LOW QUALITY PROTEIN: hypothetical protein BRADI_3g31704v3 [Brachypodium distachyon];PREDICTED: glutathione S-transferase U17-like [Oryza brachyantha];glutathione S-transferase U17-like [Aegilops tauschii subsp. tauschii];LOW QUALITY PROTEIN: uncharacterized protein LOC100840442 [Brachypodium distachyon];	0.05	0.962317	4.26651
#Uniq1	TRINITY_DN52369_c0_g1_i2	NA	.	1.08148	7.98388	2.88408
#Uniq1	TRINITY_DN76926_c0_g4_i11	GO:0046983;GO:0005634;	predicted protein [Hordeum vulgare subsp. vulgare];hypothetical protein OsI_39066 [Oryza sativa Indica Group];transcription factor PHYTOCHROME INTERACTING FACTOR-LIKE 13-like isoform X2 [Oryza sativa Japonica Group];transcription factor PHYTOCHROME INTERACTING FACTOR-LIKE 13-like isoform X3 [Oryza sativa Japonica Group];transcription factor PIF4-like [Aegilops tauschii subsp. tauschii];	0.31427	5.59668	4.15449
#Uniq1	TRINITY_DN71586_c1_g6_i11	NA	hypothetical protein PRUPE_7G183500 [Prunus persica];hypothetical protein PRUPE_7G183500 [Prunus persica];DNA mismatch repair protein MLH3 isoform X1 [Prunus persica];DNA mismatch repair protein MLH3 isoform X2 [Prunus persica];DNA mismatch repair protein MLH3 isoform X3 [Prunus persica];	0.05	1.93569	5.27478
#Uniq1	TRINITY_DN73731_c2_g3_i3	GO:0016020;GO:0036065;GO:0009832;GO:0009969;GO:0008107;GO:0016740;GO:0008417;GO:0042546;GO:0016757;GO:0005794;	hypothetical protein GQ55_1G400400 [Panicum hallii var. hallii];galactoside 2-alpha-L-fucosyltransferase isoform X1 [Brachypodium distachyon];probable fucosyltransferase 8 isoform X1 [Setaria italica];probable fucosyltransferase 8 isoform X2 [Aegilops tauschii subsp. tauschii];galactoside 2-alpha-L-fucosyltransferase-like isoform X1 [Panicum hallii];	5.06721	13.5848	1.42273
#Uniq1	TRINITY_DN70666_c1_g2_i1	GO:0016020;GO:0015031;GO:0016021;	predicted protein [Hordeum vulgare subsp. vulgare];uncharacterized protein LOC109755700 isoform X3 [Aegilops tauschii subsp. tauschii];calmodulin-binding protein 60 D-like isoform X6 [Aegilops tauschii subsp. tauschii];calmodulin-binding protein 60 D-like isoform X1 [Aegilops tauschii subsp. tauschii];calmodulin-binding protein 60 D-like isoform X2 [Aegilops tauschii subsp. tauschii];	0.05	0.844171	4.07754
#Uniq1	TRINITY_DN77122_c1_g1_i3	NA	Pectinesterase; Pectinesterase inhibitor [Medicago truncatula];pectinesterase inhibitor domain protein [Medicago truncatula];S22-locus linked F-box protein type-12 [Petunia x hybrida];	0.799333	4.14755	2.37539
#Uniq1	TRINITY_DN64994_c1_g2_i2	GO:0043531;	hypothetical protein BRADI_2g18830v3 [Brachypodium distachyon];hypothetical protein BRADI_2g18840v3 [Brachypodium distachyon];hypothetical protein BRADI_2g18851v3 [Brachypodium distachyon];disease resistance protein RGA2-like [Aegilops tauschii subsp. tauschii];disease resistance protein RGA2-like [Aegilops tauschii subsp. tauschii];	3.51133	9.60885	1.45235
#Uniq1	TRINITY_DN70662_c0_g2_i1	GO:0016020;GO:0020037;GO:0004497;GO:0016709;GO:0005506;GO:0055114;GO:0016705;GO:0016021;GO:0044550;GO:0016491;GO:0046872;	predicted protein [Hordeum vulgare subsp. vulgare];predicted protein [Hordeum vulgare subsp. vulgare];unnamed protein product [Triticum aestivum];indole-2-monooxygenase-like [Aegilops tauschii subsp. tauschii];indole-2-monooxygenase-like [Aegilops tauschii subsp. tauschii];	0.65346	6.65892	3.34912
#Uniq1	TRINITY_DN68028_c0_g6_i1	GO:0016020;GO:0035725;GO:0055075;GO:0006885;GO:0015299;GO:0015297;GO:0015385;GO:0006812;GO:1902600;GO:0009651;GO:0016021;GO:0006814;GO:0005886;GO:0055085;GO:0006811;GO:0005774;	Na+/H+ antiporter [Thinopyrum elongatum];Na+/H+ antiporter [Agrostis stolonifera];NHX1 sodium/proton antiporter [Hordeum vulgare];sodium/proton antiporter [Hordeum vulgare];Na+/H+ exchanger [Puccinellia tenuiflora];	3.37088	7.32511	1.11973
#Uniq1	TRINITY_DN377_c0_g1_i1	GO:0016020;GO:0016310;GO:0007166;GO:0004672;GO:0016301;GO:0030247;GO:0006468;GO:0005524;GO:0016021;GO:0005886;GO:0004674;GO:0005509;	hypothetical protein OsI_31625 [Oryza sativa Indica Group];hypothetical protein SETIT_5G183200v2 [Setaria italica];wall-associated receptor kinase 2 [Setaria italica];wall-associated receptor kinase 3-like [Aegilops tauschii subsp. tauschii];wall-associated receptor kinase 2-like [Aegilops tauschii subsp. tauschii];	0.05	3.62069	6.17819
#Uniq1	TRINITY_DN57210_c0_g3_i1	NA	.	0.05	6.09937	6.93059
#Uniq1	TRINITY_DN104780_c0_g1_i1	GO:0008380;GO:0009536;GO:0003723;GO:0009507;GO:0006397;GO:0008033;	maturase K, partial (chloroplast) [Arthrostylidium excelsum];maturase K, partial (chloroplast) [Rhipidocladum bartlettii];maturase K, partial (chloroplast) [Rhipidocladum racemiflorum];maturase K, partial (chloroplast) [Rhipidocladum racemiflorum];maturase K (chloroplast) [Stephanachne pappophorea];	0.05	1.35932	4.76481
#Uniq1	TRINITY_DN30778_c0_g2_i1	NA	.	0.05	1.82361	5.18873
#Uniq1	TRINITY_DN79866_c0_g3_i3	NA	Rps3, partial (chloroplast) [Lolium perenne];ribosomal protein S3, partial (chloroplast) [Poa matsumurae];ribosomal protein S3, partial (chloroplast) [Agropyron cristatum];ribosomal protein S3, partial (chloroplast) [Australopyrum retrofractum];ribosomal protein S3, partial (chloroplast) [Triticum turgidum];	0.05	3.45956	6.11252
#Uniq1	TRINITY_DN52059_c0_g1_i2	GO:0003735;GO:0005622;GO:0006412;GO:0005840;GO:0003723;	unknown [Picea sitchensis];60S ribosomal protein L30 [Zostera marina];60S ribosomal protein L30 [Selaginella moellendorffii];60S ribosomal protein L30 [Medicago truncatula];PREDICTED: 60S ribosomal protein L30-like [Lupinus angustifolius];	0.05	0.995131	4.31489
#Uniq1	TRINITY_DN56382_c0_g1_i5	GO:0016020;GO:0016887;GO:0005524;GO:0000166;GO:0016021;GO:0005886;GO:0055085;GO:0042626;	Os01g0609900 [Oryza sativa Japonica Group];Pleiotropic drug resistance protein 4 [Triticum urartu];ABC transporter G family member 37 [Brachypodium distachyon];ABC transporter G family member 37 [Setaria italica];ABC transporter G family member 37 [Aegilops tauschii subsp. tauschii];	0.05	1.47831	4.88588
#Uniq1	TRINITY_DN65250_c0_g5_i1	NA	.	0.05	0.881624	4.14016
#Uniq1	TRINITY_DN42054_c0_g1_i3	GO:0016887;GO:0005524;GO:0000166;	Q83FW1_TROWT (Q83FW1) ABC transporter ATP-binding protein;Q83I89_TROW8 (Q83I89) Putative ABC transporter ATP-binding subunit;	0.05	1.40707	4.81462
#Uniq1	TRINITY_DN78922_c0_g2_i5	NA	allene oxide synthase, partial [Oryza australiensis];Allene oxide synthase 1, chloroplastic [Triticum urartu];hypothetical protein SETIT_9G077900v2 [Setaria italica];allene oxide synthase 1, chloroplastic [Brachypodium distachyon];LOW QUALITY PROTEIN: allene oxide synthase 1, chloroplastic-like, partial [Setaria italica];	3.40843	16.595	2.28357
#Uniq1	TRINITY_DN72530_c4_g3_i6	NA	uncharacterized protein LOC110875678 [Helianthus annuus];uncharacterized protein LOC110888730 [Helianthus annuus];uncharacterized protein LOC110927779 [Helianthus annuus];uncharacterized protein LOC110931216 [Helianthus annuus];uncharacterized protein LOC110944571 [Helianthus annuus];	0.05	1.10785	4.46969
#Uniq1	TRINITY_DN79962_c0_g1_i7	NA	predicted protein [Hordeum vulgare subsp. vulgare];hypothetical protein OsI_02376 [Oryza sativa Indica Group];B2 protein [Brachypodium distachyon];B2 protein [Oryza sativa Japonica Group];B2 protein-like [Aegilops tauschii subsp. tauschii];	10.9954	22.9601	1.06223
#Uniq1	TRINITY_DN79481_c0_g1_i2	GO:0016787;GO:0008152;GO:0004338;GO:0004553;GO:0005975;GO:0016798;	unnamed protein product [Coffea canephora];hypothetical protein AMTR_s01542p00001140, partial [Amborella trichopoda];uncharacterized protein LOC18430014 [Amborella trichopoda];PREDICTED: uncharacterized protein LOC107789765 [Nicotiana tabacum];uncharacterized protein LOC109760089 [Aegilops tauschii subsp. tauschii];	0.05	1.57763	4.97969
#Uniq1	TRINITY_DN67717_c2_g2_i7	NA	.	0.822523	3.96929	2.27075
#Uniq1	TRINITY_DN80113_c1_g2_i1	NA	.	0.05	1.19166	4.5749
#Uniq1	TRINITY_DN71684_c1_g1_i2	NA	cyclic nucleotide-gated ion channel 1-like [Helianthus annuus];	9.06226	23.0248	1.34525
#Uniq1	TRINITY_DN75135_c0_g8_i1	NA	hypothetical protein GQ55_1G334900 [Panicum hallii var. hallii];hypothetical protein SETIT_1G267400v2 [Setaria italica];uncharacterized protein LOC100832649 [Brachypodium distachyon];uncharacterized protein LOC109781716 [Aegilops tauschii subsp. tauschii];uncharacterized protein LOC112900073 [Panicum hallii];	0.32365	7.86233	4.60245
#Uniq1	TRINITY_DN39184_c0_g1_i1	NA	hypothetical protein TRIUR3_24204 [Triticum urartu];hypothetical protein BRADI_3g00670v3 [Brachypodium distachyon];uncharacterized protein LOC100824088 [Brachypodium distachyon];uncharacterized protein LOC109765321 [Aegilops tauschii subsp. tauschii];uncharacterized protein LOC109782016 [Aegilops tauschii subsp. tauschii];	0.05	0.678477	3.7623
#Uniq1	TRINITY_DN64060_c1_g1_i4	NA	.	3.12443	12.8742	2.04282
#Uniq1	TRINITY_DN73633_c2_g1_i17	GO:0016020;GO:0016021;GO:0005886;GO:0055085;GO:0022857;	predicted protein [Hordeum vulgare subsp. vulgare];hypothetical protein SETIT_2G336300v2 [Setaria italica];WAT1-related protein At5g64700 [Brachypodium distachyon];WAT1-related protein At5g64700 [Setaria italica];WAT1-related protein At5g64700-like [Aegilops tauschii subsp. tauschii];	0.858023	3.05149	1.83043
#Uniq1	TRINITY_DN30047_c0_g1_i1	NA	putative S-receptor kinase [Zea mays];hypothetical protein Zm00014a_023651 [Zea mays];uncharacterized protein LOC103625691 [Zea mays];	0.05	6.00414	6.90789
#Uniq1	TRINITY_DN61403_c0_g2_i4	NA	.	1.48492	4.65395	1.64807
#Uniq1	TRINITY_DN77340_c1_g1_i1	NA	.	1.79679	4.38002	1.28552
#Uniq1	TRINITY_DN63622_c0_g10_i2	NA	hypothetical protein TRIUR3_35105 [Triticum urartu];hypothetical protein TRIUR3_06928 [Triticum urartu];unnamed protein product [Triticum aestivum];uncharacterized protein LOC109756449 [Aegilops tauschii subsp. tauschii];uncharacterized protein LOC109767312 [Aegilops tauschii subsp. tauschii];	3.37006	8.00199	1.24758
#Uniq1	TRINITY_DN80101_c0_g5_i1	GO:0050660;GO:0003995;GO:0005759;GO:0005524;GO:0008470;GO:0055114;GO:0005739;GO:0016491;GO:0016627;GO:0009083;GO:0006552;	Isovaleryl-CoA dehydrogenase mitochondrial [Zea mays];predicted protein, partial [Hordeum vulgare subsp. vulgare];Isovaleryl-CoA dehydrogenase, mitochondrial [Dichanthelium oligosanthes];isovaleryl-CoA dehydrogenase, mitochondrial [Brachypodium distachyon];isovaleryl-CoA dehydrogenase, mitochondrial [Setaria italica];Isovaleryl-CoA dehydrogenase mitochondrial [Zea mays];predicted protein, partial…	2.5544	5.74318	1.16887
#Uniq1	TRINITY_DN72522_c1_g2_i17	NA	.	15.6749	36.9332	1.23646
#Uniq1	TRINITY_DN46345_c0_g1_i2	GO:0005524;GO:0000166;	70 kDa heat shock protein, partial [Lolium perenne];predicted protein [Hordeum vulgare subsp. vulgare];Heat shock 70 kDa protein 4L [Triticum urartu];heat shock 70 kDa protein 15-like [Aegilops tauschii subsp. tauschii];heat shock 70 kDa protein 14-like, partial [Aegilops tauschii subsp. tauschii];	31.3442	94.595	1.59357
#Uniq1	TRINITY_DN74569_c2_g9_i1	NA	unnamed protein product [Triticum aestivum];L-type lectin-domain containing receptor kinase IV.2 [Triticum urartu];hypothetical protein BRADI_5g16770v3 [Brachypodium distachyon];L-type lectin-domain containing receptor kinase IV.1 [Brachypodium distachyon];L-type lectin-domain containing receptor kinase IV.1-like [Aegilops tauschii subsp. tauschii];	0.05	3.15675	5.98037
#Uniq1	TRINITY_DN79452_c0_g5_i1	GO:0016020;GO:0016021;	predicted protein [Hordeum vulgare subsp. vulgare];hypothetical protein OsI_30977 [Oryza sativa Indica Group];hypothetical protein TRIUR3_13143 [Triticum urartu];sulfite exporter TauE/SafE family protein 3 [Brachypodium distachyon];uncharacterized protein LOC109737769 [Aegilops tauschii subsp. tauschii];	17.5596	55.2967	1.65493
#Uniq1	TRINITY_DN39806_c0_g1_i1	NA	Q9YWN3_9REOV (Q9YWN3) Vp7;	0.05	1.76017	5.13764
#Uniq1	TRINITY_DN70156_c0_g3_i5	NA	predicted protein [Hordeum vulgare subsp. vulgare];Putative receptor protein kinase ZmPK1 [Triticum urartu];putative receptor protein kinase ZmPK1 [Aegilops tauschii subsp. tauschii];putative receptor protein kinase ZmPK1 isoform X1 [Brachypodium distachyon];putative receptor protein kinase ZmPK1 isoform X2 [Brachypodium distachyon];	0.711209	2.18164	1.61707
#Uniq1	TRINITY_DN71406_c1_g1_i2	NA	predicted protein [Hordeum vulgare subsp. vulgare];hypothetical_protein [Oryza brachyantha];uncharacterized protein LOC101757508 [Setaria italica];PREDICTED: uncharacterized protein LOC102702508 [Oryza brachyantha];uncharacterized protein LOC109782960 [Aegilops tauschii subsp. tauschii];	0.05	0.965712	4.27159
#Uniq1	TRINITY_DN68682_c1_g9_i1	NA	predicted protein [Hordeum vulgare subsp. vulgare];predicted protein [Hordeum vulgare subsp. vulgare];hypothetical protein TRIUR3_11117 [Triticum urartu];hypothetical protein SORBI_3010G177800 [Sorghum bicolor];uncharacterized protein LOC110431243 [Sorghum bicolor];	2.67975	7.38796	1.46308
#Uniq1	TRINITY_DN35891_c0_g1_i1	GO:0020037;GO:0006979;GO:0098869;GO:0042744;GO:0055114;GO:0005576;GO:0016491;GO:0046872;GO:0004601;	arogenate dehydrogenase, partial [Neurachne munroi];uncharacterized protein LOC8072123 [Sorghum bicolor];putative receptor-like protein kinase At3g47110, partial [Jatropha curcas];	0.05	4.29625	6.42501
#Uniq1	TRINITY_DN71286_c1_g4_i6	NA	unknown [Zea mays];predicted protein [Hordeum vulgare subsp. vulgare];Heat shock 70 kDa protein 4L [Triticum urartu];aspartyl protease family protein At5g10770-like isoform X1 [Aegilops tauschii subsp. tauschii];heat shock 70 kDa protein 15-like [Aegilops tauschii subsp. tauschii];	24.4003	78.1602	1.67954
#Uniq1	TRINITY_DN66246_c0_g5_i10	NA	unnamed protein product [Coffea canephora];epoxide hydrolase, putative [Ricinus communis];	0.05	3.23156	6.01416
#Uniq1	TRINITY_DN65588_c0_g1_i3	GO:0016020;GO:0016310;GO:0007166;GO:0004672;GO:0016301;GO:0030247;GO:0006468;GO:0005524;GO:0016021;GO:0005886;GO:0004674;GO:0005509;	predicted protein [Hordeum vulgare subsp. vulgare];predicted protein [Hordeum vulgare subsp. vulgare];Wall-associated receptor kinase 5 [Triticum urartu];wall-associated receptor kinase 3 [Brachypodium distachyon];wall-associated receptor kinase 5-like [Aegilops tauschii subsp. tauschii];	1.48999	4.16001	1.48128
#Uniq1	TRINITY_DN72522_c3_g1_i1	NA	heat shock protein 70, partial [Nicotiana attenuata];heat shock protein 70, partial [Ziziphus jujuba];heat shock protein 70, partial [Piper nigrum];hypothetical protein OsI_12445 [Oryza sativa Indica Group];PREDICTED: heat shock cognate 70 kDa protein 2-like [Juglans regia];	597.339	1276.04	1.09505
#Uniq1	TRINITY_DN77275_c0_g3_i1	NA	putative disease resistance protein At1g50180 [Quercus suber];	0.05	3.70396	6.211
#Uniq1	TRINITY_DN72434_c1_g7_i3	NA	predicted protein, partial [Hordeum vulgare subsp. vulgare];uncharacterized protein LOC8083956 [Sorghum bicolor];uncharacterized protein LOC100826176 [Brachypodium distachyon];uncharacterized protein LOC109743532 [Aegilops tauschii subsp. tauschii];uncharacterized protein LOC109785767, partial [Aegilops tauschii subsp. tauschii];	2.33822	5.61233	1.26319
#Uniq1	TRINITY_DN35765_c0_g3_i1	GO:0005783;GO:0016787;GO:0008152;GO:0005788;	unnamed protein product [Triticum aestivum];IAA-amino acid hydrolase ILR1-like 2 [Brachypodium distachyon];IAA-amino acid hydrolase ILR1-like 2 [Setaria italica];IAA-amino acid hydrolase ILR1-like 2 [Aegilops tauschii subsp. tauschii];IAA-amino acid hydrolase ILR1-like 2 isoform X1 [Panicum hallii];	0.05	0.967245	4.27388
#Uniq1	TRINITY_DN76110_c0_g3_i1	NA	Rp1-like protein, partial [Triticum aestivum];Rp1-like protein, partial [Triticum aestivum];Rp1-like protein, partial [Triticum aestivum];Putative disease resistance RPP13-like protein 1 [Triticum urartu];putative disease resistance RPP13-like protein 1 [Aegilops tauschii subsp. tauschii];	0.05	2.2722	5.50602
#Uniq1	TRINITY_DN65803_c0_g6_i3	NA	xanthine dehydrogenase, partial [Alberta magna];inactive leucine-rich repeat receptor-like protein kinase [Dorcoceras hygrometricum];PREDICTED: universal stress protein PHOS34-like [Nicotiana tomentosiformis];PREDICTED: universal stress protein A-like protein [Nicotiana sylvestris];PREDICTED: universal stress protein PHOS34-like [Nicotiana attenuata];	0.05	3.66357	6.19518
#Uniq1	TRINITY_DN5299_c0_g1_i1	GO:0015078;GO:0016021;GO:0006811;GO:0015986;GO:0045263;	hypothetical protein SELMODRAFT_16499, partial [Selaginella moellendorffii];hypothetical protein SELMODRAFT_16497, partial [Selaginella moellendorffii];ATP synthase subunit b', chloroplastic-like [Physcomitrella patens];ATP synthase subunit b', chloroplastic-like [Physcomitrella patens];ATP synthase subunit b', chloroplastic-like [Physcomitrella patens];	0.05	4.52565	6.50005
#Uniq1	TRINITY_DN67717_c1_g2_i10	GO:0016310;GO:0016301;GO:0005622;GO:0016740;GO:0000287;GO:0005524;GO:0000166;GO:0052725;GO:0032957;GO:0047325;GO:0046872;GO:0052726;	RecName: Full=Inositol-tetrakisphosphate 1-kinase 3; AltName: Full=Inositol 1,3,4-trisphosphate 5/6-kinase 3; Short=Inositol-triphosphate 5/6-kinase 3; Short=Ins(1,3,4)P(3) 5/6-kinase 3; Short=OsITP5/6K-3; Short=OsITPK3;hypothetical protein OsJ_12420 [Oryza sativa Japonica Group];inositol-tetrakisphosphate 1-kinase 3 isoform X1 [Brachypodium distachyon];inositol-tetrakisphosphate 1-kinase 3 [Oryz…	4.85969	12.8683	1.40489
#Uniq1	TRINITY_DN67615_c1_g4_i4	NA	predicted protein [Hordeum vulgare subsp. vulgare];chaperone protein dnaJ 8, chloroplastic-like [Aegilops tauschii subsp. tauschii];chaperone protein dnaJ 8, chloroplastic-like [Aegilops tauschii subsp. tauschii];chaperone protein dnaJ 8, chloroplastic-like [Aegilops tauschii subsp. tauschii];chaperone protein dnaJ 8, chloroplastic-like [Aegilops tauschii subsp. tauschii];	0.496985	8.70235	4.13013
#Uniq1	TRINITY_DN74318_c1_g4_i1	NA	hypothetical protein AXG93_1615s1390 [Marchantia polymorpha subsp. ruderalis];hypothetical protein MARPO_0039s0079 [Marchantia polymorpha];	0.05	4.24702	6.40838
#Uniq1	TRINITY_DN68541_c1_g4_i3	NA	hypothetical protein BAE44_0004869 [Dichanthelium oligosanthes];hypothetical protein GQ55_1G335200 [Panicum hallii var. hallii];nitrate regulatory gene2 protein [Brachypodium distachyon];uncharacterized protein LOC8073918 [Sorghum bicolor];nitrate regulatory gene2 protein-like [Panicum hallii];	0.05	0.993569	4.31262
#Uniq1	TRINITY_DN20405_c0_g2_i1	NA	.	0.05	1.01466	4.34292
#Uniq1	TRINITY_DN30591_c0_g1_i1	GO:0008610;	Os07g0474600, partial [Oryza sativa Japonica Group];hypothetical protein GQ55_2G314600 [Panicum hallii var. hallii];hypothetical protein GQ55_2G314600 [Panicum hallii var. hallii];uncharacterized protein LOC109781546 [Aegilops tauschii subsp. tauschii];uncharacterized protein LOC112880375 isoform X4 [Panicum hallii];	0.05	0.706667	3.82103
#Uniq1	TRINITY_DN79735_c0_g11_i3	NA	S-receptor kinase-like [Oryza sativa Japonica Group];hypothetical protein OsI_03207 [Oryza sativa Indica Group];Putative receptor protein kinase ZmPK1 [Triticum urartu];PREDICTED: putative receptor protein kinase ZmPK1 [Oryza brachyantha];putative receptor protein kinase ZmPK1 [Oryza sativa Japonica Group];	0.05	3.78446	6.24202
#Uniq1	TRINITY_DN78547_c1_g1_i5	GO:0000981;GO:0030154;GO:0001135;GO:0003677;GO:0006357;GO:0043565;GO:0005634;GO:0044212;	predicted protein [Hordeum vulgare subsp. vulgare];unnamed protein product [Triticum aestivum];myb-related protein Hv33 [Zea mays];myb-related protein Hv33 [Brachypodium distachyon];myb-related protein Hv33-like [Aegilops tauschii subsp. tauschii];	0.05	0.858207	4.10133
#Uniq1	TRINITY_DN69116_c0_g1_i7	NA	.	0.05	3.17964	5.99079
#Uniq1	TRINITY_DN67240_c0_g2_i12	GO:0006725;GO:0051213;GO:0008198;GO:0055114;GO:0008270;GO:0016491;GO:0016701;	predicted protein [Hordeum vulgare subsp. vulgare];unnamed protein product [Triticum aestivum];extradiol ring-cleavage dioxygenase [Sorghum bicolor];extradiol ring-cleavage dioxygenase-like [Aegilops tauschii subsp. tauschii];extradiol ring-cleavage dioxygenase [Panicum hallii];	2.58715	5.24751	1.02027
#Uniq1	TRINITY_DN70145_c0_g3_i31	GO:0016020;GO:0055114;GO:0016021;	predicted protein [Hordeum vulgare subsp. vulgare];cytochrome b561 and DOMON domain-containing protein At3g25290 [Sorghum bicolor];PREDICTED: cytochrome b561 and DOMON domain-containing protein At4g12980-like [Oryza brachyantha];cytochrome b561 and DOMON domain-containing protein At4g12980 [Brachypodium distachyon];cytochrome b561 and DOMON domain-containing protein At4g12980-like [Aegilops tausc…	1.81669	5.94758	1.71099
#Uniq1	TRINITY_DN78343_c1_g2_i1	NA	unknown [Glycine max];hypothetical protein GLYMA_13G011900 [Glycine max];hypothetical protein GLYMA_13G012300 [Glycine max];hypothetical protein GLYMA_13G012400 [Glycine max];hypothetical protein PHAVU_011G121000g [Phaseolus vulgaris];	0.05	6.66176	7.05783
#Uniq1	TRINITY_DN66585_c2_g2_i2	GO:0003677;	R2R3-MYB protein [Triticum aestivum];predicted protein [Hordeum vulgare subsp. vulgare];MybHv5 [Hordeum vulgare subsp. vulgare];transcription factor MYB8 [Oryza sativa Japonica Group];myb-related protein 308-like [Aegilops tauschii subsp. tauschii];	3.4726	8.40028	1.27442
#Uniq1	TRINITY_DN36272_c0_g2_i1	GO:0016702;GO:0055114;	hypothetical protein GQ55_6G231000 [Panicum hallii var. hallii];hypothetical protein GQ55_6G231300 [Panicum hallii var. hallii];plant cysteine oxidase 1 [Setaria italica];PREDICTED: plant cysteine oxidase 1-like [Oryza brachyantha];plant cysteine oxidase 4-like isoform X2 [Panicum hallii];	0.05	1.11057	4.47323
#Uniq1	TRINITY_DN70389_c0_g4_i7	GO:0016310;GO:0046854;GO:0016301;GO:0046488;GO:0016740;GO:0016308;GO:0016307;GO:0005524;GO:0000166;	Phosphatidylinositol-4-phosphate 5-kinase 9 [Triticum urartu];hypothetical protein BRADI_1g29140v3 [Brachypodium distachyon];unnamed protein product [Triticum aestivum];phosphatidylinositol 4-phosphate 5-kinase 9 [Brachypodium distachyon];phosphatidylinositol 4-phosphate 5-kinase 9-like [Aegilops tauschii subsp. tauschii];	0.05	0.997906	4.3189
#Uniq1	TRINITY_DN74571_c0_g1_i1	NA	predicted protein [Hordeum vulgare subsp. vulgare];predicted protein [Hordeum vulgare subsp. vulgare];WIR1 [Triticum aestivum];hypothetical protein TRIUR3_11117 [Triticum urartu];uncharacterized protein LOC110431243 [Sorghum bicolor];	2.88683	10.5555	1.87044
#Uniq1	TRINITY_DN80496_c2_g4_i6	NA	.	0.05	0.683133	3.77217
#Uniq1	TRINITY_DN38105_c0_g1_i1	GO:0016020;GO:0016021;	uncharacterized protein LOC112285361 isoform X2 [Physcomitrella patens];uncharacterized protein LOC112285361 isoform X3 [Physcomitrella patens];uncharacterized protein LOC112285361 isoform X4 [Physcomitrella patens];uncharacterized protein LOC112285361 isoform X5 [Physcomitrella patens];uncharacterized protein LOC112285361 isoform X6 [Physcomitrella patens];	0.05	1.86844	5.22376
#Uniq1	TRINITY_DN71492_c0_g5_i3	NA	.	1.87861	4.58833	1.2883
#Uniq1	TRINITY_DN64722_c0_g2_i6	NA	predicted protein [Hordeum vulgare subsp. vulgare];Polygalacturonase inhibitor [Triticum urartu];hypothetical protein BRADI_2g39830v3 [Brachypodium distachyon];polygalacturonase inhibitor [Brachypodium distachyon];polygalacturonase inhibitor-like [Aegilops tauschii subsp. tauschii];	0.34396	1.87028	2.44294
#Uniq1	TRINITY_DN91851_c0_g1_i1	GO:0005524;GO:0000166;	CytHSP70, partial [Triticum aestivum];heat shock protein 70, partial [Triticum aestivum];predicted protein [Hordeum vulgare subsp. vulgare];Heat shock cognate 70 kDa protein [Triticum urartu];heat shock cognate 70 kDa protein 2 [Brachypodium distachyon];	120.053	693.526	2.53028
#Uniq1	TRINITY_DN75047_c1_g5_i2	NA	.	1.43801	4.97845	1.79162
#Uniq1	TRINITY_DN71388_c1_g4_i19	GO:0016020;GO:0005737;GO:0061077;GO:0005528;GO:0003755;GO:0016021;GO:0000413;GO:0016853;	FK506 binding protein 62c-2B [Triticum aestivum];70 kDa peptidyl-prolyl isomerase [Triticum urartu];unnamed protein product [Triticum aestivum];peptidyl-prolyl cis-trans isomerase FKBP62 [Brachypodium distachyon];peptidyl-prolyl cis-trans isomerase FKBP62-like [Aegilops tauschii subsp. tauschii];	35.5437	90.5035	1.34838
#Uniq1	TRINITY_DN68273_c4_g1_i2	GO:0016310;GO:0004672;GO:0016301;GO:0006468;GO:0005524;GO:0005509;	calcium-dependent protein kinase 2 [Triticum aestivum];calcium-dependent protein kinase [Triticum aestivum];unnamed protein product [Oryza sativa Japonica Group];Calcium-dependent protein kinase 5 [Triticum urartu];Calcium-dependent protein kinase 13 [Zea mays];	27.5428	86.5114	1.65122
#Uniq1	TRINITY_DN72263_c1_g1_i3	GO:0003677;GO:0005524;GO:0000166;GO:0051301;	copper amine oxidase [Artemisia annua];	2.11793	8.43735	1.99414
#Uniq1	TRINITY_DN60372_c0_g1_i3	NA	putative protein kinase [Oryza sativa Japonica Group];predicted protein [Hordeum vulgare subsp. vulgare];hypothetical protein OsI_20670 [Oryza sativa Indica Group];hypothetical protein OsJ_19254 [Oryza sativa Japonica Group];receptor-like protein kinase HSL1 [Aegilops tauschii subsp. tauschii];	2.65201	14.1748	2.41817
#Uniq1	TRINITY_DN74767_c1_g10_i9	NA	hypothetical protein BRADI_4g11360v3 [Brachypodium distachyon];hypothetical protein GQ55_8G244400 [Panicum hallii var. hallii];tropinone reductase homolog At2g29290-like isoform X1 [Aegilops tauschii subsp. tauschii];tropinone reductase homolog At2g29290-like isoform X2 [Aegilops tauschii subsp. tauschii];tropinone reductase homolog At2g29150-like isoform X2 [Panicum hallii];	1.86181	4.3339	1.21896
#Uniq1	TRINITY_DN59029_c0_g3_i2	NA	PREDICTED: transcription factor MYB1R1 [Eucalyptus grandis];	0.05	0.774714	3.95366
#Uniq1	TRINITY_DN64428_c0_g4_i10	GO:0016020;GO:0008233;GO:0016787;GO:0006508;GO:0009536;GO:0008237;GO:0016021;GO:0009507;GO:0031969;	predicted protein [Hordeum vulgare subsp. vulgare];uncharacterized protein LOC100274266 [Zea mays];Peptidase, M50 family [Zea mays];putative zinc metalloprotease EGY3, chloroplastic [Zea mays];probable zinc metalloprotease EGY3, chloroplastic [Aegilops tauschii subsp. tauschii];	0.294049	1.90836	2.6982
#Uniq1	TRINITY_DN53433_c0_g1_i1	NA	Q5UEZ0_9PROT (Q5UEZ0) Putative amino acid-binding protein;Q8LLD5_WHEAT (Q8LLD5) Granule-bound starch synthase;Q9FUU6_WHEAT (Q9FUU6) Granule bound starch synthase I (EC 2.4.1.21);Q9SXK3_WHEAT (Q9SXK3) Starch synthase (GBSSI) (EC 2.4.1.21);Q9SLS8_TRITU (Q9SLS8) Starch synthase (GBSSI) (EC 2.4.1.21);Q9SQ51_AEGSP (Q9SQ51) Granule-bound starch synthase WX-TsB protein;	0.05	0.698126	3.80349
#Uniq1	TRINITY_DN71412_c0_g1_i1	NA	.	0.05	1.39703	4.80429
#Uniq1	TRINITY_DN77292_c0_g1_i1	NA	PREDICTED: copper-transporting ATPase PAA2, chloroplastic-like isoform X1 [Nicotiana tabacum];PREDICTED: pentatricopeptide repeat-containing protein At3g29230-like [Daucus carota subsp. sativus];	0.05	2.22931	5.47853
#Uniq1	TRINITY_DN69817_c1_g2_i1	GO:0020037;GO:0006979;GO:0098869;GO:0042744;GO:0055114;GO:0005576;GO:0016491;GO:0046872;GO:0004601;	putative peroxidase [Oryza sativa Japonica Group];Peroxidase 55 [Triticum urartu];peroxidase 51 [Brachypodium distachyon];peroxidase 55 [Oryza sativa Japonica Group];peroxidase 55-like [Aegilops tauschii subsp. tauschii];	3.06808	7.03235	1.19667
#Uniq1	TRINITY_DN40736_c0_g1_i1	NA	hypothetical protein CDL15_Pgr003357 [Punica granatum];DNA helicase [Handroanthus impetiginosus];hypothetical protein CFP56_07035 [Quercus suber];probable xyloglucan galactosyltransferase GT15 [Vigna radiata var. radiata];PREDICTED: bifunctional L-3-cyanoalanine synthase/cysteine synthase 1, mitochondrial isoform X1 [Vitis vinifera];	0.05	2.14704	5.42428
#Uniq1	TRINITY_DN69080_c0_g9_i3	NA	predicted protein [Hordeum vulgare subsp. vulgare];hypothetical protein BRADI_1g05100v3 [Brachypodium distachyon];protein transport protein sec31 [Brachypodium distachyon];uncharacterized protein LOC109763458 [Aegilops tauschii subsp. tauschii];uncharacterized protein LOC112877750 [Panicum hallii];	3.17588	14.0659	2.14697
#Uniq1	TRINITY_DN75244_c1_g10_i1	NA	Protein of unknown function DUF616 [Macleaya cordata];	0.05	2.04842	5.35644
#Uniq1	TRINITY_DN64928_c1_g3_i14	NA	hypothetical protein BRADI_5g16570v3 [Brachypodium distachyon];hypothetical protein GQ55_7G223100 [Panicum hallii var. hallii];elicitor-responsive protein 3 [Brachypodium distachyon];PREDICTED: elicitor-responsive protein 3 [Oryza brachyantha];elicitor-responsive protein 3 [Oryza sativa Japonica Group];	1.77708	4.2378	1.25381
#Uniq1	TRINITY_DN69670_c1_g7_i1	NA	uncharacterized protein LOC110034895 [Phalaenopsis equestris];	0.05	6.6882	7.06355
#Uniq1	TRINITY_DN104064_c0_g1_i1	NA	hypothetical protein AMTR_s00053p00098350 [Amborella trichopoda];hypothetical protein TSUD_84700 [Trifolium subterraneum];protein CHROMATIN REMODELING 5 [Amborella trichopoda];protein NRT1/ PTR FAMILY 5.6-like [Olea europaea var. sylvestris];protein NRT1/ PTR FAMILY 5.7-like, partial [Olea europaea var. sylvestris];	0.05	3.26607	6.02948
#Uniq1	TRINITY_DN77594_c0_g3_i22	GO:0050660;GO:0004499;GO:0004497;GO:0055114;GO:0016491;GO:0050661;	predicted protein [Hordeum vulgare subsp. vulgare];Putative flavin-containing monooxygenase YUCCA11 [Triticum urartu];hypothetical protein BRADI_1g49935v3 [Brachypodium distachyon];probable indole-3-pyruvate monooxygenase YUCCA10 [Setaria italica];probable indole-3-pyruvate monooxygenase YUCCA11 [Aegilops tauschii subsp. tauschii];	2.59142	5.43474	1.06847
#Uniq1	TRINITY_DN61803_c0_g4_i2	NA	.	3.92146	109.484	4.80319
#Uniq1	TRINITY_DN70735_c1_g2_i1	NA	uncharacterized protein LOC101262169 [Solanum lycopersicum];PREDICTED: uncharacterized protein LOC107010952 [Solanum pennellii];	2.65374	26.1763	3.30216
#Uniq1	TRINITY_DN48593_c0_g1_i1	NA	root hair defective 3 GTP-binding protein [Triticum aestivum];putative protein SEY1, partial [Triticum urartu];Protein ROOT HAIR DEFECTIVE 3 [Triticum urartu];protein ROOT HAIR DEFECTIVE 3 isoform X1 [Aegilops tauschii subsp. tauschii];protein ROOT HAIR DEFECTIVE 3 isoform X2 [Aegilops tauschii subsp. tauschii];	0.05	4.55687	6.50997
#Uniq1	TRINITY_DN29947_c0_g1_i1	GO:0016020;GO:0016310;GO:0004672;GO:0016301;GO:0006468;GO:0016740;GO:0005524;GO:0000166;GO:0016021;GO:0004674;	predicted protein, partial [Hordeum vulgare subsp. vulgare];putative LRR receptor-like serine/threonine-protein kinase [Dichanthelium oligosanthes];hypothetical protein GQ55_2G423500 [Panicum hallii var. hallii];probable LRR receptor-like serine/threonine-protein kinase At1g74360 [Aegilops tauschii subsp. tauschii];probable LRR receptor-like serine/threonine-protein kinase At1g74360 [Panicum hall…	6.7206	20.8854	1.63583
#Uniq1	TRINITY_DN34684_c0_g1_i1	NA	unknown protein [Oryza sativa Japonica Group];hypothetical protein [Oryza sativa Japonica Group];hypothetical protein CCACVL1_06423 [Corchorus capsularis];hypothetical protein POPTR_004G113000v3 [Populus trichocarpa];hypothetical protein GQ55_1G371600 [Panicum hallii var. hallii];	0.05	1.45627	4.86421
#Uniq1	TRINITY_DN78398_c0_g3_i1	NA	uncharacterized protein LOC106770478 [Vigna radiata var. radiata];	0.05	1.26204	4.65769
#Uniq1	TRINITY_DN72213_c3_g5_i1	NA	PREDICTED: uncharacterized protein LOC18612557 isoform X1 [Theobroma cacao];PREDICTED: uncharacterized protein LOC18612557 isoform X2 [Theobroma cacao];uncharacterized protein LOC111913907 isoform X1 [Lactuca sativa];uncharacterized protein LOC111913907 isoform X2 [Lactuca sativa];	0.05	4.77324	6.5769
#Uniq1	TRINITY_DN63702_c3_g1_i1	GO:0020037;GO:0009506;GO:0006979;GO:0098869;GO:0042744;GO:0055114;GO:0009664;GO:0005576;GO:0016491;GO:0009505;GO:0046872;GO:0004601;	predicted protein, partial [Hordeum vulgare subsp. vulgare];Cationic peroxidase 2, partial [Dichanthelium oligosanthes];peroxidase A2 [Setaria italica];PREDICTED: peroxidase 71 isoform X2 [Oryza brachyantha];peroxidase 1-like [Aegilops tauschii subsp. tauschii];	7.0452	34.8879	2.30801
#Uniq1	TRINITY_DN68082_c1_g4_i1	NA	hypothetical protein, partial [Triticum monococcum subsp. aegilopoides];predicted protein [Hordeum vulgare subsp. vulgare];derlin-1 [Brachypodium distachyon];PREDICTED: derlin-1 [Oryza brachyantha];derlin-1 [Oryza sativa Japonica Group];	0.05	2.01748	5.33448
#Uniq1	TRINITY_DN75394_c0_g1_i2	GO:0016020;GO:0098869;GO:0016174;GO:0055114;GO:0016021;GO:0005886;GO:0016491;GO:0046872;GO:0050664;GO:0005509;GO:0004601;	predicted protein [Hordeum vulgare subsp. vulgare];predicted protein [Hordeum vulgare subsp. vulgare];predicted protein [Hordeum vulgare subsp. vulgare];respiratory burst oxidase homolog protein B [Brachypodium distachyon];respiratory burst oxidase homolog protein B-like [Aegilops tauschii subsp. tauschii];	5.18596	14.1572	1.44885
#Uniq1	TRINITY_DN106893_c0_g1_i1	GO:0048712;GO:0005737;GO:0032355;GO:0003682;GO:0044030;GO:0042493;GO:0007507;GO:0000790;GO:0003677;GO:0014070;GO:0010629;GO:0008270;GO:0030182;GO:0005634;GO:0007568;GO:0031667;GO:0042220;	Q66HB8_RAT (Q66HB8) Methyl-CpG binding domain protein 1 (Predicted);	0.05	2.38433	5.57551
#Uniq1	TRINITY_DN75450_c0_g5_i1	GO:0003964;GO:0008270;GO:0003676;GO:0006278;	Putative retroelement [Oryza sativa Japonica Group];retrotransposon protein, putative, unclassified [Oryza sativa Japonica Group];hypothetical protein OsI_06800 [Oryza sativa Indica Group];uncharacterized protein LOC109736142 [Aegilops tauschii subsp. tauschii];uncharacterized protein LOC109775293 [Aegilops tauschii subsp. tauschii];	0.05	1.63434	5.03064
#Uniq1	TRINITY_DN66409_c0_g7_i2	NA	calcium-dependent protein kinase 29 [Prunus yedoensis var. nudiflora];	7.71766	36.402	2.23778
#Uniq1	TRINITY_DN67055_c1_g4_i12	NA	beta-adaptin-like protein C [Physcomitrella patens];	0.05	1.27808	4.67591
#Uniq1	TRINITY_DN75397_c0_g7_i2	NA	predicted protein [Hordeum vulgare subsp. vulgare];homeobox-leucine zipper protein HOX13 isoform X2 [Sorghum bicolor];homeobox-leucine zipper protein HOX13 [Brachypodium distachyon];homeobox-leucine zipper protein HOX13-like [Aegilops tauschii subsp. tauschii];homeobox-leucine zipper protein HOX13 isoform X3 [Sorghum bicolor];	0.05	1.98411	5.31042
#Uniq1	TRINITY_DN76856_c0_g6_i8	NA	predicted protein [Hordeum vulgare subsp. vulgare];hypothetical protein TRIUR3_10600 [Triticum urartu];unnamed protein product [Triticum aestivum];CASP-like protein 5A2 [Aegilops tauschii subsp. tauschii];CASP-like protein 5A3 [Aegilops tauschii subsp. tauschii];	1.02677	4.51578	2.13686
#Uniq1	TRINITY_DN31926_c0_g1_i2	NA	.	0.05	2.16918	5.43908
#Uniq1	TRINITY_DN106487_c0_g1_i1	GO:0003964;GO:0006278;	RNA-binding; reverse transcriptase, putative (DUF1204) [Arabidopsis thaliana];	0.05	1.87061	5.22544
#Uniq1	TRINITY_DN65712_c0_g2_i4	NA	predicted protein [Hordeum vulgare subsp. vulgare];subtilisin-like protease SBT1.7 [Brachypodium distachyon];subtilisin-like protease SBT1.7 [Setaria italica];subtilisin-like protease SBT1.7 [Oryza sativa Japonica Group];subtilisin-like protease SBT1.7 [Aegilops tauschii subsp. tauschii];	1.02005	4.23967	2.05531
#Uniq1	TRINITY_DN69323_c0_g2_i3	NA	Putative gag-pol polyprotein [Oryza sativa Japonica Group];putative polyprotein [Oryza sativa Japonica Group];unknown [Oryza sativa Japonica Group];H0102C09.1 [Oryza sativa];uncharacterized protein LOC109738351, partial [Aegilops tauschii subsp. tauschii];	0.05	2.49782	5.6426
#Uniq1	TRINITY_DN72984_c1_g2_i2	NA	serine/threonine protein kinase PKPA-like protein [Oryza sativa Japonica Group];unnamed protein product [Triticum aestivum];probable serine/threonine-protein kinase WNK5 [Brachypodium distachyon];probable serine/threonine-protein kinase WNK5 [Aegilops tauschii subsp. tauschii];probable serine/threonine-protein kinase WNK5 [Panicum hallii];	5.32568	19.9707	1.90685
#Uniq1	TRINITY_DN67683_c0_g3_i4	NA	hypothetical protein BRADI_1g60060v3 [Brachypodium distachyon];PREDICTED: uncharacterized protein LOC102716029 [Oryza brachyantha];uncharacterized protein LOC104581762 [Brachypodium distachyon];uncharacterized protein LOC4333102 [Oryza sativa Japonica Group];uncharacterized protein LOC109755224 [Aegilops tauschii subsp. tauschii];	0.05	1.97044	5.30045
#Uniq1	TRINITY_DN88793_c0_g1_i1	NA	.	0.05	2.54646	5.67042
#Uniq1	TRINITY_DN35746_c0_g2_i1	NA	.	0.05	2.89393	5.85496
#Uniq1	TRINITY_DN64886_c0_g3_i11	NA	hypothetical protein PHAVU_008G048400g [Phaseolus vulgaris];	9.28572	22.7954	1.29566
#Uniq1	TRINITY_DN18755_c0_g1_i1	NA	hypothetical protein SOVF_025410 [Spinacia oleracea];PREDICTED: cysteine-rich receptor-like protein kinase 15 [Brassica oleracea var. oleracea];	0.05	1.25881	4.65399
#Uniq1	TRINITY_DN96483_c0_g1_i1	NA	PREDICTED: uncharacterized protein LOC107778077 [Nicotiana tabacum];DNA polymerase eta isoform X1 [Citrus clementina];DNA polymerase eta isoform X2 [Citrus clementina];DNA polymerase eta isoform X1 [Citrus sinensis];DNA polymerase eta isoform X2 [Citrus sinensis];	0.05	4.21935	6.39895
#Uniq1	TRINITY_DN78428_c0_g3_i1	NA	.	2.29907	5.10045	1.14957
#Uniq1	TRINITY_DN77714_c0_g2_i4	NA	hypothetical protein BRADI_4g17950v3 [Brachypodium distachyon];hypothetical protein SETIT_9G298100v2 [Setaria italica];protein NRT1/ PTR FAMILY 8.3 isoform X1 [Setaria italica];protein NRT1/ PTR FAMILY 8.3 [Brachypodium distachyon];protein NRT1/ PTR FAMILY 8.3-like isoform X2 [Panicum hallii];	0.986659	1.99363	1.01477
#Uniq1	TRINITY_DN67956_c3_g1_i1	GO:0004356;GO:0016874;GO:0003824;GO:0005524;GO:0006542;GO:0006807;GO:0000166;	chloroplast glutamine synthetase locus 2, partial [Alloplectus hispidus];chloroplast glutamine synthetase locus 1, partial [Nautilocalyx adenosiphon];chloroplast glutamine synthetase locus 1, partial [Paradrymonia campostyla];chloroplast glutamine synthetase locus 1, partial [Paradrymonia ciliosa];glutamine synthetase, partial [Agrostis stolonifera];	0.05	4.69169	6.55204
#Uniq1	TRINITY_DN44813_c0_g1_i1	NA	predicted protein [Hordeum vulgare subsp. vulgare];E3 ubiquitin-protein ligase RGLG1 [Dichanthelium oligosanthes];E3 ubiquitin-protein ligase RGLG2 [Brachypodium distachyon];PREDICTED: E3 ubiquitin-protein ligase RGLG2-like [Oryza brachyantha];E3 ubiquitin-protein ligase RGLG2-like [Aegilops tauschii subsp. tauschii];	23.5724	51.7324	1.13397
#Uniq1	TRINITY_DN64865_c2_g3_i1	NA	hypothetical protein CISIN_1g042597mg, partial [Citrus sinensis];probable disease resistance protein At5g63020 [Citrus sinensis];putative disease resistance protein At4g10780 [Herrania umbratica];probable disease resistance protein At5g63020 [Citrus sinensis];probable disease resistance protein At5g63020 [Citrus sinensis];	0.05	3.74713	6.22771
#Uniq1	TRINITY_DN68202_c1_g4_i5	NA	.	5.29244	11.4864	1.11792
#Uniq1	TRINITY_DN72461_c4_g3_i2	NA	predicted protein [Hordeum vulgare subsp. vulgare];Cortical cell-delineating protein [Triticum urartu];putative lipid-binding protein AIR1B [Brachypodium distachyon];PREDICTED: cortical cell-delineating protein-like [Oryza brachyantha];cortical cell-delineating protein-like [Aegilops tauschii subsp. tauschii];	0.801654	4.77411	2.57418
#Uniq1	TRINITY_DN71942_c0_g7_i4	GO:0007346;GO:0005737;GO:0004672;GO:0031098;GO:0006468;GO:0032147;GO:0023014;GO:0005524;GO:0004674;GO:0042981;	predicted protein [Hordeum vulgare subsp. vulgare];hypothetical protein BRADI_5g24870v3 [Brachypodium distachyon];hypothetical protein BRADI_5g24870v3 [Brachypodium distachyon];MAP3K epsilon protein kinase 1 isoform X1 [Brachypodium distachyon];MAP3K epsilon protein kinase 1 isoform X2 [Brachypodium distachyon];	11.7243	24.6149	1.07003
#Uniq1	TRINITY_DN80265_c2_g4_i15	GO:0031338;GO:0017137;GO:0090630;GO:0005622;GO:0006886;GO:0012505;GO:0005096;	predicted protein [Hordeum vulgare subsp. vulgare];hypothetical protein OsI_29896 [Oryza sativa Indica Group];TBC1 domain family member 5 homolog A [Triticum urartu];uncharacterized protein LOC100833502 [Brachypodium distachyon];uncharacterized protein LOC109757912 [Aegilops tauschii subsp. tauschii];	6.11984	12.5863	1.04029
#Uniq1	TRINITY_DN53469_c1_g1_i1	GO:0016020;GO:0005783;GO:0016787;GO:0015031;GO:0005789;GO:0016021;GO:0016788;	putative xyloglucan glycosyltransferase 8 [Apostasia shenzhenica];	0.05	1.38035	4.78696
#Uniq1	TRINITY_DN75731_c1_g7_i2	NA	predicted protein [Hordeum vulgare subsp. vulgare];	0.05	1.37511	4.78148
#Uniq1	TRINITY_DN73527_c2_g10_i3	GO:0016020;GO:0005544;GO:0016021;GO:0005509;	Annexin D4 [Triticum urartu];hypothetical protein SORBI_3009G121900 [Sorghum bicolor];annexin D4 [Brachypodium distachyon];annexin D4 [Oryza sativa Japonica Group];annexin D4 [Aegilops tauschii subsp. tauschii];	152.668	384.545	1.33275
#Uniq1	TRINITY_DN75694_c0_g5_i10	NA	PREDICTED: F-box/LRR-repeat protein 2-like [Lupinus angustifolius];pentatricopeptide repeat-containing protein At5g04780-like [Spinacia oleracea];	0.05	3.13104	5.96857
#Uniq1	TRINITY_DN74831_c1_g8_i14	NA	ARGOS-B [Triticum aestivum];ARGOS-D [Triticum aestivum];predicted protein [Hordeum vulgare subsp. vulgare];predicted protein [Hordeum vulgare subsp. vulgare];hypothetical protein TRIUR3_08813 [Triticum urartu];	10.8858	28.8188	1.40456
#Uniq1	TRINITY_DN30995_c0_g1_i1	GO:0050660;GO:0004499;GO:0004497;GO:0055114;GO:0016491;GO:0050661;	hypothetical protein OsI_14952 [Oryza sativa Indica Group];putative flavin-containing monooxygenase 1 [Triticum urartu];hypothetical protein GQ55_9G365800 [Panicum hallii var. hallii];probable flavin-containing monooxygenase 1 [Brachypodium distachyon];probable flavin-containing monooxygenase 1 [Aegilops tauschii subsp. tauschii];	0.05	2.82453	5.81994
#Uniq1	TRINITY_DN78722_c0_g7_i9	GO:0016787;GO:0007165;GO:0005622;GO:0006629;GO:0016042;GO:0035556;GO:0004435;GO:0008081;	predicted protein [Hordeum vulgare subsp. vulgare];hypothetical protein BRADI_4g45180v3 [Brachypodium distachyon];phosphoinositide phospholipase C 6 [Brachypodium distachyon];phosphoinositide phospholipase C 6 [Oryza sativa Japonica Group];phosphoinositide phospholipase C 6-like [Aegilops tauschii subsp. tauschii];	2.08563	5.59363	1.4233
#Uniq1	TRINITY_DN70569_c0_g1_i10	GO:0003723;GO:0003676;	hypothetical protein OsI_10866 [Oryza sativa Indica Group];serine/arginine-rich splicing factor SR45a [Setaria italica];serine/arginine-rich splicing factor SR45a [Brachypodium distachyon];serine/arginine-rich splicing factor SR45a isoform X2 [Oryza sativa Japonica Group];serine/arginine-rich splicing factor SR45a [Aegilops tauschii subsp. tauschii];	35.3217	158.161	2.16277
#Uniq1	TRINITY_DN79998_c0_g2_i24	NA	Disease resistance RPP13-like protein 4 [Triticum urartu];Disease resistance RPP13-like protein 4 [Triticum urartu];unnamed protein product [Triticum aestivum];unnamed protein product [Triticum aestivum];disease resistance protein RPP13-like [Aegilops tauschii subsp. tauschii];	0.69686	2.11191	1.59961
#Uniq1	TRINITY_DN41330_c0_g1_i1	GO:0055114;GO:0016491;GO:0070330;	hypothetical protein BVRB_011870 [Beta vulgaris subsp. vulgaris];Regulator of rDNA transcription protein 15 [Capsicum baccatum];Regulator of rDNA transcription protein 15 [Capsicum baccatum];Regulator of rDNA transcription protein 15 [Capsicum baccatum];Regulator of rDNA transcription protein 15 [Capsicum baccatum];	0.05	2.43159	5.60383
#Uniq1	TRINITY_DN68288_c1_g5_i3	GO:0016740;	predicted protein [Hordeum vulgare subsp. vulgare];predicted protein [Hordeum vulgare subsp. vulgare];probable glutathione S-transferase GSTU6 [Brachypodium distachyon];probable glutathione S-transferase GSTU6 [Aegilops tauschii subsp. tauschii];probable glutathione S-transferase GSTU6 isoform X1 [Aegilops tauschii subsp. tauschii];	0.05	1.06487	4.41261
#Uniq1	TRINITY_DN65716_c1_g7_i1	NA	.	0.05	2.60903	5.70544
#Uniq1	TRINITY_DN78922_c0_g2_i10	NA	predicted protein [Hordeum vulgare subsp. vulgare];Allene oxide synthase 1, chloroplastic [Dichanthelium oligosanthes];allene oxide synthase 1, chloroplastic [Brachypodium distachyon];allene oxide synthase 1, chloroplastic [Oryza sativa Japonica Group];allene oxide synthase 1, chloroplastic [Aegilops tauschii subsp. tauschii];	1.01185	5.0442	2.31763
#Uniq1	TRINITY_DN78599_c0_g2_i19	NA	predicted protein [Hordeum vulgare subsp. vulgare];OSJNBa0033G16.10 [Oryza sativa Japonica Group];hypothetical protein BAE44_0014532 [Dichanthelium oligosanthes];protein MKS1 [Brachypodium distachyon];uncharacterized protein LOC109742314 [Aegilops tauschii subsp. tauschii];	0.05	2.26387	5.50072
#Uniq1	TRINITY_DN76344_c3_g4_i3	GO:0005829;	truncated JUMONJIC, partial [Lolium perenne];predicted protein [Hordeum vulgare subsp. vulgare];unnamed protein product [Triticum aestivum];F-box protein At1g78280-like isoform X1 [Aegilops tauschii subsp. tauschii];F-box protein At1g78280-like isoform X2 [Aegilops tauschii subsp. tauschii];	1.22826	2.8396	1.20907
#Uniq1	TRINITY_DN72870_c0_g6_i16	NA	Wall-associated receptor kinase 2 [Dichanthelium oligosanthes];hypothetical protein GQ55_8G236100 [Panicum hallii var. hallii];wall-associated receptor kinase 5 isoform X1 [Setaria italica];wall-associated receptor kinase 5 isoform X2 [Setaria italica];wall-associated receptor kinase 1-like [Panicum hallii];	0.450996	1.90422	2.07801
#Uniq1	TRINITY_DN74336_c1_g12_i4	GO:0016020;GO:0080043;GO:0008152;GO:0016740;GO:0016758;GO:0016021;GO:0043231;GO:0016757;GO:0080044;	predicted protein [Hordeum vulgare subsp. vulgare];hypothetical protein GQ55_1G394400 [Panicum hallii var. hallii];7-deoxyloganetin glucosyltransferase [Sorghum bicolor];7-deoxyloganetin glucosyltransferase-like [Aegilops tauschii subsp. tauschii];7-deoxyloganetin glucosyltransferase-like [Panicum hallii];	7.09036	17.9185	1.33752
#Uniq1	TRINITY_DN67169_c0_g1_i18	NA	.	4.92614	12.1308	1.30015
#Uniq1	TRINITY_DN26650_c0_g3_i1	NA	TBCC domain-containing protein 1 [Glycine max];fatty alcohol:caffeoyl-CoA acyltransferase-like [Solanum lycopersicum];uncharacterized protein LOC109756501 [Aegilops tauschii subsp. tauschii];	0.05	6.22121	6.95912
#Uniq1	TRINITY_DN73678_c0_g10_i1	GO:0016020;GO:0030658;GO:0031410;GO:0015031;GO:0016021;GO:0005886;	secretory carrier membrane protein [Triticum aestivum];secretory carrier-associated membrane protein 2 [Brachypodium distachyon];secretory carrier-associated membrane protein 2 [Setaria italica];secretory carrier-associated membrane protein 2 [Aegilops tauschii subsp. tauschii];secretory carrier-associated membrane protein 2 [Panicum hallii];	16.5021	38.1448	1.20884
#Uniq1	TRINITY_DN61240_c0_g1_i6	GO:0003746;GO:0003972;GO:0006414;GO:0006388;	RNA ligase isoform 2, partial [Triticum aestivum];RNA ligase isoform 3, partial [Triticum aestivum];hypothetical protein TRIUR3_27889 [Triticum urartu];tRNA ligase 1 [Brachypodium distachyon];uncharacterized protein LOC109782153 isoform X2 [Aegilops tauschii subsp. tauschii];	3.66493	8.89348	1.27896
#Uniq1	TRINITY_DN56769_c0_g1_i3	NA	.	0.05	2.97827	5.8964
#Uniq1	TRINITY_DN50214_c0_g3_i1	GO:0016020;GO:0020037;GO:0004497;GO:0016709;GO:0005506;GO:0055114;GO:0016705;GO:0016021;GO:0044550;GO:0016491;GO:0046872;	putative Cytochrome P450 71A1 [Oryza sativa Japonica Group];predicted protein [Hordeum vulgare subsp. vulgare];unnamed protein product [Triticum aestivum];hypothetical protein OsI_00985 [Oryza sativa Indica Group];cytochrome P450 71A1 [Oryza sativa Japonica Group];	0.05	1.86776	5.22324
#Uniq1	TRINITY_DN13118_c0_g1_i1	GO:0016020;GO:0016021;	hypothetical protein TRIUR3_27080 [Triticum urartu];putative UPF0481 protein [Zea mays];putative UPF0481 protein At3g02645 [Brachypodium distachyon];PREDICTED: putative UPF0481 protein At3g02645 [Oryza brachyantha];putative UPF0481 protein At3g02645 [Aegilops tauschii subsp. tauschii];	0.05	3.57429	6.15958
#Uniq1	TRINITY_DN66757_c1_g2_i1	NA	leaf rust resistance protein Lr10 [Triticum dicoccoides];NADH dehydrogenase F, partial (chloroplast) [Schradera nervulosa];	1.0708	11.2741	3.39625
#Uniq1	TRINITY_DN76224_c0_g4_i1	NA	.	0.05	3.014	5.91361
#Uniq1	TRINITY_DN77836_c5_g10_i1	NA	.	18.6962	66.0336	1.82046
#Uniq1	TRINITY_DN71595_c0_g1_i4	NA	hypothetical protein BRADI_3g22047v3 [Brachypodium distachyon];	2.95633	10.6093	1.84345
#Uniq1	TRINITY_DN70820_c0_g1_i2	NA	TZF1 [Triticum aestivum];predicted protein [Hordeum vulgare subsp. vulgare];hypothetical protein TRIUR3_22244 [Triticum urartu];zinc finger CCCH domain-containing protein 2 [Brachypodium distachyon];zinc finger CCCH domain-containing protein 2-like [Aegilops tauschii subsp. tauschii];	5.11183	18.2884	1.83902
#Uniq1	TRINITY_DN80268_c1_g4_i1	NA	hypothetical protein EUGRSUZ_F03765, partial [Eucalyptus grandis];PREDICTED: G-type lectin S-receptor-like serine/threonine-protein kinase At5g35370 [Eucalyptus grandis];	0.05	1.36131	4.76692
#Uniq1	TRINITY_DN41755_c0_g2_i2	GO:0003677;GO:0006355;GO:0005634;	predicted protein [Hordeum vulgare subsp. vulgare];dof zinc finger protein [Hordeum vulgare subsp. vulgare];uncharacterized protein LOC100273654 [Zea mays];dof zinc finger protein DOF5.1-like [Aegilops tauschii subsp. tauschii];uncharacterized protein LOC100273654 isoform X2 [Zea mays];	0.05	1.04777	4.38925
#Uniq1	TRINITY_DN74403_c0_g2_i1	GO:0008152;GO:0003824;GO:0006635;GO:0005739;GO:0004300;	hypothetical protein GQ55_1G323500 [Panicum hallii var. hallii];probable enoyl-CoA hydratase 2, mitochondrial isoform X2 [Oryza sativa Japonica Group];PREDICTED: probable enoyl-CoA hydratase 2, mitochondrial isoform X2 [Oryza brachyantha];probable enoyl-CoA hydratase 2, mitochondrial isoform X7 [Aegilops tauschii subsp. tauschii];probable enoyl-CoA hydratase 2, mitochondrial isoform X9 [Aegilops …	0.05	1.74654	5.12643
#Uniq1	TRINITY_DN9375_c0_g1_i1	NA	unknown protein [Oryza sativa Japonica Group];Os03g0747200 [Oryza sativa Japonica Group];Os03g0747200, partial [Oryza sativa Japonica Group];hypothetical protein OsI_13492 [Oryza sativa Indica Group];	0.05	1.52082	4.92678
#Uniq1	TRINITY_DN27999_c0_g3_i1	NA	cytochrome c biogenesis protein (chloroplast) [Fargesia denudata];	0.05	2.56369	5.68015
#Uniq1	TRINITY_DN49655_c0_g2_i1	GO:0055114;GO:0016491;GO:0008480;	hypothetical protein [Zea mays];Reticulon-like protein B22 [Zea mays];unnamed protein product [Coffea canephora];uncharacterized protein LOC100382184 [Zea mays];hypothetical protein SETIT_6G021600v2 [Setaria italica];	0.05	1.27389	4.67117
#Uniq1	TRINITY_DN72876_c0_g1_i7	NA	.	0.205247	1.93912	3.23997
#Uniq1	TRINITY_DN67832_c0_g2_i11	NA	rust resistance kinase Lr10-like [Ziziphus jujuba];	0.05	3.5476	6.14877
#Uniq1	TRINITY_DN72779_c0_g4_i9	GO:0003700;GO:0005622;GO:0003677;GO:0006355;GO:0005634;	predicted protein [Hordeum vulgare subsp. vulgare];ETHYLENE INSENSITIVE 3-like 3 protein [Triticum urartu];PREDICTED: ETHYLENE INSENSITIVE 3-like 3 protein [Oryza brachyantha];ETHYLENE INSENSITIVE 3-like 3 protein [Aegilops tauschii subsp. tauschii];ETHYLENE INSENSITIVE 3-like 3 protein [Brachypodium distachyon];	4.75088	16.18	1.76794
#Uniq1	TRINITY_DN76886_c2_g3_i3	NA	predicted protein [Hordeum vulgare subsp. vulgare];peroxidase 2-like [Aegilops tauschii subsp. tauschii];peroxidase 2-like [Aegilops tauschii subsp. tauschii];peroxidase 2-like [Aegilops tauschii subsp. tauschii];peroxidase 2-like [Aegilops tauschii subsp. tauschii];	2.16726	4.9129	1.1807
#Uniq1	TRINITY_DN71671_c0_g3_i9	GO:0003700;GO:0006355;GO:0008270;GO:0043565;GO:0046872;	predicted protein [Hordeum vulgare subsp. vulgare];Os02g0806400, partial [Oryza sativa Japonica Group];hypothetical protein OsJ_08788 [Oryza sativa Japonica Group];GATA transcription factor 11 [Oryza sativa Japonica Group];GATA transcription factor 11-like [Aegilops tauschii subsp. tauschii];	2.85764	8.15066	1.51209
#Uniq1	TRINITY_DN62524_c1_g2_i7	NA	.	1.53249	7.48668	2.28845
#Uniq1	TRINITY_DN123_c0_g1_i1	GO:0016020;GO:0030036;GO:0005934;GO:0000282;GO:0005621;GO:0003674;GO:0061161;GO:0016021;GO:0005886;GO:0005935;GO:1902929;GO:0051301;GO:0007049;	Q12465_YEAST (Q12465) S.cerevisiae chromosome XII reading frame ORF YLR084c (Ylr084cp);	0.05	2.14285	5.42146
#Uniq1	TRINITY_DN71734_c1_g2_i17	NA	hypothetical protein MIMGU_mgv1a005574mg [Erythranthe guttata];PREDICTED: proteinaceous RNase P 1, chloroplastic/mitochondrial-like isoform X1 [Erythranthe guttata];PREDICTED: proteinaceous RNase P 1, chloroplastic/mitochondrial-like isoform X2 [Erythranthe guttata];	0.05	4.19147	6.38938
#Uniq1	TRINITY_DN6693_c0_g1_i1	NA	.	0.05	7.35777	7.2012
#Uniq1	TRINITY_DN76187_c1_g1_i9	NA	hypothetical protein SETIT_5G114300v2 [Setaria italica];transcription initiation factor TFIID subunit 15b isoform X1 [Oryza sativa Japonica Group];PREDICTED: LOW QUALITY PROTEIN: transcription initiation factor TFIID subunit 15b [Oryza brachyantha];transcription initiation factor TFIID subunit 15b [Aegilops tauschii subsp. tauschii];LOW QUALITY PROTEIN: transcription initiation factor TFIID subun…	1.6738	6.44419	1.94487
#Uniq1	TRINITY_DN47579_c0_g1_i2	GO:0006260;GO:0032968;GO:0034724;GO:0005694;GO:0042393;GO:0006355;GO:0006368;GO:0006974;GO:0005634;GO:0006281;GO:0035101;GO:0006351;GO:0031491;	hypothetical protein [Triticum turgidum subsp. durum];unnamed protein product [Triticum aestivum];FACT complex subunit SPT16 [Brachypodium distachyon];FACT complex subunit SPT16 [Brachypodium distachyon];FACT complex subunit SPT16 [Aegilops tauschii subsp. tauschii];	11.3964	32.0062	1.48977
#Uniq1	TRINITY_DN77660_c2_g6_i1	NA	hypothetical protein VITISV_041762 [Vitis vinifera];	0.05	6.43641	7.00818
#Uniq1	TRINITY_DN70424_c0_g1_i2	GO:0016310;GO:0004672;GO:0016301;GO:0006468;GO:0005524;GO:0000166;GO:0005886;GO:0004674;	serine/threonine protein kinase Stpk-D [Triticum aestivum];serine/threonine protein kinase Stpk-B [Triticum aestivum];serine/threonine protein kinase [Triticum aestivum];serine/threonine protein kinase [Triticum aestivum];putative serine/threonine-protein kinase [Aegilops tauschii subsp. tauschii];	3.90074	11.0875	1.50711
#Uniq1	TRINITY_DN1168_c0_g1_i1	NA	Disease resistance protein RPP13 [Triticum urartu];hypothetical protein PAHAL_2G040400 [Panicum hallii];hypothetical protein GQ55_2G039100 [Panicum hallii var. hallii];putative disease resistance RPP13-like protein 3 [Aegilops tauschii subsp. tauschii];putative disease resistance RPP13-like protein 3 [Panicum hallii];	0.05	1.3048	4.70576
#Uniq1	TRINITY_DN17335_c0_g1_i1	NA	putative wall-associated receptor kinase-like 16 [Glycine max];	0.05	0.767579	3.94032
#Uniq1	TRINITY_DN37923_c0_g1_i2	NA	Ethylene-responsive transcription factor 1B [Triticum urartu];ethylene-responsive transcription factor ERF094-like [Aegilops tauschii subsp. tauschii];ethylene-responsive transcription factor 1B-like [Aegilops tauschii subsp. tauschii];uncharacterized protein LOC111402234 [Olea europaea var. sylvestris];	0.05	3.43737	6.10323
#Uniq1	TRINITY_DN65572_c0_g1_i1	GO:0016762;GO:0016787;GO:0008152;GO:0010411;GO:0016740;GO:0048046;GO:0006073;GO:0004553;GO:0005975;GO:0005576;GO:0071555;GO:0042546;GO:0016798;GO:0005618;	endotransglucosylase/hydrolase XTH5 [Triticum aestivum];xyloglucan endotransglycosylase (XET) [Hordeum vulgare subsp. vulgare];Xet1 protein [Festuca pratensis];Xyloglucan endotransglucosylase/hydrolase protein 24 [Triticum urartu];probable xyloglucan endotransglucosylase/hydrolase protein 23 [Aegilops tauschii subsp. tauschii];	114.021	270.174	1.24459
#Uniq1	TRINITY_DN74161_c0_g1_i1	GO:0016310;GO:0004672;GO:0016301;GO:0006468;GO:0016740;GO:0005524;GO:0016567;GO:0000166;GO:0004842;GO:0004674;	U-box domain-containing protein 52 [Triticum urartu];U-box domain-containing protein 52-like [Aegilops tauschii subsp. tauschii];U-box domain-containing protein 35-like [Aegilops tauschii subsp. tauschii];U-box domain-containing protein 35 isoform X5 [Brachypodium distachyon];U-box domain-containing protein 52 isoform X6 [Brachypodium distachyon];	0.05	1.83395	5.19688
#Uniq1	TRINITY_DN76175_c2_g2_i5	GO:0016020;GO:0016887;GO:0005524;GO:0000166;GO:0016021;GO:0005886;GO:0055085;GO:0042626;	predicted protein [Hordeum vulgare subsp. vulgare];predicted protein [Hordeum vulgare subsp. vulgare];Pleiotropic drug resistance protein 4 [Triticum urartu];ABC transporter G family member 44 [Aegilops tauschii subsp. tauschii];ABC transporter G family member 44-like [Aegilops tauschii subsp. tauschii];	0.46689	1.38026	1.56379
#Uniq1	TRINITY_DN54277_c0_g1_i1	GO:0016787;GO:0005524;GO:0000166;	Q98261_MCV1 (Q98261) MC094R;	0.05	3.16669	5.9849
#Uniq1	TRINITY_DN11810_c0_g1_i1	NA	succinate dehydrogenase 1-2 [Arabidopsis thaliana];Succinate dehydrogenase [ubiquinone] flavoprotein subunit, mitochondrial [Dichanthelium oligosanthes];PREDICTED: succinate dehydrogenase [ubiquinone] flavoprotein subunit 2, mitochondrial [Camelina sativa];PREDICTED: serine/threonine-protein kinase ATG1t [Oryza brachyantha];succinate dehydrogenase [ubiquinone] flavoprotein subunit, mitochondrial-…	0.05	5.69265	6.83103
#Uniq1	TRINITY_DN68773_c3_g2_i1	NA	GPI ethanolamine phosphate transferase 1 [Triticum urartu];Disease resistance protein RPM1 [Triticum urartu];hypothetical protein BRADI_4g09577v3 [Brachypodium distachyon];putative disease resistance RPP13-like protein 3 [Brachypodium distachyon];	0.05	1.00446	4.32835
#Uniq1	TRINITY_DN76511_c0_g2_i13	GO:0016020;GO:0016021;	predicted protein [Hordeum vulgare subsp. vulgare];hypothetical protein TRIUR3_17308 [Triticum urartu];hypothetical protein BRADI_1g01750v3 [Brachypodium distachyon];uncharacterized protein At4g15970 [Brachypodium distachyon];uncharacterized protein At4g15970-like [Aegilops tauschii subsp. tauschii];	3.60082	11.7834	1.71036
#Uniq1	TRINITY_DN72453_c0_g2_i1	NA	putative ubiquitin-conjugating enzyme E2 25 [Triticum urartu];hypothetical protein BRADI_2g16950v3 [Brachypodium distachyon];hypothetical protein SETIT_3G150500v2 [Setaria italica];putative ubiquitin-conjugating enzyme E2 38 [Brachypodium distachyon];PREDICTED: uncharacterized protein LOC102704064, partial [Oryza brachyantha];	0.05	4.15057	6.37524
#Uniq1	TRINITY_DN65461_c0_g1_i6	NA	hypothetical protein OsI_13168 [Oryza sativa Indica Group];pre-mRNA-splicing factor 18 [Brachypodium distachyon];pre-mRNA-splicing factor 18 isoform X2 [Setaria italica];pre-mRNA-splicing factor 18-like [Panicum hallii];pre-mRNA-splicing factor 18 isoform X1 [Oryza sativa Japonica Group];	0.711188	5.31867	2.90276
#Uniq1	TRINITY_DN14714_c0_g1_i1	GO:0016020;GO:0005102;GO:0031424;GO:0005737;GO:0005319;GO:0034191;GO:0005515;GO:0097209;GO:0033700;GO:0061436;GO:0005743;GO:0055088;GO:0005215;GO:0043129;GO:0010875;GO:0006869;GO:0030216;GO:2000010;GO:0005829;GO:0016021;GO:0005886;GO:0055085;GO:0045055;GO:0072659;GO:0042626;GO:0032940;GO:0035627;GO:0048286;	Q8C137_MOUSE (Q8C137) Mus musculus 10 days neonate skin cDNA, RIKEN full-length enriched library, clone:4732483F10 product:similar to ATP-BINDING CASSETTE TRANSPORTER FAMILY A MEMBER 12;Q82U71_NITEU (Q82U71) Hypothetical protein;Q8BZ38_MOUSE (Q8BZ38) Mus musculus adult female vagina cDNA, RIKEN full-length enriched library, clone:9930003H23 product:similar to ATP-BINDING CASSETTE TRANSPORTER FAMI…	0.05	2.89419	5.85509
#Uniq1	TRINITY_DN59347_c0_g1_i5	NA	.	4.00284	15.3223	1.93654
#Uniq1	TRINITY_DN74842_c2_g6_i4	NA	predicted protein [Hordeum vulgare subsp. vulgare];predicted protein [Hordeum vulgare subsp. vulgare];hypothetical protein OsI_27029 [Oryza sativa Indica Group];uncharacterized protein LOC4344044 [Oryza sativa Japonica Group];uncharacterized protein LOC109757957 [Aegilops tauschii subsp. tauschii];	0.253394	2.04356	3.01163
#Uniq1	TRINITY_DN75758_c2_g2_i1	NA	.	0.05	1.35028	4.75519
#Uniq1	TRINITY_DN15387_c0_g1_i1	NA	predicted protein [Hordeum vulgare subsp. vulgare];hypothetical protein BAE44_0024213 [Dichanthelium oligosanthes];hypothetical protein SETIT_6G151200v2 [Setaria italica];PREDICTED: uncharacterized protein LOC102708916, partial [Oryza brachyantha];uncharacterized protein LOC112897140 isoform X1 [Panicum hallii];	0.05	1.40986	4.81748
#Uniq1	TRINITY_DN68389_c7_g2_i1	NA	Zinc finger CCCH domain-containing protein 29 [Zea mays];predicted protein [Hordeum vulgare subsp. vulgare];Zinc finger CCCH domain-containing protein 33 [Zea mays];zinc finger CCCH domain-containing protein 33 [Brachypodium distachyon];zinc finger CCCH domain-containing protein 33-like [Aegilops tauschii subsp. tauschii];	27.3022	77.6159	1.50734
#Uniq1	TRINITY_DN77738_c0_g7_i4	GO:0016020;GO:0003677;GO:0006355;GO:0016021;GO:0005634;GO:0006351;	predicted protein [Hordeum vulgare subsp. vulgare];predicted protein, partial [Hordeum vulgare subsp. vulgare];hypothetical protein BRADI_4g34022v3 [Brachypodium distachyon];NAC domain-containing protein 17 [Brachypodium distachyon];uncharacterized protein LOC109778571 [Aegilops tauschii subsp. tauschii];	8.31002	16.8483	1.01968
#Uniq1	TRINITY_DN23708_c0_g1_i1	GO:0016020;GO:0016021;	hypothetical protein EUGRSUZ_I02387 [Eucalyptus grandis];PREDICTED: interferon-related developmental regulator 1 [Eucalyptus grandis];PREDICTED: CDK5RAP1-like protein isoform X1 [Eucalyptus grandis];PREDICTED: CDK5RAP1-like protein isoform X2 [Eucalyptus grandis];PREDICTED: CDK5RAP1-like protein [Juglans regia];	0.05	1.28493	4.68362
#Uniq1	TRINITY_DN48813_c0_g1_i1	NA	predicted protein, partial [Hordeum vulgare subsp. vulgare];U-box domain-containing protein 19 [Triticum urartu];U-box domain-containing protein 19 [Brachypodium distachyon];U-box domain-containing protein 19-like [Aegilops tauschii subsp. tauschii];	0.05	1.60692	5.00623
#Uniq1	TRINITY_DN43921_c0_g1_i1	GO:0016020;GO:0016310;GO:0007165;GO:0016301;GO:0005622;GO:0000155;GO:0016740;GO:0023014;GO:0005524;GO:0000160;GO:0000166;GO:0016021;GO:0016772;	tetratricopeptide repeat protein 38 [Arachis duranensis];tetratricopeptide repeat protein 38 [Arachis ipaensis];	0.05	1.03963	4.378
#Uniq1	TRINITY_DN71380_c1_g1_i5	GO:0016791;GO:0008152;GO:0003824;GO:0005829;GO:0016311;	predicted protein, partial [Hordeum vulgare subsp. vulgare];predicted protein, partial [Hordeum vulgare subsp. vulgare];phosphoglycerate mutase-like protein AT74H [Brachypodium distachyon];phosphoglycerate mutase-like protein AT74H [Oryza sativa Japonica Group];phosphoglycerate mutase-like protein AT74H [Aegilops tauschii subsp. tauschii];	3.0106	9.26268	1.62138
#Uniq1	TRINITY_DN74329_c0_g1_i3	NA	predicted protein [Hordeum vulgare subsp. vulgare];putative calcium-binding protein CML18 [Triticum urartu];hypothetical protein BRADI_2g31900v3 [Brachypodium distachyon];probable calcium-binding protein CML18 isoform X1 [Brachypodium distachyon];probable calcium-binding protein CML18 [Aegilops tauschii subsp. tauschii];	2.27256	6.55796	1.52893
#Uniq1	TRINITY_DN68704_c1_g7_i2	NA	.	0.05	0.961442	4.2652
#Uniq1	TRINITY_DN63717_c0_g4_i22	NA	.	1.94259	4.02104	1.04959
#Uniq1	TRINITY_DN78041_c1_g4_i3	NA	jasmonate-induced protein homolog [Spinacia oleracea];	3.72309	14.7419	1.98535
#Uniq1	TRINITY_DN65148_c0_g4_i5	NA	FAD-binding, type 2, partial [Cynara cardunculus var. scolymus];PREDICTED: ubiquitin thioesterase otubain-like [Musa acuminata subsp. malaccensis];	0.05	2.80283	5.80881
#Uniq1	TRINITY_DN64874_c0_g4_i1	NA	.	0.05	3.64115	6.18632
#Uniq1	TRINITY_DN36790_c0_g1_i1	NA	Retrovirus-related Pol polyprotein from transposon TNT 1-94, partial [Cajanus cajan];	0.05	1.72978	5.11252
#Uniq1	TRINITY_DN73793_c1_g1_i3	GO:0016020;GO:0008233;GO:0016787;GO:0006508;GO:0016021;GO:0004252;	Inactive rhomboid protein 1 [Triticum urartu];RHOMBOID-like protein 2 [Dichanthelium oligosanthes];RHOMBOID-like protein 2 [Sorghum bicolor];RHOMBOID-like protein 2 [Brachypodium distachyon];RHOMBOID-like protein 2 [Aegilops tauschii subsp. tauschii];	1.97574	8.78708	2.15299
#Uniq1	TRINITY_DN69029_c0_g4_i3	GO:0006457;GO:0051082;	HSP40, partial [Triticum aestivum];HSP40, partial [Triticum aestivum];DnaJ-like protein subfamily B member 13 [Dichanthelium oligosanthes];dnaJ homolog subfamily B member 4 [Brachypodium distachyon];dnaJ homolog subfamily B member 4-like [Aegilops tauschii subsp. tauschii];	2.46584	15.2174	2.62557
#Uniq1	TRINITY_DN75420_c0_g8_i9	GO:0001077;GO:0045944;GO:0003677;GO:0043565;GO:0005634;GO:0006366;	calmodulin-binding transcription activator 4 [Triticum aestivum];predicted protein [Hordeum vulgare subsp. vulgare];unnamed protein product [Triticum aestivum];calmodulin-binding transcription activator 4 isoform X1 [Brachypodium distachyon];calmodulin-binding transcription activator 4-like isoform X1 [Aegilops tauschii subsp. tauschii];	15.19	30.6016	1.01049
#Uniq1	TRINITY_DN70569_c0_g3_i1	NA	.	0.05	2.09869	5.39142
#Uniq1	TRINITY_DN80224_c0_g1_i4	GO:0043207;GO:0006457;GO:0009506;GO:0009266;	BAG family molecular chaperone regulator 6 [Dichanthelium oligosanthes];BAG family molecular chaperone regulator 6 [Setaria italica];BAG family molecular chaperone regulator 6 isoform X1 [Zea mays];BAG family molecular chaperone regulator 6 isoform X4 [Zea mays];BAG family molecular chaperone regulator 6 isoform X2 [Panicum hallii];	2.23117	14.2361	2.67368
#Uniq1	TRINITY_DN19066_c0_g1_i1	GO:0016310;GO:0016301;	Q76YP5_9CAUD (Q76YP5) Gp1 dNMP kinase;	0.05	1.97157	5.30127
#Uniq1	TRINITY_DN65770_c0_g4_i1	NA	hypothetical protein GOBAR_DD01944 [Gossypium barbadense];	0.05	5.71042	6.83552
#Uniq1	TRINITY_DN43168_c0_g1_i2	GO:0055114;GO:0016491;	hypothetical protein SOVF_082600 [Spinacia oleracea];hypothetical protein CCACVL1_28069 [Corchorus capsularis];PREDICTED: polypyrimidine tract-binding protein homolog 3 [Beta vulgaris subsp. vulgaris];polypyrimidine tract-binding protein homolog 3-like [Chenopodium quinoa];polypyrimidine tract-binding protein homolog 3-like isoform X1 [Spinacia oleracea];	0.05	2.86111	5.8385
#Uniq1	TRINITY_DN77582_c3_g5_i7	NA	predicted protein [Hordeum vulgare subsp. vulgare];Putative receptor protein kinase ZmPK1 [Triticum urartu];putative receptor protein kinase ZmPK1 [Aegilops tauschii subsp. tauschii];putative receptor protein kinase ZmPK1 isoform X1 [Brachypodium distachyon];putative receptor protein kinase ZmPK1 isoform X2 [Brachypodium distachyon];	1.81104	7.81675	2.10975
#Uniq1	TRINITY_DN78906_c2_g6_i1	NA	CRAL-TRIO lipid binding domain-containing protein [Artemisia annua];FBD-associated F-box protein At5g56370-like [Chenopodium quinoa];uncharacterized protein LOC111297360 [Durio zibethinus];	0.05	1.62122	5.01901
#Uniq1	TRINITY_DN55369_c0_g2_i6	NA	predicted protein [Hordeum vulgare subsp. vulgare];hypothetical protein LR48_Vigan05g165100 [Vigna angularis];PREDICTED: probable CCR4-associated factor 1 homolog 11, partial [Cucumis melo];PREDICTED: probable CCR4-associated factor 1 homolog 11 [Oryza brachyantha];probable CCR4-associated factor 1 homolog 11 [Olea europaea var. sylvestris];	1.10983	4.5134	2.02388
#Uniq1	TRINITY_DN45521_c0_g1_i4	NA	peroxidase 44-like [Cajanus cajan];COP9 signalosome complex subunit 7 [Populus trichocarpa];	0.05	7.72926	7.27226
#Uniq1	TRINITY_DN65440_c0_g2_i15	NA	.	2.58334	6.95419	1.42864
#Uniq1	TRINITY_DN30529_c0_g3_i1	NA	phosphatidylserine decarboxylase, partial [Brachypodium distachyon];hypothetical protein BRADI_1g78460v3 [Brachypodium distachyon];hypothetical protein DCAR_019940 [Daucus carota subsp. sativus];hypothetical protein POPTR_016G047100v3 [Populus trichocarpa];phosphatidylserine decarboxylase proenzyme 1, mitochondrial [Brachypodium distachyon];	0.05	1.00058	4.32276
#Uniq1	TRINITY_DN66954_c1_g2_i12	NA	.	2.86383	9.13304	1.67315
#Uniq1	TRINITY_DN48706_c0_g3_i1	GO:0016020;GO:0009607;GO:0016021;GO:0005516;GO:0006952;	MLO-like protein [Zea mays];MLO-like protein 5 [Dichanthelium oligosanthes];hypothetical protein SETIT_7G288000v2 [Setaria italica];MLO-like protein 9 [Oryza sativa Japonica Group];MLO-like protein 9 [Panicum hallii];	0.05	0.7497	3.90631
#Uniq1	TRINITY_DN75944_c2_g3_i13	NA	.	1.86818	4.96464	1.41006
#Uniq1	TRINITY_DN74034_c1_g6_i5	GO:0009734;GO:0009733;GO:0006355;GO:0005634;GO:0006351;GO:0006417;	unnamed protein product [Triticum aestivum];hypothetical protein BRADI_2g49420v3 [Brachypodium distachyon];auxin-responsive protein IAA6-like isoform X1 [Aegilops tauschii subsp. tauschii];auxin-responsive protein IAA6-like isoform X2 [Aegilops tauschii subsp. tauschii];auxin-responsive protein IAA6 isoform X1 [Brachypodium distachyon];	6.9927	16.7668	1.26169
#Uniq1	TRINITY_DN65267_c0_g2_i4	NA	predicted protein [Hordeum vulgare subsp. vulgare];Os02g0767800 [Oryza sativa Japonica Group];ethylene-responsive transcription factor ERF014 [Setaria italica];ethylene-responsive transcription factor ERF014-like [Aegilops tauschii subsp. tauschii];ethylene-responsive transcription factor ERF014 [Oryza sativa Japonica Group];	1.09867	39.4876	5.16757
#Uniq1	TRINITY_DN60145_c0_g1_i2	NA	hypothetical protein LOC_Os11g47170 [Oryza sativa Japonica Group];Os11g0691800, partial [Oryza sativa Japonica Group];hypothetical protein OsI_36969 [Oryza sativa Indica Group];probable LRR receptor-like serine/threonine-protein kinase At3g47570 [Aegilops tauschii subsp. tauschii];probable LRR receptor-like serine/threonine-protein kinase At3g47570 [Aegilops tauschii subsp. tauschii];	0.941149	4.42915	2.23453
#Uniq1	TRINITY_DN31842_c0_g2_i1	NA	hypothetical protein PAHAL_8G212600 [Panicum hallii];hypothetical protein GQ55_8G209100 [Panicum hallii var. hallii];E3 ubiquitin-protein ligase RHF2A [Setaria italica];E3 ubiquitin-protein ligase RHF2A-like [Sorghum bicolor];E3 ubiquitin-protein ligase RHF2A [Panicum hallii];	1.79885	6.04062	1.74762
#Uniq1	TRINITY_DN47418_c0_g1_i1	NA	.	0.05	0.830431	4.05386
#Uniq1	TRINITY_DN78961_c0_g1_i1	GO:0008152;GO:0000287;GO:0016829;GO:0010333;GO:0046872;	(E)-nerolidol synthase [Phyllostachys edulis];hypothetical protein BRADI_1g62538v3 [Brachypodium distachyon];hypothetical protein BRADI_1g62538v3 [Brachypodium distachyon];(S)-beta-bisabolene synthase [Zea mays];LOW QUALITY PROTEIN: alpha-humulene synthase-like [Brachypodium distachyon];	2.92154	9.64299	1.72275
#Uniq1	TRINITY_DN70889_c2_g15_i2	GO:0009607;GO:0006952;	pathogenesis-related protein 1 [Zea mays];pathogenesis-related protein 1 [Zea mays];pathogenesis-related protein 1 [Zea mays];Pathogenesis-related protein 1 [Triticum urartu];uncharacterized protein LOC100192117 [Zea mays];	1.58632	6.77419	2.09436
#Uniq1	TRINITY_DN78260_c0_g1_i4	GO:0003677;GO:0000166;	kinesin-like protein KIN-14E isoform X2 [Brachypodium distachyon];kinesin-like protein KIN-14E isoform X1 [Brachypodium distachyon];kinesin-like protein KIN-14E isoform X3 [Brachypodium distachyon];	2.4804	7.99156	1.6879
#Uniq1	TRINITY_DN67249_c1_g5_i8	NA	predicted protein [Hordeum vulgare subsp. vulgare];hypothetical protein GQ55_9G129600 [Panicum hallii var. hallii];gamma-glutamyl peptidase 3 [Brachypodium distachyon];gamma-glutamyl peptidase 5 [Setaria italica];gamma-glutamyl peptidase 5-like [Aegilops tauschii subsp. tauschii];	5.33635	15.473	1.53583
#Uniq1	TRINITY_DN73220_c2_g3_i3	GO:0016020;GO:0016310;GO:0004713;GO:0004672;GO:0016301;GO:0006468;GO:0005524;GO:0016021;GO:0018108;	LRK19 [Triticum aestivum];LRK33 [Triticum aestivum];receptor kinase [Avena sativa];receptor-like kinase protein, partial [Triticum aestivum];resistance-related receptor-like kinase [Triticum aestivum];	2.271	5.41891	1.25467
#Uniq1	TRINITY_DN5362_c0_g1_i1	GO:0016020;GO:0015297;GO:0006855;GO:0015238;GO:0016021;GO:0055085;	MATE efflux family protein 9 [Triticum urartu];hypothetical protein BRADI_2g17260v3 [Brachypodium distachyon];hypothetical protein BRADI_2g17260v3 [Brachypodium distachyon];protein DETOXIFICATION 14 [Brachypodium distachyon];protein DETOXIFICATION 14-like [Aegilops tauschii subsp. tauschii];	0.05	1.1993	4.58412
#Uniq1	TRINITY_DN54966_c0_g1_i4	NA	chloroplast rubisco activase, partial [Cucumis sativus];RuBisCO activase, partial [Hordeum vulgare];ATPase, AAA-type, core [Cynara cardunculus var. scolymus];hypothetical protein CRG98_032936 [Punica granatum];PREDICTED: ribulose bisphosphate carboxylase/oxygenase activase 2, chloroplastic-like, partial [Juglans regia];	0.955834	3.39883	1.83021
#Uniq1	TRINITY_DN68939_c0_g3_i30	NA	Inner membrane protein oxaA [Zea mays];Inner membrane protein oxaA [Zea mays];predicted protein [Hordeum vulgare subsp. vulgare];uncharacterized protein LOC100826851 isoform X1 [Brachypodium distachyon];uncharacterized protein LOC100826851 isoform X2 [Brachypodium distachyon];	0.05	6.74092	7.07487
#Uniq1	TRINITY_DN74019_c2_g2_i1	NA	predicted protein [Hordeum vulgare subsp. vulgare];unnamed protein product [Triticum aestivum];unnamed protein product [Triticum aestivum];PREDICTED: uncharacterized protein LOC105042866 [Elaeis guineensis];phospholipase A1-Igamma1, chloroplastic-like [Aegilops tauschii subsp. tauschii];	0.05	0.977573	4.2892
#Uniq1	TRINITY_DN18512_c0_g1_i1	GO:0003700;GO:0003677;GO:0006355;GO:0005634;GO:0006351;	unnamed protein product [Triticum aestivum];AP2-like ethylene-responsive transcription factor BBM2 [Aegilops tauschii subsp. tauschii];AP2-like ethylene-responsive transcription factor BBM1 [Sorghum bicolor];AP2-like ethylene-responsive transcription factor BBM2 [Setaria italica];AP2-like ethylene-responsive transcription factor BBM2 [Panicum hallii];	0.05	1.18545	4.56736
#Uniq1	TRINITY_DN1741_c0_g1_i1	GO:0016787;GO:0006629;	hypothetical protein BAE44_0004659 [Dichanthelium oligosanthes];hypothetical protein GQ55_4G297300 [Panicum hallii var. hallii];uncharacterized protein LOC8077349 [Sorghum bicolor];uncharacterized protein LOC101777571 [Setaria italica];uncharacterized protein LOC100828252 [Brachypodium distachyon];	0.05	1.72959	5.11236
#Uniq1	TRINITY_DN71352_c2_g2_i5	NA	PREDICTED: probable WRKY transcription factor 61 [Nicotiana attenuata];	0.05	1.1612	4.53754
#Uniq1	TRINITY_DN55100_c0_g1_i3	NA	predicted protein [Hordeum vulgare subsp. vulgare];predicted protein [Hordeum vulgare subsp. vulgare];unnamed protein product [Triticum aestivum];unnamed protein product [Triticum aestivum];cytosolic sulfotransferase 5-like [Aegilops tauschii subsp. tauschii];	0.05	1.19145	4.57465
#Uniq1	TRINITY_DN71797_c0_g8_i11	GO:0016787;GO:0003993;GO:0016311;GO:0046872;	predicted protein [Hordeum vulgare subsp. vulgare];predicted protein [Hordeum vulgare subsp. vulgare];nucleotide pyrophosphatase/phosphodiesterase-like isoform X1 [Aegilops tauschii subsp. tauschii];probable inactive purple acid phosphatase 27 isoform X2 [Aegilops tauschii subsp. tauschii];probable inactive purple acid phosphatase 27 [Aegilops tauschii subsp. tauschii];	2.54448	5.62277	1.14391
#Uniq1	TRINITY_DN21187_c0_g2_i1	NA	PREDICTED: survival of motor neuron-related-splicing factor 30 [Erythranthe guttata];	0.05	2.15762	5.43137
#Uniq1	TRINITY_DN59581_c0_g1_i2	NA	.	0.05	1.11323	4.47668
#Uniq1	TRINITY_DN64972_c1_g1_i1	GO:0008270;GO:0003676;	polyprotein [Oryza sativa Japonica Group];retrotransposon protein, putative, unclassified [Oryza sativa Japonica Group];OSJNBb0011N17.2 [Oryza sativa Japonica Group];uncharacterized protein LOC103626554 [Zea mays];uncharacterized protein LOC109944874 [Zea mays];	0.05	1.15548	4.53042
#Uniq1	TRINITY_DN70077_c0_g3_i1	NA	mitogen-activated protein kinase kinase 4, partial [Oryza sativa Indica Group];Mitogen-activated protein kinase kinase 4 [Triticum urartu];mitogen-activated protein kinase kinase 5 [Brachypodium distachyon];mitogen-activated protein kinase kinase 5 [Oryza sativa Japonica Group];PREDICTED: mitogen-activated protein kinase kinase 5-like, partial [Oryza brachyantha];	3.17191	7.98071	1.33117
#Uniq1	TRINITY_DN60944_c0_g3_i1	NA	.	0.05	3.28399	6.03738
#Uniq1	TRINITY_DN59820_c0_g2_i1	NA	ATP binding protein [Zea mays];serine/threonine-protein kinase STY46 [Brachypodium distachyon];serine/threonine-protein kinase STY46 [Oryza sativa Japonica Group];	0.05	0.912502	4.18983
#Uniq1	TRINITY_DN78713_c0_g3_i1	NA	.	0.05	1.41874	4.82654
#Uniq1	TRINITY_DN63027_c0_g3_i3	NA	unnamed protein product [Triticum aestivum];Gibberellin 2-beta-dioxygenase 8 [Triticum urartu];gibberellin 2-beta-dioxygenase 8 [Brachypodium distachyon];PREDICTED: gibberellin 2-beta-dioxygenase 8-like [Oryza brachyantha];gibberellin 2-beta-dioxygenase 8-like [Aegilops tauschii subsp. tauschii];	0.05	2.79438	5.80446
#Uniq1	TRINITY_DN48945_c0_g2_i6	GO:0016020;GO:0071944;GO:0030428;GO:0004100;GO:0000918;GO:0006038;GO:0016758;GO:0006031;GO:0016021;GO:0031505;	Q75E23_ASHGO (Q75E23) Chitin synthase (Chitin-UDP acetyl-glucosaminyl transferase);	1.25562	4.84482	1.94804
#Uniq1	TRINITY_DN20279_c0_g1_i1	GO:0016020;GO:0016310;GO:0016301;GO:0016021;	hypothetical protein SETIT_8G218600v2 [Setaria italica];PREDICTED: uncharacterized protein LOC104422393 [Eucalyptus grandis];uncharacterized protein At3g61260-like [Aegilops tauschii subsp. tauschii];	0.05	3.22107	6.00947
#Uniq1	TRINITY_DN62711_c0_g3_i1	NA	hypothetical protein [Oryza sativa Japonica Group];hypothetical protein LOC_Os10g37870 [Oryza sativa Japonica Group];hypothetical protein OsI_34369 [Oryza sativa Indica Group];hypothetical protein TRIUR3_30660 [Triticum urartu];hypothetical protein BRADI_3g31560v3 [Brachypodium distachyon];	0.995722	5.87	2.55955
#Uniq1	TRINITY_DN67733_c1_g2_i1	GO:0003677;GO:0006355;GO:0005634;GO:0006351;	NAC transcription factor 29 [Triticum aestivum];TPA: NAC transcription factor [Hordeum vulgare subsp. vulgare];unnamed protein product [Triticum aestivum];NAC transcription factor NAM-B1-like [Aegilops tauschii subsp. tauschii];protein ATAF2-like [Aegilops tauschii subsp. tauschii];	0.05	1.35191	4.75693
#Uniq1	TRINITY_DN67355_c1_g8_i2	GO:0005737;GO:0009408;GO:0009644;GO:0042542;	predicted protein [Hordeum vulgare subsp. vulgare];class II heat shock protein [Zea mays];hypothetical protein GQ55_1G413900 [Panicum hallii var. hallii];18 class III heat shock protein [Zea mays];18.6 kDa class III heat shock protein-like [Aegilops tauschii subsp. tauschii];	0.45708	9.74337	4.4139
#Uniq1	TRINITY_DN54150_c0_g1_i1	GO:0016567;GO:0004842;	CMPG [Dasypyrum villosum];predicted protein [Hordeum vulgare subsp. vulgare];U-box domain-containing protein 21 [Dichanthelium oligosanthes];hypothetical protein GQ55_1G378400 [Panicum hallii var. hallii];U-box domain-containing protein 21-like [Aegilops tauschii subsp. tauschii];	0.05	1.4085	4.81609
#Uniq1	TRINITY_DN68308_c1_g1_i7	NA	predicted protein [Hordeum vulgare subsp. vulgare];predicted protein, partial [Hordeum vulgare subsp. vulgare];uncharacterized protein LOC100821708 [Brachypodium distachyon];methylmalonyl-CoA epimerase, mitochondrial-like [Aegilops tauschii subsp. tauschii];uncharacterized protein LOC109771898 [Aegilops tauschii subsp. tauschii];	11.7982	28.3714	1.26587
#Uniq1	TRINITY_DN75330_c0_g4_i3	GO:0005737;GO:0030001;GO:0046916;GO:0046914;	predicted protein [Hordeum vulgare subsp. vulgare];hypothetical protein TRIUR3_35043 [Triticum urartu];unnamed protein product [Triticum aestivum];protein PYRICULARIA ORYZAE RESISTANCE 21 [Brachypodium distachyon];protein PYRICULARIA ORYZAE RESISTANCE 21-like [Aegilops tauschii subsp. tauschii];	3.47295	7.61053	1.13184
#Uniq1	TRINITY_DN76900_c1_g1_i3	NA	hypothetical protein [Lolium perenne];predicted protein [Hordeum vulgare subsp. vulgare];Receptor-like protein kinase HERK 1 [Triticum urartu];receptor-like protein kinase HERK 1 [Brachypodium distachyon];receptor-like protein kinase HERK 1 [Aegilops tauschii subsp. tauschii];	2.41792	9.20406	1.9285
#Uniq1	TRINITY_DN77996_c2_g5_i10	GO:0016020;GO:0005887;GO:0016787;GO:0006816;GO:0099132;GO:0070588;GO:0005524;GO:0000166;GO:0016021;GO:0005516;GO:0043231;GO:0005388;GO:0006811;	predicted protein [Hordeum vulgare subsp. vulgare];PREDICTED: calcium-transporting ATPase 8, plasma membrane-type-like [Oryza brachyantha];calcium-transporting ATPase 5, plasma membrane-type isoform X1 [Brachypodium distachyon];calcium-transporting ATPase 5, plasma membrane-type-like [Oryza sativa Japonica Group];calcium-transporting ATPase 8, plasma membrane-type-like [Aegilops tauschii subsp. t…	22.2737	48.0179	1.10823
#Uniq1	TRINITY_DN35765_c0_g1_i1	NA	hypothetical protein MARPO_0034s0137 [Marchantia polymorpha];PREDICTED: methyltransferase-like protein 13 [Solanum pennellii];uncharacterized protein LOC110434519 isoform X2 [Sorghum bicolor];rapid alkalinization factor-like [Cynara cardunculus var. scolymus];methyltransferase-like protein 13 [Solanum lycopersicum];	0.05	2.3171	5.53425
#Uniq1	TRINITY_DN63803_c0_g3_i1	NA	uncharacterized protein LOC100502394 [Zea mays];beta-amylase, partial [Hordeum vulgare subsp. vulgare];Beta-amylase 3, chloroplastic [Triticum urartu];Beta-amylase 3, chloroplastic [Zea mays];beta-amylase 3, chloroplastic [Aegilops tauschii subsp. tauschii];	3.6504	10.5562	1.53196
#Uniq1	TRINITY_DN28040_c0_g2_i1	GO:0009538;GO:0015979;GO:0009522;	RecName: Full=Photosystem I reaction center subunit III, chloroplastic; AltName: Full=Light-harvesting complex I 17 kDa protein; AltName: Full=PSI-F; Flags: Precursor;PREDICTED: photosystem I reaction center subunit III, chloroplastic, partial [Oryza brachyantha];PREDICTED: LOW QUALITY PROTEIN: photosystem I reaction center subunit III, chloroplastic [Elaeis guineensis];photosystem I reaction cen…	0.05	3.18075	5.9913
#Uniq1	TRINITY_DN68736_c3_g4_i1	GO:0046872;GO:0005509;	predicted protein, partial [Hordeum vulgare subsp. vulgare];predicted protein, partial [Hordeum vulgare subsp. vulgare];putative calcium-binding protein CML16 [Triticum urartu];putative calcium-binding protein CML16 [Dichanthelium oligosanthes];probable calcium-binding protein CML16 [Aegilops tauschii subsp. tauschii];	3.84653	12.8197	1.73673
#Uniq1	TRINITY_DN80532_c1_g11_i3	NA	Zinc finger CCCH domain-containing protein 20 [Zea mays];Zinc finger CCCH domain-containing protein 20 [Zea mays];hypothetical protein Zm00014a_009980 [Zea mays];	2.06396	6.56074	1.66844
#Uniq1	TRINITY_DN46632_c0_g1_i1	NA	heavy metal-associated isoprenylated plant protein 47-like [Aegilops tauschii subsp. tauschii];	0.05	0.90097	4.17148
#Uniq1	TRINITY_DN67497_c0_g3_i4	GO:0016020;GO:0009607;GO:0016021;GO:0005516;GO:0006952;	unknown [Zea mays];MLO-like protein 14 [Zea mays];MLO-like protein 14 isoform X2 [Brachypodium distachyon];MLO-like protein 14 [Aegilops tauschii subsp. tauschii];MLO-like protein 14 isoform X1 [Brachypodium distachyon];	1.48398	3.49195	1.23456
#Uniq1	TRINITY_DN69398_c0_g2_i9	GO:0004657;GO:0006560;GO:0055114;GO:0006562;GO:0005739;GO:0071949;GO:0016491;GO:0010133;	predicted protein [Hordeum vulgare subsp. vulgare];proline oxidase [Zea mays];Proline oxidase [Zea mays];proline dehydrogenase 2, mitochondrial [Brachypodium distachyon];proline dehydrogenase 2, mitochondrial-like [Aegilops tauschii subsp. tauschii];	3.61916	9.40083	1.37713
#Uniq1	TRINITY_DN68761_c2_g4_i3	NA	hypothetical protein MARPO_0016s0107 [Marchantia polymorpha];	0.05	2.5063	5.64749
#Uniq1	TRINITY_DN70200_c0_g7_i2	NA	predicted protein [Hordeum vulgare subsp. vulgare];hypothetical protein BAE44_0007323 [Dichanthelium oligosanthes];hypothetical protein PAHAL_3G114200 [Panicum hallii];uncharacterized protein LOC100846905 [Brachypodium distachyon];uncharacterized protein LOC109733060 [Aegilops tauschii subsp. tauschii];	0.05	2.11673	5.40377
#Uniq1	TRINITY_DN74246_c0_g10_i2	NA	PREDICTED: protein YIPF1 homolog [Phoenix dactylifera];PREDICTED: protein YIPF1 homolog isoform X1 [Phoenix dactylifera];PREDICTED: protein YIPF1 homolog isoform X2 [Phoenix dactylifera];PREDICTED: protein YIPF1 homolog isoform X1 [Elaeis guineensis];PREDICTED: protein YIPF1 homolog isoform X2 [Elaeis guineensis];	4.91496	10.1745	1.04971
#Uniq1	TRINITY_DN45750_c0_g3_i1	GO:0005977;GO:0005975;	hypothetical protein OsI_10951 [Oryza sativa Indica Group];hypothetical protein OsJ_10323 [Oryza sativa Japonica Group];palmitoyltransferase ZDHHC17 [Oryza sativa Japonica Group];PREDICTED: palmitoyltransferase ZDHHC17-like isoform X1 [Oryza brachyantha];PREDICTED: palmitoyltransferase ZDHHC3-like isoform X2 [Oryza brachyantha];	0.05	1.93163	5.27175
#Uniq1	TRINITY_DN66546_c1_g7_i1	GO:0003824;GO:0050662;	predicted protein [Hordeum vulgare subsp. vulgare];Dihydroflavonol-4-reductase [Triticum urartu];Bifunctional dihydroflavonol 4-reductase/flavanone 4-reductase [Triticum urartu];cinnamoyl-CoA reductase 1-like [Aegilops tauschii subsp. tauschii];cinnamoyl-CoA reductase 1 isoform X2 [Brachypodium distachyon];predicted protein [Hordeum vulgare subsp. vulgare];Bifunctional dihydroflavonol 4-reductase…	0.727963	2.7315	1.90776
#Uniq1	TRINITY_DN69689_c0_g1_i16	NA	ubiquitin, partial [Alstroemeria hybrid cultivar];hypothetical protein UMN_CL90Contig1_04, partial [Pinus radiata];truncated polyubiquitin, partial [Musa acuminata AAA Group];ubiquitin, partial [Pyrus pyrifolia var. culta];putative polyubiquitin, partial [Eucalyptus globulus subsp. globulus];	39.747	88.2907	1.15142
#Uniq1	TRINITY_DN78091_c0_g2_i4	GO:0016020;GO:0020037;GO:0004497;GO:0016709;GO:0005506;GO:0055114;GO:0016705;GO:0016021;GO:0044550;GO:0016491;GO:0046872;	predicted protein [Hordeum vulgare subsp. vulgare];hypothetical protein OsI_00986 [Oryza sativa Indica Group];Cytochrome P450 71A1 [Zea mays];cytochrome P450 71A1 [Brachypodium distachyon];cytochrome P450 71A1-like [Aegilops tauschii subsp. tauschii];	0.763079	4.9483	2.69703
#Uniq1	TRINITY_DN64917_c1_g8_i20	NA	predicted protein [Hordeum vulgare subsp. vulgare];pectinesterase 31 [Sorghum bicolor];pectinesterase 31 [Brachypodium distachyon];pectinesterase 31 [Setaria italica];pectinesterase 31-like [Panicum hallii];	25.7194	51.854	1.0116
#Uniq1	TRINITY_DN74918_c2_g6_i6	NA	predicted protein [Hordeum vulgare subsp. vulgare];hsp70-Hsp90 organizing protein [Brachypodium distachyon];hsp70-Hsp90 organizing protein [Setaria italica];hsp70-Hsp90 organizing protein [Aegilops tauschii subsp. tauschii];hsp70-Hsp90 organizing protein-like [Panicum hallii];	5.91932	42.2982	2.83709
#Uniq1	TRINITY_DN78968_c1_g3_i1	NA	hypothetical protein OsI_36788 [Oryza sativa Indica Group];hypothetical protein AMTR_s00028p00139860 [Amborella trichopoda];Ribosome associated membrane protein RAMP4 [Zea mays];Stress-associated endoplasmic reticulum protein 2 [Zea mays];stress-associated endoplasmic reticulum protein 2-like [Aegilops tauschii subsp. tauschii];	5.67848	13.4516	1.2442
#Uniq1	TRINITY_DN70159_c1_g4_i1	NA	ATP synthase subunit alpha, partial [Dorcoceras hygrometricum];hypothetical protein CQW23_21342 [Capsicum baccatum];hypothetical protein LSAT_5X16680 [Lactuca sativa];hypothetical protein LSAT_5X16200 [Lactuca sativa];hypothetical protein GQ55_9G266900 [Panicum hallii var. hallii];	0.05	5.5521	6.79496
#Uniq1	TRINITY_DN49566_c1_g1_i2	GO:0016567;GO:0004842;	U-box domain containing protein [Zea mays];U-box domain containing protein [Zea mays];U-box domain-containing protein 29 [Dichanthelium oligosanthes];U-box domain-containing protein 29 [Zea mays];U-box domain-containing protein 27 [Oryza sativa Japonica Group];	0.05	1.73934	5.12047
#Uniq1	TRINITY_DN65505_c2_g5_i4	GO:0007346;GO:0005737;GO:0004672;GO:0031098;GO:0006468;GO:0032147;GO:0023014;GO:0005524;GO:0004674;GO:0042981;	Os11g0207200, partial [Oryza sativa Japonica Group];mitogen-activated protein kinase kinase kinase 3 [Brachypodium distachyon];mitogen-activated protein kinase kinase kinase 3 isoform X1 [Aegilops tauschii subsp. tauschii];mitogen-activated protein kinase kinase kinase 3 isoform X2 [Aegilops tauschii subsp. tauschii];mitogen-activated protein kinase kinase kinase 3-like [Sorghum bicolor];	6.29424	14.1993	1.17372
#Uniq1	TRINITY_DN24811_c0_g1_i1	GO:0016887;GO:0005524;GO:0000166;GO:0045900;	unnamed protein product [Coffea canephora];putative phosphatidylinositol 4-kinase type 2-beta [Apostasia shenzhenica];PREDICTED: phosphatidylinositol 4-kinase gamma 4-like [Musa acuminata subsp. malaccensis];phosphatidylinositol 4-kinase gamma 4-like isoform X1 [Dendrobium catenatum];phosphatidylinositol 4-kinase gamma 4-like isoform X2 [Dendrobium catenatum];	0.05	2.64314	5.72418
#Uniq1	TRINITY_DN67788_c0_g6_i7	NA	polyprotein [Oryza sativa Japonica Group];OSJNBb0062H02.17 [Oryza sativa Japonica Group];H0321H01.8 [Oryza sativa];uncharacterized protein LOC100304412 [Zea mays];uncharacterized protein LOC107276760 [Oryza sativa Japonica Group];	0.266494	1.84938	2.79487
#Uniq1	TRINITY_DN50636_c0_g1_i2	NA	Os12g0527850 [Oryza sativa Japonica Group];hypothetical protein OsI_38557 [Oryza sativa Indica Group];hypothetical protein TRIUR3_25805 [Triticum urartu];pentatricopeptide repeat-containing protein At4g02820, mitochondrial [Aegilops tauschii subsp. tauschii];pentatricopeptide repeat-containing protein At4g02820, mitochondrial-like [Panicum hallii];	0.05	0.750075	3.90703
#Uniq1	TRINITY_DN51178_c0_g1_i1	GO:0016020;GO:0006812;GO:0098655;GO:0016021;GO:0055085;GO:0006811;GO:0005773;GO:0005774;GO:0008324;	hypothetical protein GQ55_5G463400 [Panicum hallii var. hallii];metal tolerance protein 7-like isoform X2 [Aegilops tauschii subsp. tauschii];metal tolerance protein 7-like isoform X3 [Aegilops tauschii subsp. tauschii];metal tolerance protein 7-like [Panicum hallii];metal tolerance protein 7 isoform X3 [Panicum hallii];	0.660664	2.8817	2.12493
#Uniq1	TRINITY_DN54345_c0_g1_i2	NA	.	0.05	3.61038	6.17408
#Uniq1	TRINITY_DN64382_c1_g2_i1	NA	RecName: Full=REF/SRPP-like protein OsI_017815;predicted protein [Hordeum vulgare subsp. vulgare];hypothetical protein TRIUR3_26221 [Triticum urartu];REF/SRPP-like protein OsI_017815 [Brachypodium distachyon];REF/SRPP-like protein OsI_017815 [Aegilops tauschii subsp. tauschii];	132.112	296.253	1.16507
#Uniq1	TRINITY_DN63357_c0_g4_i1	NA	LRR domain containing protein [Parasponia andersonii];uncharacterized protein LOC112880881 [Panicum hallii];	0.05	1.05773	4.4029
#Uniq1	TRINITY_DN69789_c0_g1_i3	NA	Os04g0102500 [Oryza sativa Japonica Group];unnamed protein product [Triticum aestivum];phosphoglycerate mutase-like protein 1 [Brachypodium distachyon];phosphoglycerate mutase-like protein 1 isoform X1 [Aegilops tauschii subsp. tauschii];phosphoglycerate mutase-like protein 1 isoform X2 [Aegilops tauschii subsp. tauschii];	3.68091	10.636	1.53082
#Uniq1	TRINITY_DN67056_c1_g2_i1	NA	hypothetical protein OsI_32642 [Oryza sativa Indica Group];hypothetical protein OsJ_30608 [Oryza sativa Japonica Group];probable E3 ubiquitin-protein ligase RHC2A [Sorghum bicolor];E3 ubiquitin-protein ligase RDUF2-like [Setaria italica];probable E3 ubiquitin-protein ligase RHC2A [Zea mays];	0.05	5.45652	6.76991
#Uniq1	TRINITY_DN65521_c0_g6_i15	GO:0009734;GO:0009733;GO:0006355;GO:0005634;GO:0006351;GO:0006417;	unnamed protein product [Triticum aestivum];Auxin-responsive protein IAA6 [Triticum urartu];auxin-responsive protein IAA6 isoform X2 [Brachypodium distachyon];auxin-responsive protein IAA6-like isoform X1 [Aegilops tauschii subsp. tauschii];auxin-responsive protein IAA6 isoform X1 [Brachypodium distachyon];	4.9115	11.4264	1.21814
#Uniq1	TRINITY_DN69809_c0_g2_i1	NA	predicted protein [Hordeum vulgare subsp. vulgare];predicted protein [Hordeum vulgare subsp. vulgare];Putative cysteine-rich receptor-like protein kinase 23 [Triticum urartu];hypothetical protein BRADI_5g00948v3 [Brachypodium distachyon];uncharacterized protein LOC106866139 [Brachypodium distachyon];	0.05	2.46403	5.62295
#Uniq1	TRINITY_DN77853_c3_g8_i3	GO:0016020;GO:0020037;GO:0004497;GO:0005506;GO:0055114;GO:0016705;GO:0016021;GO:0016491;GO:0046872;	cinnamate 4-hydroxylase, partial [Neolamarckia cadamba];cinnamate 4-hydroxylase, partial [Neolamarckia cadamba];cinnamate 4-hydroxylase, partial [Neolamarckia cadamba];cinnamate-4-hydroxylase [Hordeum vulgare];predicted protein [Hordeum vulgare subsp. vulgare];	10.4069	25.0781	1.26889
#Uniq1	TRINITY_DN65851_c1_g2_i8	NA	unnamed protein product [Triticum aestivum];hypothetical protein OsI_00250 [Oryza sativa Indica Group];zinc finger protein ZIC 2 [Oryza sativa Japonica Group];PREDICTED: uncharacterized protein LOC102704932 [Oryza brachyantha];uncharacterized protein LOC109757379 [Aegilops tauschii subsp. tauschii];	2.69372	7.13263	1.40483
#Uniq1	TRINITY_DN27512_c0_g1_i1	GO:0080043;GO:0008152;GO:0016740;GO:0016758;GO:0043231;GO:0016757;GO:0080044;	predicted protein, partial [Hordeum vulgare subsp. vulgare];predicted protein [Hordeum vulgare subsp. vulgare];predicted protein, partial [Hordeum vulgare subsp. vulgare];UDP-glycosyltransferase 88F3 [Brachypodium distachyon];phloretin 2'-O-glucosyltransferase-like [Aegilops tauschii subsp. tauschii];	0.05	4.29337	6.42404
#Uniq1	TRINITY_DN69728_c0_g2_i5	GO:0020037;GO:0009506;GO:0006979;GO:0098869;GO:0042744;GO:0055114;GO:0009664;GO:0005576;GO:0016491;GO:0009505;GO:0046872;GO:0004601;	unnamed protein product [Triticum aestivum];Peroxidase 56 [Triticum urartu];peroxidase 1 [Brachypodium distachyon];PREDICTED: peroxidase 1-like isoform X2 [Oryza brachyantha];peroxidase 56-like [Aegilops tauschii subsp. tauschii];	1.05348	3.50568	1.73453
#Uniq1	TRINITY_DN72795_c0_g5_i2	GO:0009734;GO:0009733;GO:0006355;GO:0005634;GO:0006351;	hypothetical protein OsI_20673 [Oryza sativa Indica Group];PREDICTED: auxin-responsive protein IAA18-like [Oryza brachyantha];auxin-responsive protein IAA18 [Brachypodium distachyon];auxin-responsive protein IAA18 isoform X1 [Oryza sativa Japonica Group];auxin-responsive protein IAA18 isoform X2 [Oryza sativa Japonica Group];	1.68572	5.27448	1.64566
#Uniq1	TRINITY_DN41871_c0_g1_i2	GO:0020037;GO:0006979;GO:0098869;GO:0055114;GO:0004601;	PREDICTED: DNA-directed RNA polymerase V subunit 1 [Eucalyptus grandis];uncharacterized protein LOC109782588 [Aegilops tauschii subsp. tauschii];	0.05	3.99729	6.32095
#Uniq1	TRINITY_DN73638_c2_g2_i4	GO:0016020;GO:0008233;GO:0016787;GO:0006508;GO:0016021;GO:0004252;	Inactive rhomboid protein 1 [Triticum urartu];membrane protein [Zea mays];RHOMBOID-like protein 2 [Zea mays];RHOMBOID-like protein 2 [Sorghum bicolor];RHOMBOID-like protein 2 [Aegilops tauschii subsp. tauschii];	0.05	2.36365	5.56294
#Uniq1	TRINITY_DN68888_c1_g3_i1	NA	putative polyprotein, 5'-partial, partial [Oryza sativa Japonica Group];putative polyprotein [Oryza sativa Japonica Group];Putative retroelement, partial [Oryza sativa Japonica Group];Putative plant disease resistance polyprotein [Oryza sativa Japonica Group];retrotransposon protein, putative, unclassified, expressed [Oryza sativa Japonica Group];	0.05	1.54052	4.94535
#Uniq1	TRINITY_DN60714_c0_g1_i2	GO:0000981;GO:0030154;GO:0001135;GO:0003677;GO:0006357;GO:0043565;GO:0005634;GO:0044212;	Transcription factor LAF1 [Dichanthelium oligosanthes];hypothetical protein PAHAL_1G325400 [Panicum hallii];transcription factor LAF1 [Sorghum bicolor];transcription factor LAF1 [Brachypodium distachyon];transcription factor LAF1-like [Aegilops tauschii subsp. tauschii];	0.697384	4.99738	2.84115
#Uniq1	TRINITY_DN44953_c0_g4_i1	GO:0003676;	hypothetical protein OsI_31475 [Oryza sativa Indica Group];Zinc finger protein 2 [Triticum urartu];zinc finger protein 11 [Brachypodium distachyon];zinc finger protein 2-like [Aegilops tauschii subsp. tauschii];uncharacterized protein LOC109779381 [Aegilops tauschii subsp. tauschii];	3.10527	12.3748	1.99461
#Uniq1	TRINITY_DN68207_c0_g1_i1	NA	uncharacterized protein LOC110810785 [Carica papaya];	0.05	2.0597	5.36436
#Uniq1	TRINITY_DN73611_c1_g3_i7	NA	PREDICTED: probable glycosyltransferase 2 [Oryza brachyantha];probable glycosyltransferase 2 [Phalaenopsis equestris];probable glycosyltransferase 2 [Phalaenopsis equestris];probable glycosyltransferase 2 [Dendrobium catenatum];probable glycosyltransferase 2 [Panicum hallii];	0.05	4.10922	6.36079
#Uniq1	TRINITY_DN58325_c0_g1_i2	GO:0009055;GO:0046658;GO:0022900;	predicted protein [Hordeum vulgare subsp. vulgare];hypothetical protein OsI_08310 [Oryza sativa Indica Group];Agmatine coumaroyltransferase-1 [Triticum urartu];tryptamine hydroxycinnamoyltransferase 1 [Brachypodium distachyon];uncharacterized protein LOC109770270 [Aegilops tauschii subsp. tauschii];	0.05	3.33582	6.05997
#Uniq1	TRINITY_DN104028_c0_g1_i1	GO:0006508;GO:0004190;	putative polyprotein [Oryza sativa Japonica Group];unknown protein [Oryza sativa Japonica Group];retrotransposon protein, putative, unclassified [Oryza sativa Japonica Group];uncharacterized protein LOC109763948 [Aegilops tauschii subsp. tauschii];uncharacterized protein LOC112939019 [Oryza sativa Japonica Group];	0.05	1.79762	5.16802
#Uniq1	TRINITY_DN71924_c0_g6_i7	GO:0009737;GO:0009651;	predicted protein [Hordeum vulgare subsp. vulgare];hypothetical protein GQ55_6G045400 [Panicum hallii var. hallii];uncharacterized protein LOC4344739 [Oryza sativa Japonica Group];uncharacterized protein LOC109755588 [Aegilops tauschii subsp. tauschii];uncharacterized protein LOC112896976 isoform X1 [Panicum hallii];	0.937908	2.51058	1.4205
#Uniq1	TRINITY_DN67823_c0_g6_i6	GO:0016762;GO:0016787;GO:0008152;GO:0010411;GO:0016740;GO:0048046;GO:0006073;GO:0004553;GO:0005975;GO:0005576;GO:0071555;GO:0042546;GO:0016798;GO:0005618;	endotransglucosylase/hydrolase XTH5 [Triticum aestivum];xyloglucan endotransglycosylase (XET) [Hordeum vulgare subsp. vulgare];Xyloglucan endotransglucosylase/hydrolase protein 24 [Triticum urartu];Xyloglucan endotransglucosylase/hydrolase protein 22 [Dichanthelium oligosanthes];probable xyloglucan endotransglucosylase/hydrolase protein 23 [Aegilops tauschii subsp. tauschii];	34.1232	85.0905	1.31825
#Uniq1	TRINITY_DN77643_c1_g4_i5	NA	predicted protein [Hordeum vulgare subsp. vulgare];predicted protein, partial [Hordeum vulgare subsp. vulgare];Ethylene receptor 2 [Triticum urartu];ethylene receptor 3-like isoform X1 [Aegilops tauschii subsp. tauschii];ethylene receptor 3-like isoform X2 [Aegilops tauschii subsp. tauschii];	3.09505	6.75337	1.12564
#Uniq1	TRINITY_DN62375_c0_g1_i5	GO:0016787;GO:0030247;GO:0004553;GO:0005975;GO:0046658;	predicted protein [Hordeum vulgare subsp. vulgare];Glucan endo-1,3-beta-glucosidase 14 [Triticum urartu];hypothetical protein BRADI_2g23940v3 [Brachypodium distachyon];glucan endo-1,3-beta-glucosidase 14-like isoform X1 [Aegilops tauschii subsp. tauschii];glucan endo-1,3-beta-glucosidase 14-like isoform X2 [Aegilops tauschii subsp. tauschii];	0.734941	2.84016	1.95027
#Uniq1	TRINITY_DN66000_c2_g15_i1	NA	LOW QUALITY PROTEIN: NB-ARC domain, LRR domain containing protein [Trema orientalis];PREDICTED: endothelin-converting enzyme 2 [Oryza brachyantha];PREDICTED: uncharacterized protein LOC108458650 [Gossypium arboreum];	0.05	5.70038	6.83299
#Uniq1	TRINITY_DN79982_c0_g1_i1	NA	.	0.05	1.48131	4.8888
#Uniq1	TRINITY_DN72922_c0_g10_i2	NA	hypothetical protein TSUD_28500 [Trifolium subterraneum];	0.05	0.911884	4.18885
#Uniq1	TRINITY_DN72166_c0_g3_i13	GO:0016020;GO:0035725;GO:0006812;GO:0015081;GO:0016021;GO:0005886;GO:0055085;GO:0006811;GO:0008324;	group II HKT transporter [Triticum aestivum];group II HKT transporter [Triticum aestivum];hypothetical protein BRADI_1g34210v3 [Brachypodium distachyon];probable cation transporter HKT9 [Brachypodium distachyon];probable cation transporter HKT9 [Aegilops tauschii subsp. tauschii];	1.05599	2.87495	1.44494
#Uniq1	TRINITY_DN78969_c1_g3_i4	NA	hypothetical protein PRUPE_1G155300 [Prunus persica];PREDICTED: ARM REPEAT PROTEIN INTERACTING WITH ABF2 isoform X1 [Prunus mume];PREDICTED: ARM REPEAT PROTEIN INTERACTING WITH ABF2 isoform X2 [Prunus mume];PREDICTED: uncharacterized protein LOC103936487 [Pyrus x bretschneideri];ARM REPEAT PROTEIN INTERACTING WITH ABF2 [Prunus persica];	0.05	2.15151	5.42728
#Uniq1	TRINITY_DN72330_c0_g6_i22	NA	.	6.13416	15.4173	1.32961
#Uniq1	TRINITY_DN72315_c3_g2_i1	GO:0008152;GO:0016746;GO:0016740;	predicted protein [Hordeum vulgare subsp. vulgare];hypothetical protein SORBI_3003G148800 [Sorghum bicolor];unnamed protein product [Triticum aestivum];lipoamide acyltransferase component of branched-chain alpha-keto acid dehydrogenase complex, mitochondrial [Brachypodium distachyon];lipoamide acyltransferase component of branched-chain alpha-keto acid dehydrogenase complex, mitochondrial [Aegilo…	13.9833	28.3208	1.01816
#Uniq1	TRINITY_DN73215_c0_g12_i1	NA	.	2.35644	7.38953	1.64887
#Uniq1	TRINITY_DN63946_c0_g2_i2	NA	.	0.05	1.47789	4.88547
#Uniq1	TRINITY_DN65871_c3_g2_i1	NA	BTB/POZ domain-containing protein [Theobroma cacao];	3.52927	10.0569	1.51074
#Uniq1	TRINITY_DN54641_c0_g1_i3	NA	.	0.05	1.5089	4.91543
#Uniq1	TRINITY_DN75844_c1_g2_i5	GO:0008168;GO:0032259;GO:0016740;	unnamed protein product [Triticum aestivum];Salicylate O-methyltransferase [Triticum urartu];Caffeine synthase 1 [Triticum urartu];Salicylate O-methyltransferase [Triticum urartu];inactive anthranilate O-methyltransferase 1 [Brachypodium distachyon];	2.87797	6.53904	1.18403
#Uniq1	TRINITY_DN10147_c0_g2_i1	NA	aldose 1-epimerase [Citrus clementina];aldose 1-epimerase-like [Citrus sinensis];PREDICTED: uncharacterized protein LOC108226990 [Daucus carota subsp. sativus];	0.05	1.71146	5.09716
#Uniq1	TRINITY_DN37632_c0_g1_i1	GO:0016020;GO:0004672;GO:0006468;GO:0005524;GO:0016021;GO:0005886;GO:0004674;	Putative leucine-rich repeat receptor-like protein kinase family protein [Zea mays];Putative leucine-rich repeat receptor-like protein kinase family protein [Zea mays];Putative leucine-rich repeat receptor-like protein kinase family protein [Zea mays];Putative leucine-rich repeat receptor-like protein kinase family protein [Zea mays];probable LRR receptor-like serine/threonine-protein kinase At1g…	0.05	7.22077	7.17408
#Uniq1	TRINITY_DN68287_c2_g4_i2	NA	hypothetical protein OsI_31845 [Oryza sativa Indica Group];uncharacterized protein LOC100830767 [Brachypodium distachyon];PREDICTED: uncharacterized protein LOC102710811 [Oryza brachyantha];uncharacterized protein LOC4347433 [Oryza sativa Japonica Group];uncharacterized protein LOC109762777 [Aegilops tauschii subsp. tauschii];	4.67742	12.4209	1.40898
#Uniq1	TRINITY_DN75820_c7_g3_i2	GO:0005737;GO:0006457;GO:0005524;GO:0006950;GO:0000166;GO:0051082;	heat shock protein XF20-1, partial [Triticum aestivum];heat shock protein XF20-2, partial [Triticum aestivum];cytosolic heat shock protein 90.2 [Dactylis glomerata];heat shock cognate protein 80 [Quercus suber];Heat shock protein Hsp90 family protein, partial [Actinidia chinensis var. chinensis];	374.092	1216.88	1.70172
#Uniq1	TRINITY_DN28188_c0_g1_i1	GO:0019953;GO:0005576;	pollen allergen homolog [Triticum aestivum];beta-expansin TaEXPB5 [Triticum aestivum];Expansin-B6 [Triticum urartu];Expansin-B6 [Triticum urartu];expansin-B2-like [Aegilops tauschii subsp. tauschii];	0.05	2.07707	5.37648
#Uniq1	TRINITY_DN78098_c0_g6_i17	NA	nudix hydrolase [Saccharum hybrid cultivar ROC22];Nudix hydrolase 8 [Dichanthelium oligosanthes];Nudix hydrolase 8 [Zea mays];nudix hydrolase 8 [Brachypodium distachyon];nudix hydrolase 8-like isoform X1 [Aegilops tauschii subsp. tauschii];	0.945807	2.60584	1.46213
#Uniq1	TRINITY_DN47118_c0_g1_i3	NA	PREDICTED: uncharacterized protein LOC103439276 [Malus domestica];LOW QUALITY PROTEIN: protein RRC1-like [Solanum lycopersicum];	0.05	1.96964	5.29986
#Uniq1	TRINITY_DN6129_c0_g1_i1	NA	hypothetical protein VITISV_011582 [Vitis vinifera];	0.05	2.98623	5.90025
#Uniq1	TRINITY_DN73430_c0_g5_i22	NA	hypothetical protein LSAT_1X123440 [Lactuca sativa];NDR1/HIN1-like protein 13 [Rosa chinensis];	0.05	2.76847	5.79102
#Uniq1	TRINITY_DN76548_c0_g2_i7	GO:0005737;GO:0030001;GO:0046916;GO:0046914;GO:0046872;	heavy metal-associated domain containing protein, expressed [Oryza sativa Japonica Group];predicted protein [Hordeum vulgare subsp. vulgare];hypothetical protein OsI_38128 [Oryza sativa Indica Group];heavy metal-associated isoprenylated plant protein 39 [Oryza sativa Japonica Group];heavy metal-associated isoprenylated plant protein 39-like [Aegilops tauschii subsp. tauschii];	5.44833	11.1947	1.03893
#Uniq1	TRINITY_DN66700_c0_g6_i1	NA	Lysosomal alpha-mannosidase [Morus notabilis];PREDICTED: alpha-mannosidase At3g26720-like [Nelumbo nucifera];E3 ubiquitin-protein ligase RZF1-like [Quercus suber];alpha-mannosidase At3g26720 [Morus notabilis];cytochrome c biogenesis protein (chloroplast) [Fargesia denudata];	0.05	3.58999	6.16591
#Uniq1	TRINITY_DN28759_c0_g1_i1	GO:0016020;GO:0016021;	Q8Y1A4_RALSO (Q8Y1A4) Hypothetical protein RSc0786;	0.05	0.916342	4.19589
#Uniq1	TRINITY_DN66156_c0_g3_i1	GO:0016020;GO:0016021;	hypothetical protein TRIUR3_21694 [Triticum urartu];early nodulin-93-like isoform X2 [Aegilops tauschii subsp. tauschii];early nodulin-93-like [Aegilops tauschii subsp. tauschii];early nodulin-93-like [Aegilops tauschii subsp. tauschii];early nodulin-93-like [Aegilops tauschii subsp. tauschii];	0.646873	4.58213	2.82446
#Uniq1	TRINITY_DN93333_c0_g1_i1	NA	SET domain-containing protein [Cephalotus follicularis];hypothetical protein CCACVL1_23928 [Corchorus capsularis];hypothetical protein COLO4_16614 [Corchorus olitorius];Mediator of RNA polymerase II transcription subunit 22a [Capsicum chinense];LOW QUALITY PROTEIN: voltage-gated hydrogen channel 1 [Chenopodium quinoa];	0.05	1.816	5.18269
#Uniq1	TRINITY_DN70796_c0_g2_i2	NA	unknown [Zea mays];Hsp70 nucleotide exchange factor fes1 [Triticum urartu];hypothetical protein BRADI_1g66800v3 [Brachypodium distachyon];uncharacterized protein LOC109743763 [Aegilops tauschii subsp. tauschii];uncharacterized protein LOC112877192 isoform X2 [Panicum hallii];	2.40578	8.90893	1.88875
#Uniq1	TRINITY_DN87612_c0_g1_i1	NA	PREDICTED: uncharacterized protein LOC104902615 [Beta vulgaris subsp. vulgaris];	0.05	2.71632	5.76358
#Uniq1	TRINITY_DN70792_c0_g4_i18	NA	cytochrome c biogenesis protein (chloroplast) [Fargesia denudata];	0.05	2.45976	5.62045
#Uniq1	TRINITY_DN67209_c2_g4_i9	GO:0016020;GO:0030001;GO:0046873;GO:0016021;	metal+transporter+Nramp6 [Oryza glumipatula];metal transporter [Oryza glumipatula];Metal transporter Nramp1 [Triticum urartu];metal transporter Nramp1 [Brachypodium distachyon];metal transporter Nramp1-like [Aegilops tauschii subsp. tauschii];	0.05	1.17386	4.55319
#Uniq1	TRINITY_DN35476_c0_g1_i1	NA	unnamed protein product [Triticum aestivum];uncharacterized protein LOC110430230 [Sorghum bicolor];	0.05	3.07074	5.94051
#Uniq1	TRINITY_DN77576_c2_g4_i1	GO:0043531;	Disease resistance protein RPM1 [Triticum urartu];Disease resistance protein RPM1 [Zea mays];disease resistance protein RPM1 [Brachypodium distachyon];disease resistance protein RPM1 [Setaria italica];disease resistance protein RPM1-like [Aegilops tauschii subsp. tauschii];	0.05	4.07852	6.34997
#Uniq1	TRINITY_DN80246_c0_g2_i3	GO:0016020;GO:0008137;GO:0055114;GO:0016021;GO:0005739;GO:0016491;	hypothetical protein, partial [Lolium perenne];hypothetical protein BRADI_4g05360v3 [Brachypodium distachyon];hypothetical protein GQ55_3G428800 [Panicum hallii var. hallii];calmodulin-binding protein 60 D [Brachypodium distachyon];uncharacterized protein LOC109744514 [Aegilops tauschii subsp. tauschii];	1.23239	3.87152	1.65144
#Uniq1	TRINITY_DN70303_c0_g1_i5	NA	pathogenesis-related protein [Triticum aestivum];pathogenesis-related protein 4, partial [Triticum aestivum];PR-4, partial [Triticum aestivum];unnamed protein product [Triticum aestivum];wheatwin-2 [Aegilops tauschii subsp. tauschii];	2.58074	5.77847	1.1629
#Uniq1	TRINITY_DN68409_c0_g1_i1	NA	predicted protein [Hordeum vulgare subsp. vulgare];SWI/SNF complex subunit SWI3C [Triticum urartu];uncharacterized protein LOC109733211 [Aegilops tauschii subsp. tauschii];uncharacterized protein LOC109747166 [Aegilops tauschii subsp. tauschii];uncharacterized protein LOC109779784 [Aegilops tauschii subsp. tauschii];	0.05	0.84065	4.07151
#Uniq1	TRINITY_DN24412_c0_g1_i1	GO:0016310;GO:0046854;GO:0061077;GO:0044183;GO:0006457;GO:0006458;GO:0016301;GO:0046488;GO:0016740;GO:0010008;GO:0016307;GO:0005524;GO:0005829;GO:0000166;GO:0000285;GO:0042147;GO:0051082;	Os06g0259000, partial [Oryza sativa Japonica Group];hypothetical protein OsI_31305 [Oryza sativa Indica Group];Putative 1-phosphatidylinositol-3-phosphate 5-kinase FAB1C [Zea mays];1-phosphatidylinositol-3-phosphate 5-kinase FAB1B [Zea mays];putative 1-phosphatidylinositol-3-phosphate 5-kinase FAB1C [Zea mays];	0.05	1.73751	5.11895
#Uniq1	TRINITY_DN67551_c2_g7_i1	NA	predicted protein [Hordeum vulgare subsp. vulgare];predicted protein [Hordeum vulgare subsp. vulgare];hypothetical protein GQ55_7G206300 [Panicum hallii var. hallii];uncharacterized protein LOC100832718 [Brachypodium distachyon];uncharacterized protein LOC109749267 [Aegilops tauschii subsp. tauschii];	4.56321	16.9175	1.8904
#Uniq1	TRINITY_DN72330_c0_g6_i12	NA	putative inositol transporter 1 [Triticum urartu];inositol transporter 1 [Sorghum bicolor];inositol transporter 1 isoform X2 [Brachypodium distachyon];inositol transporter 1 isoform X1 [Brachypodium distachyon];inositol transporter 1 [Aegilops tauschii subsp. tauschii];	5.88898	19.7856	1.74836
#Uniq1	TRINITY_DN74677_c0_g1_i1	NA	SAUR33 - auxin-responsive SAUR family member [Zea mays];SAUR33 - auxin-responsive SAUR family member [Zea mays];hypothetical protein GQ55_6G214000 [Panicum hallii var. hallii];hypothetical protein Zm00014a_033600 [Zea mays];auxin-responsive protein SAUR76-like [Panicum hallii];	3.64442	8.85648	1.28104
#Uniq1	TRINITY_DN64068_c1_g1_i2	GO:0061630;GO:0016567;GO:0043161;	predicted protein [Hordeum vulgare subsp. vulgare];probable E3 ubiquitin-protein ligase RHY1A [Brachypodium distachyon];probable E3 ubiquitin-protein ligase RHY1A [Oryza sativa Japonica Group];probable E3 ubiquitin-protein ligase RHY1A [Aegilops tauschii subsp. tauschii];putative RING zinc finger domain superfamily protein isoform X1 [Zea mays];	8.08683	17.9667	1.15168
#Uniq1	TRINITY_DN70117_c0_g1_i5	GO:0050660;GO:0003824;GO:0055114;GO:0016491;GO:0071949;	Cannabidiolic acid synthase [Dichanthelium oligosanthes];hypothetical protein SETIT_4G178600v2 [Setaria italica];berberine bridge enzyme-like 27 [Brachypodium distachyon];berberine bridge enzyme-like 18 [Setaria italica];PREDICTED: inactive tetrahydrocannabinolic acid synthase-like [Oryza brachyantha];	2.64007	7.52203	1.51055
#Uniq1	TRINITY_DN63742_c0_g2_i1	NA	translation initiation factor eIF-2B subunit delta-like isoform X1 [Cucurbita moschata];translation initiation factor eIF-2B subunit delta-like isoform X1 [Cucurbita maxima];translation initiation factor eIF-2B subunit delta-like [Cucurbita pepo subsp. pepo];	0.05	1.6623	5.05511
#Uniq1	TRINITY_DN40844_c0_g2_i1	NA	hypothetical protein OsJ_05513 [Oryza sativa Japonica Group];hypothetical protein BRADI_3g04947v3 [Brachypodium distachyon];actin cytoskeleton-regulatory complex protein pan1 [Brachypodium distachyon];zinc finger CCCH domain-containing protein 18 [Oryza sativa Japonica Group];protein VASP homolog [Aegilops tauschii subsp. tauschii];	0.05	0.810108	4.01811
#Uniq1	TRINITY_DN66058_c2_g8_i20	GO:0005694;GO:0003677;GO:0046982;GO:0000786;GO:0005634;	histone H4, partial [Eschscholzia californica subsp. californica];hypothetical protein [Zea mays];histone h4, partial [Cysticapnos vesicaria];Histone H4 [Triticum urartu];histone H4-like, partial [Sesamum indicum];	1.56639	4.61172	1.55786
#Uniq1	TRINITY_DN65600_c0_g10_i1	NA	hypothetical protein SORBI_3001G291300 [Sorghum bicolor];hypothetical protein BAE44_0001310 [Dichanthelium oligosanthes];hypothetical protein GQ55_9G390800 [Panicum hallii var. hallii];protein WIR1A-like [Setaria italica];protein WIR1A-like [Panicum hallii];	4.10463	13.5577	1.72379
#Uniq1	TRINITY_DN72965_c0_g3_i1	NA	predicted protein [Hordeum vulgare subsp. vulgare];Subtilisin-like protease [Triticum urartu];subtilisin-like protease SBT1.4 [Setaria italica];subtilisin-like protease SBT1.4 [Aegilops tauschii subsp. tauschii];subtilisin-like protease SBT1.4 [Panicum hallii];	2.37161	12.8491	2.43773
#Uniq1	TRINITY_DN74568_c0_g5_i5	NA	Leucine-rich repeat extensin-like protein 4 [Dichanthelium oligosanthes];hypothetical protein GQ55_5G259600 [Panicum hallii var. hallii];leucine-rich repeat extensin-like protein 3 [Brachypodium distachyon];leucine-rich repeat extensin-like protein 6 [Aegilops tauschii subsp. tauschii];leucine-rich repeat extensin-like protein 4 [Panicum hallii];	2.21548	6.28517	1.50433
#Uniq1	TRINITY_DN73296_c2_g5_i1	GO:0016020;GO:0016310;GO:0040008;GO:0005102;GO:0007166;GO:0010262;GO:0005515;GO:0004672;GO:0007165;GO:0030154;GO:0016301;GO:0006468;GO:0007178;GO:0016740;GO:0005524;GO:0045089;GO:0000166;GO:0016021;GO:0005886;GO:0009742;GO:0004674;GO:0006952;GO:0004675;GO:1900150;	somatic embryogenesis receptor kinase 1 [Triticum aestivum];receptor kinase-like protein [Triticum monococcum];hypothetical protein BRADI_5g12227v3 [Brachypodium distachyon];LRR receptor kinase SERK2 [Brachypodium distachyon];somatic embryogenesis receptor kinase 1-like [Aegilops tauschii subsp. tauschii];	0.05	1.37238	4.77861
#Uniq1	TRINITY_DN79452_c0_g5_i9	GO:0016020;GO:0016021;	predicted protein [Hordeum vulgare subsp. vulgare];hypothetical protein OsJ_28979 [Oryza sativa Japonica Group];hypothetical protein TRIUR3_13143 [Triticum urartu];sulfite exporter TauE/SafE family protein 3 [Brachypodium distachyon];uncharacterized protein LOC109737769 [Aegilops tauschii subsp. tauschii];	4.07325	13.909	1.77177
#Uniq1	TRINITY_DN55494_c0_g2_i1	GO:0016020;GO:0016310;GO:0004672;GO:0016301;GO:0006468;GO:0048544;GO:0016740;GO:0005524;GO:0000166;GO:0016021;GO:0005886;GO:0004674;	unnamed protein product [Triticum aestivum];G-type lectin S-receptor-like serine/threonine-protein kinase At2g19130 [Brachypodium distachyon];PREDICTED: G-type lectin S-receptor-like serine/threonine-protein kinase At2g19130 [Oryza brachyantha];G-type lectin S-receptor-like serine/threonine-protein kinase At2g19130 isoform X1 [Aegilops tauschii subsp. tauschii];G-type lectin S-receptor-like serin…	3.04627	10.6379	1.8041
#Uniq1	TRINITY_DN71307_c0_g1_i24	NA	hypothetical protein SELMODRAFT_422384 [Selaginella moellendorffii];hypothetical protein SELMODRAFT_406982 [Selaginella moellendorffii];hypothetical protein TorRG33x02_283460 [Trema orientalis];uncharacterized protein LOC9635679 [Selaginella moellendorffii];	0.05	7.50148	7.2291
#Uniq1	TRINITY_DN58151_c1_g1_i1	NA	.	0.05	11.8172	7.88474
#Uniq1	TRINITY_DN66021_c1_g1_i23	NA	zinc finger protein [Phyllostachys edulis];zinc finger protein [Phyllostachys praecox];predicted protein [Hordeum vulgare subsp. vulgare];predicted protein [Hordeum vulgare subsp. vulgare];zinc finger A20 and AN1 domain-containing stress-associated protein 1 [Aegilops tauschii subsp. tauschii];	11.9445	59.9426	2.32724
#Uniq1	TRINITY_DN75090_c0_g7_i1	NA	predicted protein [Hordeum vulgare subsp. vulgare];unnamed protein product [Triticum aestivum];hypothetical protein OsJ_04109 [Oryza sativa Japonica Group];PREDICTED: uncharacterized acetyltransferase At3g50280-like [Oryza brachyantha];uncharacterized acetyltransferase At3g50280 [Oryza sativa Japonica Group];	24.8312	64.7334	1.38236
#Uniq1	TRINITY_DN69944_c0_g2_i18	NA	disease resistance protein LAZ5 [Arabidopsis lyrata subsp. lyrata];	0.05	1.10409	4.46479
#Uniq1	TRINITY_DN65438_c0_g3_i10	GO:0008152;GO:0003824;GO:0004425;GO:0006568;	predicted protein [Hordeum vulgare subsp. vulgare];Indole-3-glycerol phosphate synthase, chloroplastic [Triticum urartu];uncharacterized protein LOC100839441 [Brachypodium distachyon];PREDICTED: indole-3-glycerol phosphate synthase, chloroplastic-like [Oryza brachyantha];indole-3-glycerol phosphate synthase, chloroplastic-like [Aegilops tauschii subsp. tauschii];	2.05965	6.80837	1.72491
#Uniq1	TRINITY_DN74403_c0_g1_i9	GO:0008152;GO:0003824;GO:0006635;GO:0005739;GO:0004300;	probable enoyl-CoA hydratase 2, mitochondrial isoform X3 [Setaria italica];probable enoyl-CoA hydratase 2, mitochondrial isoform X7 [Aegilops tauschii subsp. tauschii];probable enoyl-CoA hydratase 2, mitochondrial isoform X8 [Aegilops tauschii subsp. tauschii];probable enoyl-CoA hydratase 2, mitochondrial isoform X9 [Aegilops tauschii subsp. tauschii];probable enoyl-CoA hydratase 2, mitochondrial…	0.05	0.813596	4.02431
#Uniq1	TRINITY_DN79221_c1_g5_i3	NA	.	0.05	2.21529	5.46942
#Uniq1	TRINITY_DN62772_c0_g1_i2	GO:0016020;GO:0050896;GO:0050911;GO:0007165;GO:0004930;GO:0016021;GO:0005886;GO:0007186;GO:0007608;GO:0004984;	MLO1 protein [Malus toringoides];hypothetical protein CQW23_25656 [Capsicum baccatum];cytochrome c biogenesis protein (chloroplast) [Fargesia denudata];	0.05	1.62512	5.02247
#Uniq1	TRINITY_DN65227_c0_g4_i13	NA	predicted protein [Hordeum vulgare subsp. vulgare];predicted protein [Hordeum vulgare subsp. vulgare];hypothetical protein TRIUR3_03860 [Triticum urartu];uncharacterized protein LOC109736017 [Aegilops tauschii subsp. tauschii];uncharacterized protein LOC109736018 [Aegilops tauschii subsp. tauschii];	0.636402	3.16308	2.31332
#Uniq1	TRINITY_DN24475_c0_g1_i1	GO:0016020;GO:0015031;GO:0009536;GO:0016021;GO:0009507;GO:0009706;GO:0009528;	hypothetical protein VITISV_005323 [Vitis vinifera];PREDICTED: protein POLLEN DEFECTIVE IN GUIDANCE 1 [Vitis vinifera];PREDICTED: protein POLLEN DEFECTIVE IN GUIDANCE 1-like [Malus domestica];PREDICTED: protein POLLEN DEFECTIVE IN GUIDANCE 1 [Beta vulgaris subsp. vulgaris];protein POLLEN DEFECTIVE IN GUIDANCE 1 [Sesamum indicum];	0.05	2.98921	5.90169
#Uniq1	TRINITY_DN14856_c0_g1_i1	GO:0005634;	RecName: Full=Putative protein Brevis radix-like 3; Short=OsBRXL3;unnamed protein product [Triticum aestivum];PREDICTED: putative protein Brevis radix-like 3 [Oryza brachyantha];putative protein Brevis radix-like 3 [Oryza sativa Japonica Group];protein Brevis radix-like 2 [Aegilops tauschii subsp. tauschii];	0.05	2.58705	5.69324
#Uniq1	TRINITY_DN34599_c0_g3_i1	NA	.	0.05	1.16644	4.54404
#Uniq1	TRINITY_DN55105_c0_g1_i1	NA	hypothetical protein TRIUR3_23523 [Triticum urartu];DUF761 domain protein [Zea mays];hypothetical protein Zm00014a_033582 [Zea mays];uncharacterized protein LOC100846517 [Brachypodium distachyon];uncharacterized protein LOC109752183 [Aegilops tauschii subsp. tauschii];	1.78345	5.84814	1.71331
#Uniq1	TRINITY_DN54224_c1_g1_i1	GO:0016310;GO:0016301;	hypothetical protein POPTR_014G098400v3 [Populus trichocarpa];hypothetical protein POPTR_014G098400v3 [Populus trichocarpa];histone-lysine N-methyltransferase ATX3 isoform X3 [Populus trichocarpa];PREDICTED: histone-lysine N-methyltransferase ATX3-like isoform X2 [Populus euphratica];histone-lysine N-methyltransferase ATX3 isoform X5 [Populus trichocarpa];	0.05	3.98429	6.31625
#Uniq1	TRINITY_DN79465_c2_g5_i1	NA	.	0.05	0.748846	3.90467
#Uniq1	TRINITY_DN74259_c0_g11_i1	GO:0007165;GO:0043531;GO:0005886;GO:0006952;	Disease resistance protein RPM1 [Triticum urartu];Disease resistance protein RPM1 [Triticum urartu];putative disease resistance protein At1g58400 isoform X1 [Aegilops tauschii subsp. tauschii];disease resistance RPP8-like protein 3 isoform X2 [Aegilops tauschii subsp. tauschii];putative disease resistance RPP13-like protein 3 [Aegilops tauschii subsp. tauschii];	0.05	2.01018	5.32925
#Uniq1	TRINITY_DN39840_c1_g2_i1	GO:0016020;GO:0016021;	hypothetical protein BRADI_4g10715v3 [Brachypodium distachyon];Sec23/Sec24 protein transport family protein [Zea mays];hypothetical protein SORBI_3002G273000 [Sorghum bicolor];EIN3-binding F-box protein 2-like [Sorghum bicolor];F-box/LRR-repeat protein 7 [Brachypodium distachyon];	0.05	1.06329	4.41046
#Uniq1	TRINITY_DN32599_c0_g1_i1	NA	.	0.05	0.980527	4.29356
#Uniq1	TRINITY_DN63564_c0_g5_i14	GO:0016020;GO:0004722;GO:0016787;GO:0004721;GO:0003824;GO:0043169;GO:0016021;GO:0006470;GO:0046872;	predicted protein, partial [Hordeum vulgare subsp. vulgare];hypothetical protein OsI_09922 [Oryza sativa Indica Group];PREDICTED: probable protein phosphatase 2C 28 [Oryza brachyantha];probable protein phosphatase 2C 28 [Brachypodium distachyon];probable protein phosphatase 2C 28 [Aegilops tauschii subsp. tauschii];	20.6506	81.6049	1.98247
#Uniq1	TRINITY_DN6237_c0_g1_i1	GO:0016874;GO:0008152;GO:0003824;GO:0005524;GO:0000166;GO:0009698;GO:0016207;	4-coumarate:coenzyme A ligase [Lolium perenne];unnamed protein product [Triticum aestivum];PREDICTED: probable 4-coumarate--CoA ligase 5 [Oryza brachyantha];probable 4-coumarate--CoA ligase 5 [Oryza sativa Japonica Group];probable 4-coumarate--CoA ligase 5 [Aegilops tauschii subsp. tauschii];	0.05	1.51226	4.91863
#Uniq1	TRINITY_DN78004_c3_g10_i8	NA	predicted protein [Hordeum vulgare subsp. vulgare];hypothetical protein GQ55_9G589100 [Panicum hallii var. hallii];ethylene-responsive transcription factor ERF073 [Setaria italica];ethylene-responsive transcription factor ERF073-like [Aegilops tauschii subsp. tauschii];ethylene-responsive transcription factor ERF073-like [Panicum hallii];	1.09124	6.64911	2.60719
#Uniq1	TRINITY_DN47721_c0_g2_i1	NA	predicted protein [Hordeum vulgare subsp. vulgare];MATE efflux family protein 5 [Triticum urartu];protein DETOXIFICATION 16-like [Aegilops tauschii subsp. tauschii];protein DETOXIFICATION 16-like isoform X1 [Aegilops tauschii subsp. tauschii];protein DETOXIFICATION 16-like isoform X2 [Aegilops tauschii subsp. tauschii];	3.46899	12.6826	1.87026
#Uniq1	TRINITY_DN65475_c0_g2_i6	GO:0016747;	anthocyanin 5-aromatic acyltransferase [Triticum aestivum];Anthocyanin 5-aromatic acyltransferase [Triticum urartu];unnamed protein product [Triticum aestivum];phenolic glucoside malonyltransferase 2-like [Aegilops tauschii subsp. tauschii];phenolic glucoside malonyltransferase 2-like [Aegilops tauschii subsp. tauschii];	1.26255	3.84318	1.60596
#Uniq1	TRINITY_DN62796_c1_g1_i8	GO:0016310;GO:0004672;GO:0016301;GO:0006468;GO:0005524;GO:0000166;GO:0004674;	predicted protein [Hordeum vulgare subsp. vulgare];hypothetical protein OsI_35261 [Oryza sativa Indica Group];proline-rich receptor-like protein kinase PERK1 [Brachypodium distachyon];PREDICTED: phytosulfokine receptor 1-like, partial [Oryza brachyantha];leucine-rich repeat receptor protein kinase MSL1-like [Aegilops tauschii subsp. tauschii];	1.40552	4.06048	1.53055
#Uniq1	TRINITY_DN7013_c0_g1_i1	NA	unknown [Zea mays];hypothetical protein TRIUR3_08371 [Triticum urartu];hypothetical protein BVRB_029610, partial [Beta vulgaris subsp. vulgaris];hypothetical protein AXF42_Ash019530 [Apostasia shenzhenica];hypothetical protein MA16_Dca025960 [Dendrobium catenatum];	0.05	4.72436	6.56205
#Uniq1	TRINITY_DN66954_c1_g2_i2	GO:0005622;GO:0015629;GO:0030042;GO:0003779;	WCOR719 [Triticum aestivum];actin depolymerization factor-like protein [Thinopyrum elongatum];actin depolymerization factor-like protein [Hordeum vulgare subsp. vulgare];Adf2 [Hordeum vulgare subsp. vulgare];actin depolymerization factor-like protein [Hordeum vulgare subsp. vulgare];	25.4194	53.282	1.06772
#Uniq1	TRINITY_DN76159_c0_g3_i2	NA	predicted protein [Hordeum vulgare subsp. vulgare];hypothetical protein GQ55_9G503100 [Panicum hallii var. hallii];peptide chain release factor PrfB2, chloroplastic [Brachypodium distachyon];peptide chain release factor PrfB2, chloroplastic [Aegilops tauschii subsp. tauschii];peptide chain release factor PrfB2, chloroplastic [Panicum hallii];	0.05	3.94781	6.30298
#Uniq1	TRINITY_DN63085_c0_g4_i1	GO:0004602;GO:0006979;GO:0098869;GO:0055114;GO:0016491;GO:0004601;	glutathione peroxidase [Triticum aestivum];hypothetical protein SETIT_7G194100v2 [Setaria italica];probable phospholipid hydroperoxide glutathione peroxidase 6, mitochondrial [Sorghum bicolor];probable phospholipid hydroperoxide glutathione peroxidase [Aegilops tauschii subsp. tauschii];probable phospholipid hydroperoxide glutathione peroxidase 6, mitochondrial [Panicum hallii];	71.2725	143.212	1.00673
#Uniq1	TRINITY_DN68060_c0_g6_i2	NA	spermidine synthase, partial [Triticum aestivum];spermidine synthase [Triticum aestivum];spermidine synthase [Triticum aestivum];predicted protein [Hordeum vulgare subsp. vulgare];putative aminopropyltransferase, partial [Oryza sativa Japonica Group];	17.971	36.8158	1.03465
#Uniq1	TRINITY_DN50236_c0_g3_i1	GO:0016020;GO:0016021;	hypothetical protein [Zea mays];predicted protein [Hordeum vulgare subsp. vulgare];uncharacterized LOC100279454 [Zea mays];putative uncharacterized protein DDB_G0291608 [Brachypodium distachyon];histone-lysine N-methyltransferase SETD1A-like [Aegilops tauschii subsp. tauschii];	0.05	4.95619	6.63116
#Uniq1	TRINITY_DN62527_c1_g3_i15	NA	putative nematode-resistance protein [Hordeum vulgare];hypothetical protein OsI_04482 [Oryza sativa Indica Group];hypothetical protein TRIUR3_20176 [Triticum urartu];nematode resistance protein-like HSPRO1 [Oryza sativa Japonica Group];nematode resistance protein-like HSPRO1 [Aegilops tauschii subsp. tauschii];	0.893287	4.89911	2.45532
#Uniq1	TRINITY_DN79751_c0_g1_i1	NA	F-box/RNI-like superfamily protein [Artemisia annua];	0.05	0.710146	3.82812
#Uniq1	TRINITY_DN62391_c0_g1_i3	NA	Glutamyl-tRNA(Gln) amidotransferase subunit B, chloroplastic/mitochondrial [Dichanthelium oligosanthes];hypothetical protein PHYPA_025902 [Physcomitrella patens];glutamyl-tRNA(Gln) amidotransferase subunit B, chloroplastic/mitochondrial [Brachypodium distachyon];glutamyl-tRNA(Gln) amidotransferase subunit B, chloroplastic/mitochondrial [Physcomitrella patens];glutamyl-tRNA(Gln) amidotransferase s…	0.05	0.777506	3.95885
#Uniq1	TRINITY_DN59394_c0_g1_i1	GO:0055114;GO:0016491;GO:0046872;	leucoanthocyanidin dioxygenase-like protein [Hordeum vulgare];predicted protein [Hordeum vulgare subsp. vulgare];predicted protein [Hordeum vulgare subsp. vulgare];unnamed protein product [Triticum aestivum];probable 2-oxoglutarate-dependent dioxygenase At5g05600 [Aegilops tauschii subsp. tauschii];	0.05	3.54779	6.14885
#Uniq1	TRINITY_DN47146_c0_g3_i1	NA	Q96RS4_HUMAN (Q96RS4) Complement factor MASP-3;Q5HYM1_HUMAN (Q5HYM1) Hypothetical protein DKFZp686O1553 (Fragment);Q8IUV8_HUMAN (Q8IUV8) Similar to mannan-binding lectin serine protease 1 (C4/C2 activating component of Ra-reactive factor) (Fragment);Q68D21_HUMAN (Q68D21) Hypothetical protein DKFZp686I01199;Q9BLV5_LEIMA (Q9BLV5) Hypothetical protein L2027.10 (Fragment);	6.89614	25.3936	1.8806
#Uniq1	TRINITY_DN75869_c0_g2_i15	NA	hypothetical protein TRIUR3_22609 [Triticum urartu];F-box protein PP2-A13 [Dichanthelium oligosanthes];F-box protein PP2-A13 isoform X1 [Brachypodium distachyon];F-box protein PP2-A13 isoform X1 [Oryza sativa Japonica Group];F-box protein PP2-A13-like isoform X1 [Aegilops tauschii subsp. tauschii];	5.68189	12.6393	1.15347
#Uniq1	TRINITY_DN80469_c1_g2_i2	GO:0016310;GO:0007166;GO:0004672;GO:0016301;GO:0006468;GO:0007178;GO:0005524;GO:0000166;GO:0005886;GO:0004674;GO:0004675;	hypothetical protein OsI_10191 [Oryza sativa Indica Group];Protein kinase 2B, chloroplastic [Triticum urartu];probable serine/threonine-protein kinase PBL3 isoform X1 [Oryza sativa Japonica Group];probable serine/threonine-protein kinase PBL3 isoform X2 [Oryza sativa Japonica Group];probable serine/threonine-protein kinase PBL3 [Aegilops tauschii subsp. tauschii];	8.51804	19.0839	1.16376
#Uniq1	TRINITY_DN67382_c3_g1_i3	NA	.	3.5779	9.86357	1.463
#Uniq1	TRINITY_DN59641_c1_g1_i2	GO:0016020;GO:0016787;GO:0008152;GO:0004575;GO:0004564;GO:0004553;GO:0016021;GO:0005975;GO:0016798;	fructosyltransferase [Lolium perenne];putative beta-fructofuranosidase [Hordeum vulgare subsp. vulgare];putative beta-fructofuranosidase [Hordeum vulgare subsp. vulgare];predicted protein [Hordeum vulgare subsp. vulgare];putative soluble acid invertase [Lolium temulentum];	4.44643	13.3548	1.58664
#Uniq1	TRINITY_DN52179_c0_g1_i1	GO:0003700;GO:0003677;GO:0006355;GO:0005634;GO:0006351;	C-repeat/DRE-binding factor 6 [Festuca pratensis];CBFIIIa-6, partial [Secale cereale];Cbf6, partial [Secale cereale];dehydration-responsive element binding protein 1 [Agropyron mongolicum];putative DREB1A protein [Festuca arundinacea];	0.05	4.74047	6.56696
#Uniq1	TRINITY_DN74421_c2_g1_i2	GO:0046983;GO:0003677;GO:0005634;	predicted protein [Hordeum vulgare subsp. vulgare];hypothetical protein GQ55_9G103300 [Panicum hallii var. hallii];transcription factor bHLH18 [Setaria italica];transcription factor bHLH18-like [Aegilops tauschii subsp. tauschii];transcription factor bHLH18-like [Panicum hallii];	2.19763	6.35426	1.53178
#Uniq1	TRINITY_DN70873_c0_g3_i16	NA	vacuolar monosaccharide symporter 1 [Saccharum hybrid cultivar Q117];uncharacterized protein LOC100281158 [Zea mays];sugar transporter ERD6-like 16 [Brachypodium distachyon];sugar transporter ERD6-like 16 [Setaria italica];sugar transporter ERD6-like 16 isoform X2 [Sorghum bicolor];	0.453727	1.47791	1.70366
#Uniq1	TRINITY_DN76009_c1_g5_i2	GO:0005886;	predicted protein [Hordeum vulgare subsp. vulgare];Tetrachloro-P-hydroquinone reductive dehalogenase [Triticum urartu];glutathione S-transferase TCHQD [Brachypodium distachyon];glutathione S-transferase TCHQD-like, partial [Aegilops tauschii subsp. tauschii];glutathione S-transferase TCHQD [Aegilops tauschii subsp. tauschii];	1.64011	3.54451	1.11179
#Uniq1	TRINITY_DN75697_c2_g3_i2	NA	ABA 8'-hydroxylase 1 [Hordeum vulgare subsp. vulgare];ABA 8'-hydroxylase [Triticum aestivum];ABA 8'-hydroxylase [Triticum aestivum];abscisic acid 8'-hydroxylase 1 [Brachypodium distachyon];abscisic acid 8'-hydroxylase 1 [Aegilops tauschii subsp. tauschii];	9.71232	28.6498	1.56064
#Uniq1	TRINITY_DN77543_c1_g2_i3	NA	predicted protein [Hordeum vulgare subsp. vulgare];predicted protein [Hordeum vulgare subsp. vulgare];hypothetical protein TRIUR3_32499 [Triticum urartu];uncharacterized protein LOC109733057 [Aegilops tauschii subsp. tauschii];uncharacterized protein LOC109733071 [Aegilops tauschii subsp. tauschii];	1.58086	4.48917	1.50574
#Uniq1	TRINITY_DN76527_c0_g4_i5	NA	.	1.62836	4.86923	1.58027
#Uniq1	TRINITY_DN72156_c1_g10_i22	NA	unknown protein, contains kelch motif, PF01344 [Oryza sativa Japonica Group];Kelch-like protein 5 [Triticum urartu];uncharacterized protein LOC100836442 [Brachypodium distachyon];uncharacterized protein LOC4337909 isoform X1 [Oryza sativa Japonica Group];uncharacterized protein LOC109732419 [Aegilops tauschii subsp. tauschii];	0.829017	2.4199	1.54547
#Uniq1	TRINITY_DN64408_c0_g1_i1	NA	PREDICTED: pumilio homolog 12-like [Raphanus sativus];	0.05	4.09699	6.35649
#Uniq1	TRINITY_DN31698_c0_g1_i1	GO:0015074;GO:0004523;GO:0003676;GO:0090502;	putative gag-pol precursor [Zea mays];Integrase core domain, putative [Oryza sativa Japonica Group];transposon protein, putative, unclassified [Oryza sativa Japonica Group];probable N-acetyltransferase HLS1 [Cucurbita moschata];	0.05	0.995713	4.31573
#Uniq1	TRINITY_DN67073_c0_g3_i34	NA	Os04g0457800, partial [Oryza sativa Japonica Group];hypothetical protein OsI_16148 [Oryza sativa Indica Group];hypothetical protein BRADI_5g12227v3 [Brachypodium distachyon];LRR receptor kinase SERK2 [Brachypodium distachyon];PREDICTED: somatic embryogenesis receptor kinase 1-like [Oryza brachyantha];	2.29511	7.34415	1.67803
#Uniq1	TRINITY_DN40346_c0_g1_i1	NA	putative polyadenylate-binding protein [Apostasia shenzhenica];	0.05	1.07823	4.43059
#Uniq1	TRINITY_DN70429_c1_g8_i4	GO:0006457;GO:0005524;GO:0006950;GO:0051082;	unknown [Picea sitchensis];heat shock protein 90 [Triticum urartu];heat shock protein 90 [Triticum dicoccoides];predicted protein [Hordeum vulgare subsp. vulgare];Heat shock protein 90-2 [Zea mays];	29.8659	116.512	1.96391
#Uniq1	TRINITY_DN65220_c0_g3_i1	NA	B1234D02.7 [Oryza sativa Japonica Group];PREDICTED: E3 ubiquitin-protein ligase SGR9, amyloplastic [Gossypium raimondii];PREDICTED: protein DA1-like isoform X2 [Gossypium hirsutum];PREDICTED: protein DA1-like isoform X1 [Gossypium arboreum];PREDICTED: protein DA1-like isoform X2 [Gossypium arboreum];	0.05	4.72477	6.56217
#Uniq1	TRINITY_DN67780_c2_g4_i1	GO:0016020;GO:0043621;GO:0005515;GO:0008061;GO:0016021;GO:0005886;GO:0006952;	predicted protein [Hordeum vulgare subsp. vulgare];Chitin elicitor-binding protein [Triticum urartu];hypothetical protein BRADI_1g76177v3 [Brachypodium distachyon];uncharacterized protein LOC100823512 [Brachypodium distachyon];chitin elicitor-binding protein-like [Aegilops tauschii subsp. tauschii];	70.7733	142.188	1.00652
#Uniq1	TRINITY_DN77863_c1_g9_i1	NA	cytochrome P450 CYP86E2 [Zea mays];predicted protein [Hordeum vulgare subsp. vulgare];Cytochrome P450 86B1 [Zea mays];cytochrome P450 86B1 [Setaria italica];cytochrome P450 86B1 [Aegilops tauschii subsp. tauschii];	0.05	1.45547	4.86341
#Uniq1	TRINITY_DN61252_c0_g1_i1	NA	.	0.05	0.976668	4.28787
#Uniq1	TRINITY_DN41529_c0_g1_i2	NA	.	0.05	0.757774	3.92177
#Uniq1	TRINITY_DN19398_c0_g1_i1	NA	hypothetical protein PHYPA_025904 [Physcomitrella patens];	0.05	6.62098	7.04897
#Uniq1	TRINITY_DN61984_c0_g3_i1	NA	hypothetical protein OsI_34342 [Oryza sativa Indica Group];hypothetical protein OsJ_32180 [Oryza sativa Japonica Group];hypothetical protein SETIT_9G189900v2 [Setaria italica];PREDICTED: uncharacterized protein LOC102717834 [Oryza brachyantha];uncharacterized protein LOC109734420 [Aegilops tauschii subsp. tauschii];	0.05	5.25995	6.71698
#Uniq1	TRINITY_DN74820_c1_g13_i3	NA	predicted protein [Hordeum vulgare subsp. vulgare];	0.05	0.855679	4.09707
#Uniq1	TRINITY_DN71168_c1_g11_i1	NA	.	0.05	2.32011	5.53612
#Uniq1	TRINITY_DN69435_c0_g1_i3	NA	NAC-domain transcription factor [Triticum aestivum];NAC domain-containing protein 8-like protein [Triticum aestivum];unnamed protein product [Triticum aestivum];NAC domain-containing protein 74 [Triticum urartu];NAC domain-containing protein 74-like [Aegilops tauschii subsp. tauschii];	11.9493	34.0419	1.51039
#Uniq1	TRINITY_DN77210_c1_g2_i1	GO:0016020;GO:0016787;GO:0008152;GO:0004575;GO:0004564;GO:0004553;GO:0016021;GO:0005975;GO:0016798;	fructosyltransferase [Lolium perenne];putative beta-fructofuranosidase [Hordeum vulgare subsp. vulgare];putative beta-fructofuranosidase [Hordeum vulgare subsp. vulgare];putative soluble acid invertase [Lolium temulentum];acid beta-fructofuranosidase precursor [Triticum aestivum];	13.3655	38.1348	1.51259
#Uniq1	TRINITY_DN62502_c1_g5_i18	NA	hypothetical protein OsJ_17911 [Oryza sativa Japonica Group];hypothetical protein GQ55_3G375400 [Panicum hallii var. hallii];PREDICTED: phosphatidylinositol:ceramide inositolphosphotransferase-like [Oryza brachyantha];phosphatidylinositol:ceramide inositolphosphotransferase-like [Oryza sativa Japonica Group];phosphatidylinositol:ceramide inositolphosphotransferase-like [Panicum hallii];	1.11298	4.09592	1.87976
#Uniq1	TRINITY_DN40123_c1_g2_i1	GO:0005737;GO:0005525;GO:0000166;GO:0005829;GO:0005634;	hypothetical protein SELMODRAFT_416881 [Selaginella moellendorffii];Kinesin domain-containing protein/DUF3490 domain-containing protein [Cephalotus follicularis];hypothetical protein CCACVL1_03353 [Corchorus capsularis];PREDICTED: uncharacterized protein K02A2.6-like [Nicotiana sylvestris];	0.05	3.6481	6.18907
#Uniq1	TRINITY_DN56434_c1_g2_i6	NA	predicted protein [Hordeum vulgare subsp. vulgare];predicted protein [Hordeum vulgare subsp. vulgare];E3 ubiquitin ligase BIG BROTHER-related protein [Triticum urartu];uncharacterized protein LOC100839508 [Brachypodium distachyon];E3 ubiquitin-protein ligase MBR2-like [Aegilops tauschii subsp. tauschii];	5.77898	12.5455	1.11828
#Uniq1	TRINITY_DN74310_c1_g7_i1	NA	hypothetical protein CR513_18435, partial [Mucuna pruriens];small subunit processome component 20 homolog [Chenopodium quinoa];small subunit processome component 20 homolog [Chenopodium quinoa];	0.05	4.80265	6.58576
#Uniq1	TRINITY_DN72436_c2_g6_i3	NA	thioredoxin [Zea mays];Thioredoxin [Zea mays];uncharacterized protein LOC100283457 [Zea mays];desumoylating isopeptidase 1 [Brachypodium distachyon];PREDICTED: desumoylating isopeptidase 1-like [Oryza brachyantha];	3.59162	16.8365	2.22889
#Uniq1	TRINITY_DN74983_c0_g8_i5	GO:0006352;GO:0003700;GO:0003899;GO:0009536;GO:0006355;GO:2000142;GO:0016987;	predicted protein [Hordeum vulgare subsp. vulgare];predicted protein [Hordeum vulgare subsp. vulgare];RNA polymerase sigma factor rpoD [Triticum urartu];PREDICTED: RNA polymerase sigma factor sigE, chloroplastic/mitochondrial, partial [Oryza brachyantha];RNA polymerase sigma factor sigE, chloroplastic/mitochondrial-like [Aegilops tauschii subsp. tauschii];	2.12486	5.04335	1.24701
#Uniq1	TRINITY_DN66898_c1_g1_i6	GO:0008150;GO:0004386;	hypothetical protein ZEAMMB73_Zm00001d045084 [Zea mays];predicted protein [Hordeum vulgare subsp. vulgare];hypothetical protein OsI_21952 [Oryza sativa Indica Group];uncharacterized protein LOC100821383 isoform X1 [Brachypodium distachyon];uncharacterized protein LOC4340346 [Oryza sativa Japonica Group];	19.042	53.7727	1.49769
#Uniq1	TRINITY_DN78004_c3_g3_i3	NA	predicted protein [Hordeum vulgare subsp. vulgare];hypothetical protein BAE44_0026382 [Dichanthelium oligosanthes];hypothetical protein BAE44_0015872 [Dichanthelium oligosanthes];hypothetical protein GQ55_9G589100 [Panicum hallii var. hallii];ethylene-responsive transcription factor ERF073-like [Aegilops tauschii subsp. tauschii];	0.05	2.54474	5.66945
#Uniq1	TRINITY_DN49046_c0_g2_i1	NA	predicted protein [Hordeum vulgare subsp. vulgare];	6.27337	23.0313	1.87628
#Uniq1	TRINITY_DN74284_c0_g4_i1	NA	uncharacterized protein A4U43_C04F22880 [Asparagus officinalis];arabinosyltransferase XEG113 [Asparagus officinalis];	0.05	2.38626	5.57668
#Uniq1	TRINITY_DN68221_c0_g2_i3	NA	.	0.05	6.31613	6.98097
#Uniq1	TRINITY_DN53911_c0_g1_i2	GO:0016020;GO:0016132;GO:0031410;GO:0016125;GO:0020037;GO:0007275;GO:0004497;GO:0005506;GO:0055114;GO:0016705;GO:0016021;GO:0016491;GO:0030659;GO:0010268;GO:0046872;	predicted protein [Hordeum vulgare subsp. vulgare];hypothetical protein BRADI_3g51550v3 [Brachypodium distachyon];cytochrome P450 87A3 isoform X1 [Brachypodium distachyon];cytochrome P450 87A3-like [Aegilops tauschii subsp. tauschii];cytochrome P450 87A3 isoform X2 [Brachypodium distachyon];	0.05	2.5222	5.65661
#Uniq1	TRINITY_DN76314_c0_g5_i4	NA	hypothetical protein BRADI_3g28555v3, partial [Brachypodium distachyon];hypothetical protein SETIT_1G107300v2 [Setaria italica];hypothetical protein SETIT_2G233000v2 [Setaria italica];hypothetical protein SETIT_2G311300v2 [Setaria italica];hypothetical protein SETIT_3G356100v2 [Setaria italica];	0.05	0.889486	4.15297
#Uniq1	TRINITY_DN53335_c0_g1_i3	NA	Q8HY22_PIG (Q8HY22) Putative CD163 antigen precursor;	4.61581	17.2927	1.90551
#Uniq1	TRINITY_DN37683_c0_g1_i1	NA	hypothetical protein OsJ_18245 [Oryza sativa Japonica Group];hypothetical protein LR48_Vigan01g305300 [Vigna angularis];UDP-glucuronic acid decarboxylase 4 [Zea mays];UDP-glucuronic acid decarboxylase 4 [Capsicum annuum];UDP-glucuronic acid decarboxylase 4 [Prunus yedoensis var. nudiflora];	3.10406	7.91263	1.35
#Uniq1	TRINITY_DN76645_c0_g5_i9	NA	predicted protein [Hordeum vulgare subsp. vulgare];Pleiotropic drug resistance protein 4 [Triticum urartu];Pleiotropic drug resistance protein 4 [Triticum urartu];ABC transporter G family member 44 [Aegilops tauschii subsp. tauschii];ABC transporter G family member 44-like [Aegilops tauschii subsp. tauschii];	0.05	3.59502	6.16793
#Uniq1	TRINITY_DN72323_c0_g8_i1	GO:0019538;GO:0005524;GO:0000166;	heat shock protein 101 [Triticum aestivum];predicted protein [Hordeum vulgare subsp. vulgare];heat shock protein 101 [Triticum turgidum subsp. durum];heat shock protein 101 [Triticum turgidum subsp. durum];chaperone protein ClpB1 [Aegilops tauschii subsp. tauschii];	31.1084	124.271	1.99811
#Uniq1	TRINITY_DN79419_c0_g1_i13	GO:0016020;GO:0016310;GO:0007166;GO:0004672;GO:0016301;GO:0030247;GO:0006468;GO:0005524;GO:0016021;GO:0005886;GO:0004674;	wall-associated receptor kinase 5 isoform X1 [Oryza sativa Japonica Group];wall-associated receptor kinase 2-like isoform X1 [Aegilops tauschii subsp. tauschii];wall-associated receptor kinase 5-like isoform X2 [Aegilops tauschii subsp. tauschii];wall-associated receptor kinase-like 6 [Aegilops tauschii subsp. tauschii];putative wall-associated receptor kinase-like 16 isoform X2 [Oryza sativa Jap…	0.706372	2.06562	1.54807
#Uniq1	TRINITY_DN64619_c0_g5_i1	NA	uncharacterized protein LOC111985826 isoform X1 [Quercus suber];uncharacterized protein LOC111985826 isoform X2 [Quercus suber];	0.05	8.56998	7.42122
#Uniq1	TRINITY_DN79944_c16_g1_i1	NA	mucin-5AC [Brachypodium distachyon];	0.05	4.65555	6.54088
#Uniq1	TRINITY_DN75753_c6_g7_i4	NA	uncharacterized protein LOC106398324 [Brassica napus];uncharacterized protein LOC106433041 [Brassica napus];ATP-dependent 6-phosphofructokinase 5, chloroplastic-like [Aegilops tauschii subsp. tauschii];	0.05	4.45271	6.47661
#Uniq1	TRINITY_DN73264_c1_g4_i1	NA	PREDICTED: disease resistance response protein 206 [Vitis vinifera];	0.05	4.50176	6.49242
#Uniq1	TRINITY_DN69472_c1_g3_i3	NA	PREDICTED: putative ABC transporter C family member 15 [Malus domestica];PREDICTED: putative ABC transporter C family member 15 [Pyrus x bretschneideri];	0.05	2.314	5.53232
#Uniq1	TRINITY_DN64283_c0_g4_i6	NA	hypothetical protein OsI_14583 [Oryza sativa Indica Group];Cytochrome P450 CYP4/CYP19/CYP26 subfamily [Handroanthus impetiginosus];large ribosomal RNA subunit accumulation protein YCED homolog 1, chloroplastic [Oryza sativa Japonica Group];	0.05	3.79506	6.24605
#Uniq1	TRINITY_DN77787_c1_g6_i5	GO:0004022;GO:0055114;GO:0008270;GO:0016491;GO:0046872;	alcohol dehydrogenase ADH2D [Triticum aestivum];alcohol dehydrogenase ADH2B [Triticum aestivum];alcohol dehydrogenase ADH2 [Aegilops tauschii];predicted protein [Hordeum vulgare subsp. vulgare];Alcohol dehydrogenase 3 [Triticum urartu];	9.55903	39.902	2.06152
#Uniq1	TRINITY_DN74239_c0_g3_i5	NA	predicted protein [Hordeum vulgare subsp. vulgare];hypothetical protein BRADI_1g07540v3 [Brachypodium distachyon];hypothetical protein BAE44_0021259 [Dichanthelium oligosanthes];uncharacterized protein LOC8086188 [Sorghum bicolor];uncharacterized protein LOC100837825 [Brachypodium distachyon];	0.05	1.62933	5.02621
#Uniq1	TRINITY_DN77148_c1_g4_i11	NA	.	0.05	3.9771	6.31364
#Uniq1	TRINITY_DN34041_c0_g1_i1	GO:0009738;GO:0010150;GO:0005737;GO:0003729;GO:0009737;GO:0009751;GO:0003723;GO:0009753;GO:0005844;	predicted protein [Hordeum vulgare subsp. vulgare];hypothetical protein TRIUR3_03443 [Triticum urartu];uncharacterized protein LOC109752328 [Aegilops tauschii subsp. tauschii];	0.05	2.21749	5.47086
#Uniq1	TRINITY_DN17582_c0_g1_i1	NA	uncharacterized protein LOC111377922 [Olea europaea var. sylvestris];uncharacterized protein LOC111392115 [Olea europaea var. sylvestris];uncharacterized protein LOC111400498 [Olea europaea var. sylvestris];	0.05	0.937849	4.22936
#Uniq1	TRINITY_DN74492_c2_g3_i1	NA	Chain A, Crystal Structure And Assembly Of An Eukaryotic Small Heat Shock Protein;small heat shock protein [Triticum aestivum];predicted protein [Hordeum vulgare subsp. vulgare];16.9 kDa class I heat shock protein 2-like [Aegilops tauschii subsp. tauschii];16.9 kDa class I heat shock protein 1-like [Aegilops tauschii subsp. tauschii];	4.76945	24.5029	2.36106
#Uniq1	TRINITY_DN80400_c1_g1_i11	GO:0052861;	predicted protein [Hordeum vulgare subsp. vulgare];predicted protein, partial [Hordeum vulgare subsp. vulgare];uncharacterized protein LOC100216714 isoform X1 [Zea mays];putative endo-1,3(4)-beta-glucanase 2 [Brachypodium distachyon];probable endo-1,3(4)-beta-glucanase ARB_01444 [Aegilops tauschii subsp. tauschii];	6.72374	13.5124	1.00695
#Uniq1	TRINITY_DN65871_c3_g5_i3	GO:0016020;GO:0061630;GO:0016567;GO:0016021;	hypothetical protein OsI_14243 [Oryza sativa Indica Group];E3 ubiquitin-protein ligase RNF170 isoform X1 [Brachypodium distachyon];E3 ubiquitin-protein ligase RNF170 [Oryza sativa Japonica Group];E3 ubiquitin-protein ligase RNF170-like [Aegilops tauschii subsp. tauschii];E3 ubiquitin-protein ligase RNF170-like [Panicum hallii];	1.84796	4.35042	1.23522
#Uniq1	TRINITY_DN73441_c2_g8_i3	NA	predicted protein [Hordeum vulgare subsp. vulgare];3-ketoacyl-CoA synthase 12 [Triticum urartu];3-ketoacyl-CoA synthase 12 [Brachypodium distachyon];3-ketoacyl-CoA synthase 12-like [Aegilops tauschii subsp. tauschii];3-ketoacyl-CoA synthase 12-like [Panicum hallii];	4.5542	12.2768	1.43067
#Uniq1	TRINITY_DN36293_c0_g1_i1	NA	Q7NJC1_GLOVI (Q7NJC1) Gsl1911 protein;	0.05	1.43732	4.84531
#Uniq1	TRINITY_DN70775_c0_g4_i4	GO:0005737;GO:1901135;GO:0003938;GO:0006183;GO:0055114;GO:0005975;GO:0097367;GO:0016853;	predicted protein [Hordeum vulgare subsp. vulgare];putative arabinose 5-phosphate isomerase [Dichanthelium oligosanthes];hypothetical protein BRADI_3g04440v3 [Brachypodium distachyon];probable arabinose 5-phosphate isomerase [Brachypodium distachyon];probable arabinose 5-phosphate isomerase [Aegilops tauschii subsp. tauschii];	41.0571	105.777	1.36532
#Uniq1	TRINITY_DN46055_c0_g2_i3	GO:0009058;GO:0016847;GO:0030170;GO:0003824;GO:0042218;GO:0016829;	ACC synthase [Triticum aestivum];ACC synthase [Hordeum vulgare];predicted protein [Hordeum vulgare subsp. vulgare];unnamed protein product [Triticum aestivum];1-aminocyclopropane-1-carboxylate synthase-like [Aegilops tauschii subsp. tauschii];	0.05	1.16586	4.54332
#Uniq1	TRINITY_DN76593_c0_g3_i1	NA	zinc finger protein [Populus euphratica];hypothetical protein VITISV_021757 [Vitis vinifera];conserved hypothetical protein [Ricinus communis];cytochrome c-type biogenesis protein CcmF, mitochondrion [Artemisia annua];cytochrome c biogenesis Fc (mitochondrion) [Oryza minuta];	0.05	5.16012	6.68933
#Uniq1	TRINITY_DN68061_c0_g2_i1	NA	.	0.05	6.41526	7.00344
#Uniq1	TRINITY_DN68237_c3_g3_i4	NA	predicted protein [Hordeum vulgare subsp. vulgare];predicted protein [Hordeum vulgare subsp. vulgare];protein EXORDIUM [Oryza sativa Japonica Group];protein EXORDIUM-like [Aegilops tauschii subsp. tauschii];protein EXORDIUM-like [Aegilops tauschii subsp. tauschii];	1.46842	8.13271	2.46947
#Uniq1	TRINITY_DN39402_c0_g1_i2	NA	.	0.05	3.74159	6.22558
#Uniq1	TRINITY_DN70821_c0_g2_i3	NA	ethylene-responsive factor [Thinopyrum intermedium];pathogen-inducible transcription factor ERF3 [Triticum aestivum];ERF1 [Stipa purpurea];Ethylene-responsive transcription factor 1 [Zea mays];ethylene-responsive transcription factor 2-like [Aegilops tauschii subsp. tauschii];	7.69154	50.9641	2.72814
#Uniq1	TRINITY_DN65519_c2_g1_i1	GO:0016020;GO:0016310;GO:0004672;GO:0016301;GO:0006468;GO:0005524;GO:0016021;	putative LRR receptor-like serine/threonine-protein kinase [Zea mays];putative LRR receptor-like serine/threonine-protein kinase [Zea mays];probable LRR receptor-like serine/threonine-protein kinase At1g05700 [Zea mays];putative leucine-rich repeat receptor-like protein kinase At2g19210 isoform X1 [Aegilops tauschii subsp. tauschii];probable LRR receptor-like serine/threonine-protein kinase At1g5…	0.05	1.0513	4.3941
#Uniq1	TRINITY_DN75546_c2_g3_i1	NA	hypothetical protein SORBI_3009G142200 [Sorghum bicolor];NAC domain-containing protein 48 [Sorghum bicolor];PREDICTED: protein ATAF2-like [Tarenaya hassleriana];	1.4908	3.38824	1.18445
#Uniq1	TRINITY_DN67615_c1_g6_i2	NA	predicted protein [Hordeum vulgare subsp. vulgare];chaperone protein dnaJ 8, chloroplastic-like [Aegilops tauschii subsp. tauschii];chaperone protein dnaJ 8, chloroplastic-like [Aegilops tauschii subsp. tauschii];chaperone protein dnaJ 8, chloroplastic-like [Aegilops tauschii subsp. tauschii];chaperone protein dnaJ 8, chloroplastic-like [Aegilops tauschii subsp. tauschii];	0.05	3.1538	5.97902
#Uniq1	TRINITY_DN33944_c0_g1_i1	NA	.	0.05	5.68005	6.82783
#Uniq1	TRINITY_DN65227_c0_g4_i9	NA	predicted protein [Hordeum vulgare subsp. vulgare];predicted protein [Hordeum vulgare subsp. vulgare];uncharacterized protein LOC100842676 [Brachypodium distachyon];uncharacterized protein LOC109736017 [Aegilops tauschii subsp. tauschii];uncharacterized protein LOC109773013 [Aegilops tauschii subsp. tauschii];	0.326009	3.19884	3.29457
#Uniq1	TRINITY_DN73594_c1_g10_i4	NA	.	1.03143	6.3228	2.61592
#Uniq1	TRINITY_DN71070_c0_g6_i8	NA	RNA polymerase beta (chloroplast) [Diheteropogon amplectens var. catangensis];RNA polymerase beta' subunit (plastid) [Chusquea spectabilis];RNA polymerase beta (plastid) [Distichlis bajaensis];RNA polymerase beta (chloroplast) [Streptostachys asperifolia];RNA polymerase beta ' subunit (chloroplast) [Lygeum spartum];	0.05	0.777768	3.95934
#Uniq1	TRINITY_DN71353_c4_g12_i1	GO:0005524;GO:0000166;	heat shock protein 70, partial [Cucurbita pepo];putative 70kDa heat-shock protein, partial [Prunus dulcis];hypothetical protein CL17Contig4_07, partial [Pinus taeda];hsp70 protein, partial [Zea mays];Heat shock protein 70 family [Trema orientalis];	13.9147	48.2266	1.79322
#Uniq1	TRINITY_DN73051_c0_g4_i11	NA	hypothetical protein EUTSA_v10015790mg [Eutrema salsugineum];hypothetical protein POPTR_001G285100v3 [Populus trichocarpa];PREDICTED: LOW QUALITY PROTEIN: heat shock 70 kDa protein 10, mitochondrial [Populus euphratica];LOW QUALITY PROTEIN: pentatricopeptide repeat-containing protein At5g03800 [Eutrema salsugineum];	4.35042	10.424	1.26068
#Uniq1	TRINITY_DN67549_c0_g2_i5	NA	Splicing factor-like protein [Parasponia andersonii];Splicing factor-like protein [Trema orientalis];uncharacterized protein LOC107471013 [Arachis duranensis];	0.05	3.37769	6.07797
#Uniq1	TRINITY_DN65962_c0_g1_i29	GO:0016787;GO:0008152;GO:0006629;GO:0016042;	predicted protein, partial [Hordeum vulgare subsp. vulgare];predicted protein, partial [Hordeum vulgare subsp. vulgare];uncharacterized protein LOC100274476 [Zea mays];Patatin-like protein 3 [Dichanthelium oligosanthes];patatin-like protein 3 [Setaria italica];	0.05	1.00516	4.32935
#Uniq1	TRINITY_DN25302_c0_g1_i1	GO:0016020;GO:0005375;GO:0035434;GO:0016021;	B3 DNA binding domain containing protein, expressed [Oryza sativa Japonica Group];B3 domain-containing protein Os03g0620400 isoform X1 [Oryza sativa Japonica Group];B3 domain-containing protein Os03g0620400 isoform X2 [Oryza sativa Japonica Group];	0.05	3.9544	6.30539
#Uniq1	TRINITY_DN37530_c0_g1_i2	GO:0005737;GO:0016874;GO:0004826;GO:0006432;GO:0006412;GO:0004812;GO:0000287;GO:0003723;GO:0005524;GO:0000166;	hypothetical protein TRIUR3_06013 [Triticum urartu];	0.05	1.06938	4.4187
#Uniq1	TRINITY_DN20648_c0_g2_i1	NA	hypothetical protein POPTR_005G085000v3 [Populus trichocarpa];uncharacterized protein LOC7486340 [Populus trichocarpa];carboxy-terminal domain RNA polymerase II polypeptide A small phosphatase 1 isoform X2 [Selaginella moellendorffii];carboxy-terminal domain RNA polymerase II polypeptide A small phosphatase 1 isoform X2 [Selaginella moellendorffii];	0.05	4.23517	6.40435
#Uniq1	TRINITY_DN71055_c5_g2_i1	GO:0006950;	putative universal stress protein USP1 [Oryza sativa Indica Group];universal stress protein [Hordeum vulgare subsp. vulgare];hypothetical protein OsI_27297 [Oryza sativa Indica Group];PREDICTED: universal stress protein YxiE-like [Oryza brachyantha];universal stress protein PHOS34 [Oryza sativa Japonica Group];	0.05	0.833706	4.05954
#Uniq1	TRINITY_DN46228_c0_g1_i2	GO:0009058;GO:0003700;GO:0030170;GO:0003824;GO:0003677;GO:0006355;GO:0006351;	Q63NL7_BURPS (Q63NL7) Putative GntR-family regulatory protein;Q518I2_ENTHI (Q518I2) Hypothetical protein;	0.05	3.02862	5.92059
#Uniq1	TRINITY_DN71412_c0_g5_i14	GO:0016702;GO:0051213;GO:0055114;GO:0016491;GO:0046872;	lipoxygenase [Avena sativa];lipoxygenase-1, partial [Triticum urartu];lipoxygenase, partial [Triticum turgidum];predicted protein, partial [Hordeum vulgare subsp. vulgare];lipooxygenase-1 [Hordeum vulgare subsp. vulgare];	6.43884	18.4417	1.5181
#Uniq1	TRINITY_DN71772_c1_g3_i8	NA	predicted protein [Hordeum vulgare subsp. vulgare];ethylene-responsive transcription factor 4-like [Zea mays];Ethylene-responsive transcription factor 4 [Zea mays];Ethylene-responsive transcription factor 7 [Zea mays];ethylene-responsive transcription factor 4-like [Aegilops tauschii subsp. tauschii];	0.695901	13.4893	4.27679
#Uniq1	TRINITY_DN6963_c0_g1_i1	NA	.	0.05	1.22543	4.61522
#Uniq1	TRINITY_DN60688_c0_g5_i2	GO:0007205;GO:0016310;GO:0007165;GO:0008152;GO:0016301;GO:0016740;GO:0003951;GO:0005524;GO:0004143;GO:0000166;	hypothetical protein OsI_09221 [Oryza sativa Indica Group];hypothetical protein OsJ_08661 [Oryza sativa Japonica Group];hypothetical protein GQ55_1G417100 [Panicum hallii var. hallii];diacylglycerol kinase 3-like [Aegilops tauschii subsp. tauschii];diacylglycerol kinase 7-like [Panicum hallii];	0.05	2.13709	5.41758
#Uniq1	TRINITY_DN50652_c0_g2_i4	NA	Rpr4901.2 [Hordeum vulgare subsp. vulgare];hypothetical protein TRIUR3_35445 [Triticum urartu];	22.1677	50.9042	1.19933
#Uniq1	TRINITY_DN73296_c2_g3_i2	GO:0016020;GO:0016310;GO:0005102;GO:0004672;GO:0007165;GO:0016301;GO:0006468;GO:0005524;GO:0016021;	receptor kinase-like protein [Triticum monococcum];somatic embryogenesis receptor-like kinase3 [Zea mays];Somatic embryogenesis receptor kinase 2 [Zea mays];somatic embryogenesis receptor kinase 1, partial [Dendrobium catenatum];Os04g0457800, partial [Oryza sativa Japonica Group];	0.05	1.02763	4.36125
#Uniq1	TRINITY_DN29711_c0_g1_i1	NA	unnamed protein product [Triticum aestivum];PREDICTED: E3 ubiquitin-protein ligase CHFR isoform X2 [Cucumis sativus];PREDICTED: E3 ubiquitin-protein ligase CHFR isoform X1 [Cucumis sativus];PREDICTED: E3 ubiquitin-protein ligase CHFR isoform X3 [Cucumis sativus];uncharacterized protein LOC109734000 [Aegilops tauschii subsp. tauschii];	0.05	1.20256	4.58804
#Uniq1	TRINITY_DN72754_c1_g1_i1	NA	PREDICTED: uncharacterized protein LOC109215945 [Nicotiana attenuata];	0.05	4.16134	6.37898
#Uniq1	TRINITY_DN64853_c0_g4_i6	GO:0007165;GO:0043531;GO:0005886;GO:0006952;	Disease resistance protein RPH8A [Triticum urartu];Disease resistance protein RPP13 [Triticum urartu];hypothetical protein BRADI_2g11931v3 [Brachypodium distachyon];putative disease resistance RPP13-like protein 3 [Aegilops tauschii subsp. tauschii];putative disease resistance RPP13-like protein 3 [Aegilops tauschii subsp. tauschii];	0.428569	1.86459	2.12126
#Uniq1	TRINITY_DN31969_c0_g3_i2	NA	Protein FIZZY-RELATED 2 [Zostera marina];hypothetical protein CDL12_05727 [Handroanthus impetiginosus];probable 2-carboxy-D-arabinitol-1-phosphatase isoform X2 [Physcomitrella patens];probable 2-carboxy-D-arabinitol-1-phosphatase isoform X3 [Physcomitrella patens];	0.05	5.14864	6.68612
#Uniq1	TRINITY_DN77158_c2_g3_i1	NA	predicted protein [Hordeum vulgare subsp. vulgare];hypothetical protein TRIUR3_14353 [Triticum urartu];receptor-like protein kinase FERONIA [Sorghum bicolor];receptor-like protein kinase FERONIA [Aegilops tauschii subsp. tauschii];receptor-like protein kinase FERONIA [Aegilops tauschii subsp. tauschii];	0.05	16.2642	8.34556
#Uniq1	TRINITY_DN71844_c0_g1_i1	GO:0005524;GO:0000166;	heat shock protein 70, partial [Zea mays];heat shock protein 70, partial [Ageratina adenophora];heat shock protein 70, partial [Piper nigrum];heat shock cognate 70 kDa protein 2-like, partial [Trifolium pratense];PREDICTED: heat shock cognate 70 kDa protein 2-like [Juglans regia];	65.955	266.642	2.01535
#Uniq1	TRINITY_DN65723_c1_g3_i1	GO:0006355;GO:0003712;	hypothetical protein [Zea mays];mediator of RNA polymerase II transcription subunit 15a [Brachypodium distachyon];mediator of RNA polymerase II transcription subunit 15a [Jatropha curcas];mediator of RNA polymerase II transcription subunit 15a [Dendrobium catenatum];mediator of RNA polymerase II transcription subunit 15a-like isoform X2 [Cucurbita maxima];	0.05	3.86839	6.27366
#Uniq1	TRINITY_DN75591_c0_g4_i1	NA	predicted protein [Hordeum vulgare subsp. vulgare];hypothetical protein GQ55_1G441400 [Panicum hallii var. hallii];PREDICTED: coumaroyl-CoA:anthocyanidin 3-O-glucoside-6''-O-coumaroyltransferase 2-like [Oryza brachyantha];coumaroyl-CoA:anthocyanidin 3-O-glucoside-6''-O-coumaroyltransferase 2-like [Aegilops tauschii subsp. tauschii];coumaroyl-CoA:anthocyanidin 3-O-glucoside-6''-O-coumaroyltransfer…	0.05	2.04825	5.35632
#Uniq1	TRINITY_DN46320_c0_g1_i1	NA	hypothetical protein, partial [Lolium perenne];hypothetical protein BAE44_0016461 [Dichanthelium oligosanthes];Dihydrofolate reductase [Zea mays];dihydrofolate reductase [Setaria italica];dihydrofolate reductase-like [Panicum hallii];	0.05	3.85145	6.26733
#Uniq1	TRINITY_DN88299_c0_g1_i1	NA	.	0.05	1.62909	5.02599
#Uniq1	TRINITY_DN19000_c0_g1_i1	GO:0005743;GO:0032592;GO:0033615;	unknown [Zea mays];3'-5'-exoribonuclease family protein [Zea mays];exosome complex exonuclease RRP43 [Zea mays];PREDICTED: exosome complex component RRP43-like isoform X4 [Oryza brachyantha];PREDICTED: exosome complex component rrp43-like isoform X6 [Oryza brachyantha];	0.05	1.22705	4.61712
#Uniq1	TRINITY_DN29202_c0_g2_i1	NA	.	0.05	1.06186	4.40852
#Uniq1	TRINITY_DN75934_c0_g4_i1	GO:0003700;GO:0003677;GO:0006355;GO:0006351;	maturase K, partial (chloroplast) [Pecluma macedoi];	0.05	1.30527	4.70628
#Uniq1	TRINITY_DN76378_c0_g2_i3	NA	.	0.05	1.08361	4.43777
#Uniq1	TRINITY_DN41017_c0_g1_i1	NA	.	0.05	1.44441	4.85241
#Uniq1	TRINITY_DN76844_c0_g3_i3	NA	zinc finger protein-like [Arabidopsis thaliana];Zinc finger (C2H2 type) family protein / transcription factor jumonji (jmj) family protein [Arabidopsis thaliana];ELF6 [Arabidopsis thaliana];PREDICTED: probable lysine-specific demethylase ELF6 [Camelina sativa];PREDICTED: probable lysine-specific demethylase ELF6 [Camelina sativa];	0.05	1.86571	5.22165
#Uniq1	TRINITY_DN37637_c0_g1_i1	NA	SOUL heme-binding domain containing protein,expressed [Triticum aestivum];hypothetical protein GQ55_5G090400 [Panicum hallii var. hallii];heme-binding-like protein At3g10130, chloroplastic [Sorghum bicolor];heme-binding-like protein At3g10130, chloroplastic [Brachypodium distachyon];heme-binding-like protein At3g10130, chloroplastic [Aegilops tauschii subsp. tauschii];	0.05	0.873488	4.12679
#Uniq1	TRINITY_DN73880_c0_g6_i2	NA	.	0.05	1.29662	4.69668
#Uniq1	TRINITY_DN61601_c0_g1_i2	NA	Similar to gb|X82404 chloroplast SecA protein from Pisum sativum [Arabidopsis thaliana];Preprotein translocase SecA family protein [Arabidopsis thaliana];Preprotein translocase SecA family protein [Arabidopsis thaliana];Preprotein translocase SecA family protein [Arabidopsis thaliana];hypothetical protein AXX17_AT1G22720 [Arabidopsis thaliana];	0.05	1.46946	4.87721
#Uniq1	TRINITY_DN67239_c0_g1_i8	NA	predicted protein, partial [Hordeum vulgare subsp. vulgare];predicted protein [Hordeum vulgare subsp. vulgare];predicted protein [Hordeum vulgare subsp. vulgare];tropinone reductase homolog At5g06060-like [Aegilops tauschii subsp. tauschii];tropinone reductase homolog At2g29290-like isoform X2 [Aegilops tauschii subsp. tauschii];	3.72908	12.7333	1.77171
#Uniq1	TRINITY_DN71250_c0_g3_i1	NA	Di19 family protein [Triticum aestivum];Di19 family protein [Triticum aestivum];hypothetical protein TRIUR3_33906 [Triticum urartu];protein DEHYDRATION-INDUCED 19 homolog 3-like isoform X1 [Aegilops tauschii subsp. tauschii];protein DEHYDRATION-INDUCED 19 homolog 3-like isoform X2 [Aegilops tauschii subsp. tauschii];	3.64433	9.55564	1.3907
#Uniq1	TRINITY_DN69930_c3_g1_i12	NA	uncharacterized protein LOC100822657 [Brachypodium distachyon];PREDICTED: uncharacterized protein LOC102721525 [Oryza brachyantha];PREDICTED: uncharacterized protein LOC104892265 isoform X1 [Beta vulgaris subsp. vulgaris];uncharacterized protein LOC110719554 isoform X2 [Chenopodium quinoa];uncharacterized protein LOC101774472 [Setaria italica];	1.85618	3.71652	1.00162
#Uniq1	TRINITY_DN106391_c0_g1_i1	GO:0006879;GO:0006826;GO:0005623;GO:0008199;GO:0046872;	hypothetical protein TRIUR3_00843 [Triticum urartu];hypothetical protein TRIUR3_00844 [Triticum urartu];hypothetical protein TRIUR3_00847 [Triticum urartu];hypothetical protein TRIUR3_21309 [Triticum urartu];uncharacterized protein LOC109752076 [Aegilops tauschii subsp. tauschii];	0.05	1.92441	5.26634
#Uniq1	TRINITY_DN68053_c1_g2_i10	NA	predicted protein, partial [Hordeum vulgare subsp. vulgare];hypothetical protein BRADI_1g55720v3 [Brachypodium distachyon];unnamed protein product [Triticum aestivum];leucine-rich repeat extensin-like protein 6 [Brachypodium distachyon];leucine-rich repeat extensin-like protein 6 [Aegilops tauschii subsp. tauschii];	32.5903	85.7487	1.39567
#Uniq1	TRINITY_DN72269_c2_g8_i3	GO:0016020;GO:0016310;GO:0004672;GO:0016301;GO:0006468;GO:0048544;GO:0016740;GO:0005524;GO:0000166;GO:0016021;GO:0004674;	stress-induced receptor-like kinase A1a, partial [Triticum aestivum];stress-induced receptor-like kinase A1b, partial [Triticum aestivum];unnamed protein product [Triticum aestivum];G-type lectin S-receptor-like serine/threonine-protein kinase At2g19130 [Aegilops tauschii subsp. tauschii];G-type lectin S-receptor-like serine/threonine-protein kinase At2g19130 [Aegilops tauschii subsp. tauschii];	3.49887	7.75175	1.14763
#Uniq1	TRINITY_DN34370_c0_g1_i1	GO:0020037;GO:0006979;GO:0098869;GO:0042744;GO:0055114;GO:0005576;GO:0016491;GO:0046872;GO:0004601;	predicted protein [Hordeum vulgare subsp. vulgare];Peroxidase 4 [Triticum urartu];peroxidase 4-like [Aegilops tauschii subsp. tauschii];peroxidase 4-like [Aegilops tauschii subsp. tauschii];peroxidase 4-like [Aegilops tauschii subsp. tauschii];	0.05	1.51242	4.91879
#Uniq1	TRINITY_DN77662_c0_g6_i9	NA	putative cis-zeatin O-glucosyltransferase [Hordeum vulgare subsp. vulgare];cis-zeatin O-glucosyltransferase 1 [Triticum aestivum];cis-zeatin O-glucosyltransferase 2a, partial [Triticum aestivum];predicted protein [Hordeum vulgare subsp. vulgare];putative cis-zeatin O-glucosyltransferase [Aegilops tauschii subsp. tauschii];	7.78033	18.9926	1.28753
#Uniq1	TRINITY_DN72323_c0_g4_i5	GO:0005524;	101 kDa heat shock protein, partial [Zea mays];heat shock protein, partial [Triticum turgidum subsp. durum];Chaperone protein ClpB1 [Zea mays];chaperone protein ClpB1 [Brachypodium distachyon];chaperone protein ClpB1 [Setaria italica];	14.2313	50.9923	1.84121
#Uniq1	TRINITY_DN69700_c4_g8_i1	NA	AT4G29130-like protein, partial [Capsella grandiflora];general amino acid permease AGP2-like [Quercus suber];protein Brevis radix-like 2 isoform X1 [Cynara cardunculus var. scolymus];	0.05	0.913387	4.19123
#Uniq1	TRINITY_DN71422_c1_g1_i2	NA	OSIGBa0134H18.7 [Oryza sativa];hypothetical protein OsJ_15691 [Oryza sativa Japonica Group];ethylene-responsive transcription factor ERF039 [Zea mays];ethylene-responsive transcription factor ERF038 [Oryza sativa Japonica Group];ethylene-responsive transcription factor ERF039-like [Aegilops tauschii subsp. tauschii];	0.734084	6.48934	3.14405
#Uniq1	TRINITY_DN63705_c1_g3_i4	NA	predicted protein [Hordeum vulgare subsp. vulgare];predicted protein, partial [Hordeum vulgare subsp. vulgare];Anthocyanidin reductase [Triticum urartu];cinnamoyl-CoA reductase 2 [Setaria italica];cinnamoyl-CoA reductase 2-like [Aegilops tauschii subsp. tauschii];	0.05	2.04963	5.35729
#Uniq1	TRINITY_DN32750_c0_g1_i1	GO:0020037;GO:0006979;GO:0098869;GO:0042744;GO:0055114;GO:0005576;GO:0016491;GO:0046872;GO:0004601;	predicted protein [Hordeum vulgare subsp. vulgare];unnamed protein product [Triticum aestivum];unnamed protein product [Triticum aestivum];peroxidase 2-like [Aegilops tauschii subsp. tauschii];peroxidase P7-like [Aegilops tauschii subsp. tauschii];	0.05	1.01465	4.34291
#Uniq1	TRINITY_DN74745_c2_g4_i1	NA	.	0.05	16.821	8.39412
#Uniq1	TRINITY_DN74766_c2_g4_i3	NA	hypothetical protein OsI_14114 [Oryza sativa Indica Group];PREDICTED: hsp70 nucleotide exchange factor fes1-like [Oryza brachyantha];hsp70 nucleotide exchange factor fes1 [Brachypodium distachyon];hsp70-binding protein 1-like isoform X1 [Aegilops tauschii subsp. tauschii];hsp70-binding protein 1-like isoform X2 [Aegilops tauschii subsp. tauschii];	52.4436	208.478	1.99106
#Uniq1	TRINITY_DN65600_c0_g5_i4	GO:0031408;GO:0016702;GO:0051213;GO:0055114;GO:0006633;GO:0016491;GO:0046872;	predicted protein [Hordeum vulgare subsp. vulgare];lipoxygenase-like protein [Hordeum vulgare subsp. vulgare];unnamed protein product [Triticum aestivum];putative lipoxygenase 5 [Brachypodium distachyon];putative lipoxygenase 5 [Aegilops tauschii subsp. tauschii];	2.42686	9.94545	2.03495
#Uniq1	TRINITY_DN72281_c0_g6_i14	NA	predicted protein, partial [Hordeum vulgare subsp. vulgare];hypothetical protein OsI_24995 [Oryza sativa Indica Group];hypothetical protein BRADI_5g08900v3 [Brachypodium distachyon];probable carboxylesterase 15 [Brachypodium distachyon];probable carboxylesterase 15 [Aegilops tauschii subsp. tauschii];	3.79378	8.29496	1.1286
#Uniq1	TRINITY_DN65191_c0_g3_i10	GO:0016874;GO:0008152;GO:0003824;GO:0016207;	4-coumarate--CoA ligase 4CL3 [Lolium perenne];4-coumarate:coenzyme A ligase [Lolium perenne];Putative AMP-dependent synthetase and ligase superfamily protein [Zea mays];unnamed protein product [Triticum aestivum];probable 4-coumarate--CoA ligase 3 [Brachypodium distachyon];	12.9616	26.7572	1.04568
#Uniq1	TRINITY_DN53828_c0_g2_i3	NA	hypothetical protein TRIUR3_35001 [Triticum urartu];hypothetical protein BRADI_3g17500v3 [Brachypodium distachyon];	0.05	1.17625	4.55612
#Uniq1	TRINITY_DN73995_c0_g8_i7	NA	MYB transcription factor 82 [Triticum aestivum];Transcription factor MYB21 [Triticum urartu];PREDICTED: transcription factor MYB108-like [Oryza brachyantha];transcription factor JAMYB [Oryza sativa Japonica Group];transcription factor MYB108-like [Aegilops tauschii subsp. tauschii];	0.260806	8.47784	5.02265
#Uniq1	TRINITY_DN69220_c1_g8_i2	GO:0016020;GO:0005615;GO:0051603;GO:0008234;GO:0005764;GO:0006508;GO:0004197;GO:0016021;	hypothetical protein CQW23_32865 [Capsicum baccatum];hypothetical protein CQW23_32866 [Capsicum baccatum];PREDICTED: uncharacterized protein LOC102707339 isoform X1 [Oryza brachyantha];PREDICTED: uncharacterized transporter YBR287W-like isoform X2 [Oryza brachyantha];	0.05	1.53421	4.93942
#Uniq1	TRINITY_DN47364_c0_g4_i1	GO:0016787;GO:0005992;GO:0003824;GO:0004805;GO:0016311;	ramosa 3-like protein, partial [Phalaris canariensis];predicted protein [Hordeum vulgare subsp. vulgare];predicted protein [Hordeum vulgare subsp. vulgare];Trehalose-phosphate phosphatase [Triticum urartu];probable trehalose-phosphate phosphatase 7 [Aegilops tauschii subsp. tauschii];	0.05	2.3618	5.56181
#Uniq1	TRINITY_DN72805_c0_g5_i1	NA	.	0.05	7.9805	7.31841
[truncated: 3,071 more rows]

## Sheet: DOWN VENN
DOWN REGULATED VENN
Class	LOCUS	GO	annotation	Value1 (1h)	Value2 (1h)	FC	Value1 (2h)	Value2 (2h)	FC	Value1 (6h)	Value2 (6h)	FC
2794 Union
9 Intersection 3-way
#inter	TRINITY_DN63239_c4_g2_i1	NA	.	13.1714	2.42244	-2.44288	7.13813	1.55983	-2.19416	15.2434	3.39041	-2.16865
[truncated: 2,804 more rows]
